# Supplementary material for: GDIv2: improving variant selection from human exomes
Source: Bioinform Adv. 2026 May 23;6(1):vbag144. doi: 10.1093/bioadv/vbag144 (PMC13289815; doi:10.1093/bioadv/vbag144)
Supplement: vbag144_Supplementary_Data [file vbag144_supplementary_data.zip]

Archive with 2 entries (2 files):
- Supplementary material.pdf
- TableS2_20260506.xlsx
