# Supplementary material for: GDIv2: improving variant selection from human exomes
Source: Bioinform Adv. 2026 May 23;6(1):vbag144. doi: 10.1093/bioadv/vbag144 (PMC13289815; doi:10.1093/bioadv/vbag144)
Supplement: vbag144_Supplementary_Data [file vbag144_supplementary_data.zip › TableS2_20260506.xlsx]

## Sheet: suppdata_20260107
ENSG_Gencodev39	HGNC ID	Gene_type_Genecode39	Gene_name_Genecode39	CHR	Transcript_type_38	Transcript_used_38	ENSG_Gencodev19	Gene_type_Genecode19	Gene_name_Genecode19	Transcript_used_37	Excl_Combined	GDIv2_1kGP_37	GDIv2_1kGP_38	GDIv2_GnomAD_37	GDIv2_GnomAD_38	GDI	RVIS	CoNeS	LOEUF	LOEUFv4.1	shet	gene_flags	constraint_flags	Testis_enrichment	Testis_TPM	Max_others_TPM	testis_spec	iei	MOI_IEI	MOI_clingen	ClinGen	general_status	mode_of_inheritance	olfactory_receptor	dispensable_genes	cumAF_SV_50%CDS	length_transcript_GRCh37	length_transcript_GRCh38
ENSG00000137090	HGNC:2934	protein_coding	DMRT1	9	MANE_SELECT	ENST00000382276	ENSG00000137090	protein_coding	DMRT1	ENST00000382276	0	4.04013	4.564	3.47209	4.22817	5.22982	-0.0296846	-0.899297	0.432	0.40763	0.0726348	[]	[]	156.973	45.2515	0.288274	yes	NA		AD	Definitive	Relevant	AD	NA	NA	NA	2217	2210
ENSG00000068394	HGNC:30677	protein_coding	GPKOW	X	MANE_SELECT	ENST00000156109	ENSG00000068394	protein_coding	GPKOW	ENST00000156109	0	3.80712	3.80902	3.54163	4.65695	1.06605	0.830326	-0.860767	0.187	NA	0.246609	[]	["no_exp_lof"]	0.396387	18.7396	47.276	NA	NA		XL	Moderate	Background	NA	NA	NA	NA	1724	1647
ENSG00000132518	HGNC:4689	protein_coding	GUCY2D	17	MANE_SELECT	ENST00000254854	ENSG00000132518	protein_coding	GUCY2D	ENST00000254854	0	4.67084	10.088	2.94486	2.71792	12.0639	-1.07608	-0.40468	0.911	0.84284	0.00975156	[]	[]	4.71648	2.18619	0.463521	NA	NA		AD	Definitive	Relevant	AD	NA	NA	NA	3678	3660
ENSG00000101945	HGNC:11479	protein_coding	SUV39H1	X	MANE_SELECT	ENST00000376687	ENSG00000101945	protein_coding	SUV39H1	ENST00000376687	0	1.84207	2.08582	1.7332	2.53246	0.242701	0.281233	-1.50451	0.218	NA	0.287604	[]	["no_exp_lof"]	0.474045	12.2598	25.8621	NA	NA		NA	NA	Background	NA	NA	NA	NA	2865	2730
ENSG00000047634	HGNC:10580	protein_coding	SCML1	X	MANE_SELECT	ENST00000380041	ENSG00000047634	protein_coding	SCML1	ENST00000380041	0	3.22189	2.66574	2.9571	2.36416	0.0157946	0.0671955	-0.711653	0.292	NA	0.227046	[]	["no_exp_lof"]	0.939289	64.2561	68.4093	NA	NA		NA	NA	Background	NA	NA	NA	NA	1989	2879
ENSG00000260097	HGNC:35465	protein_coding	SPDYE6	7	MANE_SELECT	ENST00000563237	NA	NA		NA	0	NA	3.62739	NA	2.70506	NA	NA	NA	0.303	NA	NA	["low_exome_mapping_quality"]	["no_exp_lof","outlier_syn"]	1.44257	2.43051	1.68485	NA	NA		NA	NA	Background	NA	NA	NA	NA	NA	3143
ENSG00000154582	HGNC:11617	protein_coding	ELOC	8	MANE_SELECT	ENST00000520242	ENSG00000154582	protein_coding	TCEB1	ENST00000518127	0	3.27138	2.99573	3.04189	3.71965	NA	-0.0354813	-1.13659	0.304	NA	0.410035	[]	["no_exp_lof"]	1.19264	37.7482	31.6509	NA	NA		NA	NA	Background	NA	NA	NA	NA	1939	2011
ENSG00000198889	HGNC:29395	protein_coding	DCAF12L1	X	MANE_SELECT	ENST00000371126	ENSG00000198889	protein_coding	DCAF12L1	ENST00000371126	0	1.61033	1.93204	1.48759	1.98973	0.197616	-0.521	-0.923083	0.309	NA	0.240992	[]	["no_exp_lof"]	4.27948	12.0669	2.81971	NA	NA		NA	NA	Background	NA	NA	NA	NA	3377	3343
ENSG00000112116	HGNC:16404	protein_coding	IL17F	6	MANE_SELECT	ENST00000336123	ENSG00000112116	protein_coding	IL17F	ENST00000336123	0	7.30157	6.56943	7.24517	10.0679	4.72703	0.398447	0.681082	1.11	1.4326	0.00108992	[]	[]	7.03736	0.92511	0.131456	NA	yes	AD	NA	NA	Relevant	AD	NA	NA	NA	847	810
ENSG00000198455	HGNC:13199	protein_coding	ZXDB	X	MANE_SELECT	ENST00000374888	ENSG00000198455	protein_coding	ZXDB	ENST00000374888	0	0.451581	4.92101	0.611771	1.16757	2.12723	0.343317	-1.24263	0.312	NA	0.197946	[]	["no_exp_lof"]	0.179451	2.32689	12.9667	NA	NA		NA	NA	Background	NA	NA	NA	NA	5637	5466
ENSG00000101911	HGNC:9465	protein_coding	PRPS2	X	MANE_SELECT	ENST00000380668	ENSG00000101911	protein_coding	PRPS2	ENST00000398491	0	4.78479	2.37508	4.43175	2.89647	0.10951	-0.633829	-1.78981	0.331	NA	0.316518	[]	["no_exp_lof"]	0.812617	155.556	191.426	NA	NA		NA	NA	Background	NA	NA	NA	NA	1341	2462
ENSG00000134597	HGNC:24282	protein_coding	RBMX2	X	MANE_SELECT	ENST00000305536	ENSG00000134597	protein_coding	RBMX2	ENST00000305536	0	4.37161	3.39422	4.04829	4.16683	0.671282	0.417946	-1.04902	0.337	NA	0.177952	[]	["no_exp_lof"]	0.349917	9.97026	28.4932	NA	NA		NA	NA	Background	NA	NA	NA	NA	1522	1817
ENSG00000126767	HGNC:3321	protein_coding	ELK1	X	MANE_SELECT	ENST00000376983	ENSG00000126767	protein_coding	ELK1	ENST00000247161	0	2.5663	2.6817	2.37559	2.44769	4.85348	0.394484	-0.886359	0.341	NA	0.24048	[]	["no_exp_lof"]	0.464989	39.1838	84.2682	NA	NA		NA	NA	Background	NA	NA	NA	NA	2689	2869
ENSG00000129221	HGNC:359	protein_coding	AIPL1	17	MANE_SELECT	ENST00000381129	ENSG00000129221	protein_coding	AIPL1	ENST00000381129	0	2.44361	3.08478	2.62224	3.26779	8.99684	0.990223	0.267691	1.01	0.99066	0.0051408	[]	[]	5.65695	0.777384	0.13742	NA	NA		AR	Definitive	Relevant	AR	NA	NA	NA	2953	2888
ENSG00000198034	HGNC:10424	protein_coding	RPS4X	X	MANE_SELECT	ENST00000316084	ENSG00000198034	protein_coding	RPS4X	ENST00000316084	0	4.30425	4.01748	3.97825	5.11323	NA	-0.472197	-1.6886	0.349	NA	0.347013	[]	["no_exp_lof"]	0.0680179	165.374	2431.33	NA	NA		NA	NA	Background	NA	NA	NA	NA	1519	1467
ENSG00000188107	HGNC:21555	protein_coding	EYS	6	MANE_SELECT	ENST00000503581	ENSG00000188107	protein_coding	EYS	ENST00000503581	0	8.86879	16.628	17.3251	15.2756	20.9542	NA	1.04567	0.96	0.98416	0.0007784	[]	[]	6.00323	0.695186	0.115801	NA	NA		AR	Definitive	Relevant	AR	NA	NA	NA	10546	10547
ENSG00000213892	HGNC:31948	protein_coding	CEACAM16	19	MANE_SELECT	ENST00000587331	ENSG00000213892	protein_coding	CEACAM16	ENST00000587331	0	3.95706	3.72741	3.62869	4.59185	1.82185	0.84076	0.101752	1.139	1.033	0.00117675	[]	[]	0.433152	0.193536	0.446808	NA	NA		AR	Strong	Relevant	AR	NA	NA	NA	1694	1689
ENSG00000125352	HGNC:12974	protein_coding	RNF113A	X	MANE_SELECT	ENST00000371442	ENSG00000125352	protein_coding	RNF113A	ENST00000371442	0	4.96836	4.53312	4.63396	5.87356	0.814075	0.0872119	-0.853604	0.42	NA	0.195506	[]	["no_exp_lof"]	0.1002	8.71392	86.9656	NA	NA		NA	NA	Background	NA	NA	NA	NA	1294	1258
ENSG00000204165	HGNC:33713	protein_coding	CXorf65	X	MANE_SELECT	ENST00000374251	ENSG00000204165	protein_coding	CXorf65	ENST00000374251	0	7.83119	5.8583	7.06852	7.58619	1.24835	1.1177	-0.799068	0.428	NA	0.0930752	[]	["no_exp_lof"]	2.00528	69.4508	34.6339	NA	NA		NA	NA	Background	NA	NA	NA	NA	595	828
ENSG00000105392	HGNC:2383	protein_coding	CRX	19	MANE_SELECT	ENST00000221996	ENSG00000105392	protein_coding	CRX	ENST00000221996	0	0.809261	1.0447	0.763009	1.17193	2.94157	0.383652	-0.629973	0.673	0.80338	0.0450635	[]	[]	2.50597	0.141804	0.0565855	NA	NA		AD	Definitive	Relevant	AD	NA	NA	NA	4465	4362
ENSG00000180879	HGNC:11326	protein_coding	SSR4	X	MANE_SELECT	ENST00000370086	ENSG00000180879	protein_coding	SSR4	ENST00000320857	0	3.90368	6.24192	3.61652	8.72359	0.250457	-0.484585	-1.38505	0.441	NA	0.217354	[]	["no_exp_lof"]	0.235323	56.5646	240.37	NA	NA		NA	NA	Background	NA	NA	NA	NA	1664	602
ENSG00000126756	HGNC:12641	protein_coding	UXT	X	MANE_SELECT	ENST00000335890	ENSG00000126756	protein_coding	UXT	ENST00000335890	0	7.12977	5.75144	6.43917	7.8354	0.0748068	-0.18833	-1.234	0.46	NA	0.215154	[]	["no_exp_lof"]	0.248579	72.0258	289.75	NA	NA		NA	NA	Background	NA	NA	NA	NA	695	767
ENSG00000186810	HGNC:4540	protein_coding	CXCR3	X	MANE_SELECT	ENST00000373693	ENSG00000186810	protein_coding	CXCR3	ENST00000373691	0	3.50183	3.72585	3.21515	4.683	0.144263	-0.503817	-0.470194	0.468	NA	0.142315	[]	["no_exp_lof"]	0.0196669	0.401515	20.4158	NA	NA		NA	NA	Background	NA	NA	NA	NA	1859	1613
ENSG00000171155	HGNC:24338	protein_coding	C1GALT1C1	X	MANE_SELECT	ENST00000304661	ENSG00000171155	protein_coding	C1GALT1C1	ENST00000304661	0	5.12924	5.11977	5.42818	6.85686	4.41966	0.462847	-0.841347	0.478	NA	0.227178	[]	["no_exp_lof"]	0.187157	12.4702	66.6296	NA	NA		XL	Limited	Background	NA	NA	NA	NA	1611	1634
ENSG00000186462	HGNC:7638	protein_coding	NAP1L2	X	MANE_SELECT	ENST00000373517	ENSG00000186462	protein_coding	NAP1L2	ENST00000373517	0	2.31097	2.32759	2.11857	2.78491	2.93283	-0.583853	-1.09698	0.506	NA	0.11814	[]	["no_exp_lof"]	0.0211887	3.41552	161.195	NA	NA		NA	NA	Background	NA	NA	NA	NA	2549	2552
ENSG00000174016	HGNC:28399	protein_coding	TENT5D	X	CANONICAL	ENST00000308293	ENSG00000174016	protein_coding	FAM46D	ENST00000538312	0	2.75016	3.94944	4.45603	2.22212	0.370181	-0.280739	-0.717503	0.512	NA	0.189591	[]	["no_exp_lof"]	86.2168	3.52256	0.040856	NA	NA		NA	NA	Background	NA	NA	NA	NA	3101	3008
ENSG00000091010	HGNC:9220	protein_coding	POU4F3	5	MANE_SELECT	ENST00000646991	ENSG00000091010	protein_coding	POU4F3	ENST00000230732	0	5.29243	2.26234	4.88055	2.74334	0.700146	-0.455588	-1.54511	0.565	0.59861	0.124753	[]	[]	0.508521	0.139827	0.274967	NA	NA		AD	Definitive	Relevant	AD	NA	NA	NA	1180	2573
ENSG00000102076	HGNC:9936	protein_coding	OPN1LW	X	MANE_SELECT	ENST00000369951	ENSG00000102076	protein_coding	OPN1LW	ENST00000369951	0	21.7967	7.10371	17.8103	8.17942	3.97896	-0.19997	-1.17482	0.263	0.50605	0.116801	[]	[]	5.35797	0.081401	0.0151915	NA	NA		XL	Definitive	Relevant	XL	NA	NA	NA	1255	1236
ENSG00000147164	HGNC:14976	protein_coding	SNX12	X	MANE_SELECT	ENST00000374274	ENSG00000147164	protein_coding	SNX12	ENST00000374274	0	2.47031	2.59364	2.32115	3.18418	0.0336604	0.280659	-1.1518	0.59	NA	0.203023	[]	["no_exp_lof"]	0.388319	30.5631	78.7062	NA	NA		NA	NA	Background	NA	NA	NA	NA	2372	2282
ENSG00000179270	HGNC:34383	protein_coding	PCARE	2	MANE_SELECT	ENST00000331664	ENSG00000179270	protein_coding	C2orf71	ENST00000331664	1	0.685386	1.90008	0.604372	0.697074	19.1293	1.51054	1.67313	1.032	1.0661	0.00148759	[]	[]	1.25643	0.720227	0.573231	NA	NA		AR	Definitive	Relevant	AR	NA	NA	NA	7042	7301
ENSG00000204271	HGNC:27272	protein_coding	SPIN3	X	MANE_SELECT	ENST00000374919	ENSG00000204271	protein_coding	SPIN3	ENST00000374919	0	5.57411	0.932007	5.09495	1.11152	0.467505	-0.153753	-1.22738	0.6	NA	0.230122	[]	["no_exp_lof"]	0.200545	2.91956	14.5581	NA	NA		NA	NA	Background	NA	NA	NA	NA	1098	4443
ENSG00000258453	HGNC:14716	protein_coding	OR11H2	14	MANE_SELECT	ENST00000556246	ENSG00000258453	pseudogene	OR11H2	ENST00000556246	0	5.98423	9.98984	5.47574	11.9512	NA	NA	NA	0.608	NA	NA	["low_exome_mapping_quality"]	["no_exp_lof","outlier_syn"]	0	0	0	NA	NA		NA	NA	Accessory	NA	yes	NA	NA	975	947
ENSG00000241343	HGNC:10359	protein_coding	RPL36A	X	MANE_SELECT	ENST00000553110	ENSG00000241343	protein_coding	RPL36A	ENST00000427805	0	6.25881	5.77895	5.70371	7.89658	0.258698	-0.0515752	-0.703837	0.634	NA	0.1917	[]	["no_exp_lof"]	0.0818409	100.373	1226.44	NA	NA		NA	NA	Background	NA	NA	NA	NA	905	756
ENSG00000168255	HGNC:33853	protein_coding	POLR2J3	7	CANONICAL	ENST00000513506	ENSG00000168255	protein_coding	POLR2J3	ENST00000379340	0	4.12422	12.1951	6.1448	6.97484	2.85115	NA	-0.597026	0.664	NA	NA	["low_exome_mapping_quality"]	["no_exp_lof","outlier_syn"]	NA	NA	NA	NA	NA		NA	NA	Background	NA	NA	NA	NA	1589	948
ENSG00000172464	HGNC:15258	protein_coding	OR5AP2	11	MANE_SELECT	ENST00000544374	ENSG00000172464	protein_coding	OR5AP2	ENST00000302981	0	7.66166	7.14705	7.65496	9.72511	6.21543	-0.092069	0.928844	0.672	NA	0.0118014	[]	["no_exp_lof"]	0	0	0	NA	NA		NA	NA	Accessory	NA	yes	NA	NA	950	950
ENSG00000196507	HGNC:28247	protein_coding	TCEAL3	X	MANE_SELECT	ENST00000372627	ENSG00000196507	protein_coding	TCEAL3	ENST00000372628	0	5.62834	5.66421	5.19181	6.66297	0.280672	-0.046045	-1.00475	0.673	NA	0.1174	[]	["no_exp_lof"]	0.199783	40.9276	204.86	NA	NA		NA	NA	Background	NA	NA	NA	NA	1218	1053
ENSG00000204065	HGNC:22282	protein_coding	TCEAL5	X	MANE_SELECT	ENST00000372680	ENSG00000204065	protein_coding	TCEAL5	ENST00000372680	0	5.50747	7.04398	6.12029	6.99037	5.36747	-0.329835	-1.22547	0.694	NA	0.182352	[]	["no_exp_lof"]	0.695489	147.404	211.943	NA	NA		NA	NA	Background	NA	NA	NA	NA	1165	1043
ENSG00000274570	HGNC:51506	protein_coding	SPDYE10P	7	MANE_SELECT	ENST00000691996	NA	NA		NA	0	NA	1.78252	NA	2.15116	NA	NA	NA	0.786	NA	NA	["low_exome_mapping_quality"]	["no_exp_lof","no_exp_syn"]	3.66731	0.209957	0.05725	NA	NA		NA	NA	Background	NA	NA	NA	NA	NA	3061
ENSG00000285082	0	protein_coding	ENSG00000285082	9	CANONICAL	ENST00000646089	NA	NA		NA	0	NA	5.44809	NA	7.11665	NA	NA	NA	0.812	NA	NA	[]	["no_exp_lof"]	NA	NA	NA	NA	NA		NA	NA	Background	NA	NA	NA	NA	NA	928
ENSG00000102409	HGNC:25475	protein_coding	BEX4	X	MANE_SELECT	ENST00000372695	ENSG00000102409	protein_coding	BEX4	ENST00000372695	0	4.83835	4.3638	4.46887	5.6345	0.0466592	-0.0930165	-1.06052	0.821	NA	0.18571	[]	["no_exp_lof"]	0.231193	86.6404	374.754	NA	NA		NA	NA	Background	NA	NA	NA	NA	1325	1309
ENSG00000101856	HGNC:16090	protein_coding	PGRMC1	X	MANE_SELECT	ENST00000217971	ENSG00000101856	protein_coding	PGRMC1	ENST00000217971	0	3.34718	3.24234	3.10106	4.03655	0.558212	0.20737	-0.821619	0.823	NA	0.12086	[]	["no_exp_lof"]	0.154006	48.183	312.864	NA	NA		NA	NA	Background	NA	NA	NA	NA	1908	1876
ENSG00000126950	HGNC:25864	protein_coding	TMEM35A	X	MANE_SELECT	ENST00000372930	ENSG00000126950	protein_coding	TMEM35	ENST00000372930	0	2.77185	2.95581	2.58167	3.67436	0.0802321	-0.305034	-1.32085	0.853	NA	0.220344	[]	["no_exp_lof"]	0.0290946	2.22563	76.4964	NA	NA		NA	NA	Background	NA	NA	NA	NA	2193	2037
ENSG00000186310	HGNC:7639	protein_coding	NAP1L3	X	MANE_SELECT	ENST00000373079	ENSG00000186310	protein_coding	NAP1L3	ENST00000373079	0	5.55508	7.59712	6.47677	2.71252	1.3414	0.296369	0.0269763	0.898	NA	0.0327284	[]	["no_exp_lof"]	0.0937083	25.7188	274.456	NA	NA		NA	NA	Background	NA	NA	NA	NA	2638	2648
ENSG00000230797	HGNC:31684	protein_coding	YY2	X	MANE_SELECT	ENST00000429584	ENSG00000230797	protein_coding	YY2	ENST00000429584	0	1.99827	2.13904	1.87166	2.53764	0.140362	-0.86651	-0.890861	0.925	NA	0.12483	[]	["no_exp_lof"]	1.47893	3.64672	2.46578	NA	NA		NA	NA	Background	NA	NA	NA	NA	2740	2753
ENSG00000279270	HGNC:15235	protein_coding	OR52R1	11	MANE_SELECT	ENST00000624978	NA	NA		NA	0	NA	12.3633	NA	16.2635	17.6499	NA	1.78541	0.991	NA	NA	[]	["no_exp_lof"]	0	0	0.090205	NA	NA		NA	NA	Accessory	NA	yes	NA	NA	947	947
ENSG00000186912	HGNC:8542	protein_coding	P2RY4	X	MANE_SELECT	ENST00000374519	ENSG00000186912	protein_coding	P2RY4	ENST00000374519	0	10.9217	9.40469	9.30811	5.95772	5.21578	0.830326	0.328796	1	NA	0.00569073	[]	["no_exp_lof"]	0.128965	0.154779	1.20016	NA	NA		NA	NA	Background	NA	NA	NA	NA	1638	2038
ENSG00000285437	HGNC:33853	protein_coding	POLR2J3	7	CANONICAL	ENST00000621093	ENSG00000168255	protein_coding		ENST00000379340	0	4.12422	9.4124	6.1448	10.3935	NA	NA	NA	1.02	NA	NA	["low_exome_mapping_quality"]	["no_exp_lof","no_exp_syn"]	0.281144	0.742496	2.64098	NA	NA		NA	NA	Background	NA	NA	NA	NA	1589	344
ENSG00000172465	HGNC:11616	protein_coding	TCEAL1	X	MANE_SELECT	ENST00000372625	ENSG00000172465	protein_coding	TCEAL1	ENST00000372625	0	5.26223	4.66119	4.86221	6.02127	0.691024	-0.15242	-0.85133	1.067	NA	0.155698	[]	["no_exp_lof"]	0.116421	38.2974	328.955	NA	NA		NA	NA	Background	NA	NA	NA	NA	1198	1197
ENSG00000198918	HGNC:10350	protein_coding	RPL39	X	MANE_SELECT	ENST00000361575	ENSG00000198918	protein_coding	RPL39	ENST00000361575	0	8.44409	6.96193	7.5296	10.1892	NA	0.0306048	-0.92915	1.098	NA	0.323234	[]	["no_exp_lof"]	0.0663894	28.1837	424.521	NA	NA		NA	NA	Background	NA	NA	NA	NA	398	387
ENSG00000174460	HGNC:27273	protein_coding	ZCCHC12	X	MANE_SELECT	ENST00000310164	ENSG00000174460	protein_coding	ZCCHC12	ENST00000310164	0	2.73849	2.75612	2.55387	3.35159	0.93906	-0.675743	-0.346556	1.111	NA	0.0186131	[]	["no_exp_lof"]	0.00286932	1.39965	487.798	NA	NA		NA	NA	Background	NA	NA	NA	NA	2227	2193
ENSG00000160131	HGNC:22082	protein_coding	VMA21	X	MANE_SELECT	ENST00000330374	ENSG00000160131	protein_coding	VMA21	ENST00000330374	0	0.671689	0.828846	0.630058	0.983123	4.32186	0.0596106	-1.02757	1.112	NA	0.134036	[]	["no_exp_lof"]	0.42763	13.507	31.5857	NA	NA		NA	NA	Background	NA	NA	NA	NA	4714	4712
ENSG00000183638	HGNC:15946	protein_coding	RP1L1	8	MANE_SELECT	ENST00000382483	ENSG00000183638	protein_coding	RP1L1	ENST00000382483	1	20.6975	22.0687	20.094	22.8667	29.9029	8.02119	4.3447	1.944	2.3772	0.00126495	[]	["outlier_mis","outlier_syn"]	0.475923	0.306028	0.643019	NA	NA		AD	Definitive	Relevant	AD	NA	NA	NA	7969	8010
ENSG00000125813	HGNC:8615	protein_coding	PAX1	20	MANE_SELECT	ENST00000613128	ENSG00000125813	protein_coding	PAX1	ENST00000398485	0	1.99645	0.666558	1.9311	0.751158	3.24104	0.15096	-0.799533	0.86	0.74884	0.0277945	[]	[]	0.111691	0.0742055	0.664383	NA	yes	AR	AR	Definitive	Relevant	AR	NA	NA	NA	2833	5337
ENSG00000125356	HGNC:7683	protein_coding	NDUFA1	X	MANE_SELECT	ENST00000371437	ENSG00000125356	protein_coding	NDUFA1	ENST00000371437	0	6.85846	6.87709	6.2695	10.1292	0.106778	0.167372	-0.747344	1.178	NA	0.14861	[]	["no_exp_lof"]	0.163654	132.48	809.515	NA	NA		XL	Moderate	Background	NA	NA	NA	NA	763	418
ENSG00000198960	HGNC:26094	protein_coding	ARMCX6	X	MANE_SELECT	ENST00000361910	ENSG00000198960	protein_coding	ARMCX6	ENST00000539247	0	3.96049	4.22767	3.87443	5.0346	4.47407	-0.160632	-0.0681	1.186	NA	0.00359948	[]	["no_exp_lof"]	0.296965	5.14709	17.3323	NA	NA		NA	NA	Background	NA	NA	NA	NA	1924	1837
ENSG00000172146	HGNC:8179	protein_coding	OR1A1	17	MANE_SELECT	ENST00000641732	ENSG00000172146	protein_coding	OR1A1	ENST00000304094	0	10.3404	4.66443	10.2885	2.72624	13.3468	0.939244	0.969656	1.189	NA	0.00205523	[]	["no_exp_lof"]	1.87533	0.014365	0.007659	NA	NA		NA	NA	Accessory	NA	yes	NA	NA	929	4162
ENSG00000180964	HGNC:28683	protein_coding	TCEAL8	X	MANE_SELECT	ENST00000372685	ENSG00000180964	protein_coding	TCEAL8	ENST00000372685	0	5.15326	4.67285	4.75242	6.09569	0.122738	-0.0391517	-0.803532	1.213	NA	0.140615	[]	["no_exp_lof"]	0.420388	62.634	148.991	NA	NA		NA	NA	Background	NA	NA	NA	NA	1219	1171
ENSG00000133169	HGNC:1036	protein_coding	BEX1	X	MANE_SELECT	ENST00000372728	ENSG00000133169	protein_coding	BEX1	ENST00000372728	0	6.45234	5.67645	5.86203	7.71032	0.198546	-0.110971	-0.724682	1.216	NA	0.157175	[]	["no_exp_lof"]	0.263306	204.402	776.291	NA	NA		NA	NA	Background	NA	NA	NA	NA	861	792
ENSG00000267368	HGNC:37278	protein_coding	UPK3BL1	7	MANE_SELECT	ENST00000340457	ENSG00000267368	protein_coding	UPK3BL	ENST00000340457	0	4.79309	5.00978	4.50178	5.53799	NA	NA	0.390049	1.236	NA	0.00152869	["low_exome_coverage","low_exome_mapping_quality"]	["no_exp_lof","no_exp_mis"]	0.148192	19.8803	134.152	NA	NA		NA	NA	Background	NA	NA	NA	NA	1336	1336
ENSG00000274512	HGNC:51246	protein_coding	TBC1D3L	17	MANE_SELECT	ENST00000612727	NA	NA		NA	0	NA	1.4642	NA	1.74184	NA	NA	NA	1.25	NA	NA	["low_exome_mapping_quality"]	["no_exp_lof","no_exp_syn"]	0.596838	7.10673	11.9073	NA	NA		NA	NA	Background	NA	NA	NA	NA	NA	3492
ENSG00000187808	HGNC:32960	protein_coding	SOWAHD	X	MANE_SELECT	ENST00000343905	ENSG00000187808	protein_coding	SOWAHD	ENST00000343905	0	4.44643	4.11674	4.00648	4.77877	0.666878	NA	-0.728446	1.257	NA	0.00922188	[]	["no_exp_lof"]	0.415716	12.2487	29.4641	NA	NA		NA	NA	Background	NA	NA	NA	NA	1588	1614
ENSG00000187005	HGNC:18945	protein_coding	KRTAP21-1	21	MANE_SELECT	ENST00000335093	ENSG00000187005	protein_coding	KRTAP21-1	ENST00000335093	0	8.84056	6.97183	7.84375	10.143	1.06519	0.406025	-0.440684	1.258	NA	0.00404314	[]	["no_exp_lof"]	102804	0.102804	0	NA	NA		NA	NA	Background	NA	NA	NA	NA	307	413
ENSG00000284684	0	protein_coding	ENSG00000284684	4	CANONICAL	ENST00000636216	NA	NA		NA	0	NA	7.48914	NA	11.3112	NA	NA	NA	1.261	NA	NA	[]	["no_exp_lof"]	NA	NA	NA	NA	NA		NA	NA	Background	NA	NA	NA	NA	NA	136
ENSG00000166160	HGNC:26952	protein_coding	OPN1MW2	X	MANE_SELECT	ENST00000369929	ENSG00000166160	protein_coding	OPN1MW2	ENST00000369929	0	12.608	4.48629	5.39145	5.81382	0.175364	NA	-0.282326	1.36	NA	0.103388	NA	NA	0	0	0	NA	NA		NA	NA	Background	NA	NA	NA	NA	1255	1255
ENSG00000172150	HGNC:8180	protein_coding	OR1A2	17	MANE_SELECT	ENST00000381951	ENSG00000172150	protein_coding	OR1A2	ENST00000381951	0	12.3047	10.8452	13.0577	15.4905	16.6704	0.561984	1.2251	1.38	NA	0.00742429	[]	["no_exp_lof"]	52437.5	0.0524375	0	NA	NA		NA	NA	Accessory	NA	yes	NA	NA	929	929
ENSG00000187601	HGNC:24092	protein_coding	MAGEH1	X	MANE_SELECT	ENST00000342972	ENSG00000187601	protein_coding	MAGEH1	ENST00000342972	0	4.48691	4.09568	4.12659	5.1911	0.182768	-0.74161	-0.842958	1.419	NA	0.156238	[]	["no_exp_lof"]	0.735909	78.9491	107.281	NA	NA		NA	NA	Background	NA	NA	NA	NA	1460	1439
ENSG00000182916	HGNC:28336	protein_coding	TCEAL7	X	MANE_SELECT	ENST00000332431	ENSG00000182916	protein_coding	TCEAL7	ENST00000332431	0	5.2901	4.76989	4.87843	6.26161	0.179296	0.199823	-0.758238	1.432	NA	0.0795434	[]	["no_exp_lof"]	0.0211956	3.4893	164.624	NA	NA		NA	NA	Background	NA	NA	NA	NA	1174	1131
ENSG00000212938	HGNC:18933	protein_coding	KRTAP6-3	21	MANE_SELECT	ENST00000391624	ENSG00000212938	protein_coding	KRTAP6-3	ENST00000391624	0	12.0213	10.6074	10.9818	13.4651	2.76804	0.965814	1.25466	1.438	NA	0.0172492	[]	["no_exp_lof"]	98257.5	0.0982575	0	NA	NA		NA	NA	Background	NA	NA	NA	NA	635	635
ENSG00000204880	HGNC:17230	protein_coding	KRTAP4-8	17	MANE_SELECT	ENST00000333822	ENSG00000204880	protein_coding	KRTAP4-8	ENST00000333822	0	17.3625	15.7806	17.3876	17.2045	17.0926	1.84897	1.51486	1.448	NA	0.00261759	[]	["no_exp_lof"]	0	0	0.051056	NA	NA		NA	NA	Background	NA	NA	yes	NA	1160	1161
ENSG00000197428	HGNC:15193	protein_coding	OR51D1	11	MANE_SELECT	ENST00000641817	ENSG00000197428	protein_coding	OR51D1	ENST00000357605	0	7.73058	2.20282	8.50228	3.13222	4.34777	0.678376	1.70969	1.455	NA	0.00188624	[]	["no_exp_lof"]	0	0	0.057864	NA	NA		NA	NA	Accessory	NA	yes	NA	NA	1123	3559
ENSG00000270249	0	protein_coding	ENSG00000270249	7	CANONICAL	ENST00000514917	ENSG00000270249	protein_coding	RP11-514P8.7	ENST00000514917	0	6.26464	11.1425	5.70457	7.19399	NA	NA	NA	1.457	NA	NA	["low_exome_mapping_quality"]	["no_exp_lof"]	NA	NA	NA	NA	NA		NA	NA	Background	NA	NA	NA	NA	904	904
ENSG00000227717	HGNC:55711	protein_coding	ENSG00000227717	15	CANONICAL	ENST00000620691	ENSG00000227717	pseudogene	RP11-578F21.4	ENST00000567652	0	2.3349	2.13145	2.19405	1.19821	NA	NA	NA	1.48	NA	NA	["low_exome_coverage","low_exome_mapping_quality"]	["no_exp_lof"]	1855440	1.85544	0	NA	NA		NA	NA	Background	NA	NA	NA	NA	2464	4277
ENSG00000254466	HGNC:15173	protein_coding	OR4D10	11	MANE_SELECT	ENST00000530162	ENSG00000254466	protein_coding	OR4D10	ENST00000530162	0	6.60837	2.79719	5.90209	3.0012	6.06928	0.00756666	0.434801	1.487	NA	0.0020487	[]	["no_exp_lof"]	41801.5	0.0418015	0	NA	NA		NA	NA	Accessory	NA	yes	yes	NA	1023	2479
ENSG00000280021	HGNC:15196	protein_coding	OR51F1	11	MANE_SELECT	ENST00000624103	NA	NA		NA	0	NA	13.967	NA	17.2751	21.3296	NA	1.95824	1.497	NA	NA	[]	["no_exp_lof"]	0	0	0.056725	NA	NA		NA	NA	Accessory	NA	yes	yes	NA	938	959
ENSG00000196289	HGNC:38606	protein_coding	BECN2	1	MANE_SELECT	ENST00000419583	ENSG00000196289	pseudogene	BECN1P1	ENST00000356052	0	4.83975	9.59984	4.47273	14.1767	NA	NA	NA	1.528	NA	NA	["low_exome_coverage"]	["no_exp_lof"]	48471.5	0.0484715	0	NA	NA		NA	NA	Background	NA	NA	NA	NA	1322	1295
ENSG00000183479	HGNC:12270	protein_coding	TREX2	X	MANE_SELECT	ENST00000370231	ENSG00000183479	protein_coding	TREX2	ENST00000330912	0	2.89179	6.45847	2.65853	6.74516	1.2888	0.95374	-0.276725	1.54	NA	0.00254005	[]	["no_exp_lof"]	0.0771018	2.74582	35.6129	NA	NA		NA	NA	Background	NA	NA	NA	NA	2249	1069
ENSG00000203952	HGNC:37286	protein_coding	CCDC160	X	CANONICAL	ENST00000370809	ENSG00000203952	protein_coding	CCDC160	ENST00000517294	0	3.63611	4.43749	3.52401	5.70749	0.642866	0.365523	0.168597	1.558	NA	0.00497951	[]	["no_exp_lof"]	0.316905	2.07524	6.54847	NA	NA		NA	NA	Background	NA	NA	NA	NA	1787	1297
ENSG00000198798	HGNC:6810	protein_coding	MAGEB3	X	MANE_SELECT	ENST00000361644	ENSG00000198798	protein_coding	MAGEB3	ENST00000361644	0	12.9115	12.3977	11.9307	7.49287	0.409532	0.351627	-0.0298775	1.614	NA	0.101353	[]	["no_exp_lof"]	8811910	8.81191	0	yes	NA		NA	NA	Accessory	NA	NA	NA	NA	2298	2082
ENSG00000172199	HGNC:19611	protein_coding	OR8U1	11	MANE_SELECT	ENST00000302270	ENSG00000172199	protein_coding	OR8U1	ENST00000302270	0	20.8345	36.9117	6.45945	8.12425	8.80885	1.00502	1.98744	1.633	NA	0.00502327	[]	["no_exp_lof"]	0	0	0	NA	NA		NA	NA	Accessory	NA	yes	NA	NA	929	929
ENSG00000255804	HGNC:14707	protein_coding	OR6J1	14	MANE_SELECT	ENST00000540461	ENSG00000255804	protein_coding	OR6J1	ENST00000540461	0	16.7452	10.3941	16.7998	12.2355	15.7616	NA	2.39415	1.647	NA	0.00711972	["low_exome_coverage"]	["no_exp_lof","outlier_mis"]	1.22972	0.0534785	0.0434875	NA	NA		NA	NA	Accessory	NA	yes	NA	NA	1043	4163
ENSG00000176540	HGNC:14702	protein_coding	OR4C5	11	MANE_SELECT	ENST00000319813	ENSG00000176540	protein_coding	OR4C5	ENST00000319813	0	10.7246	9.71631	5.46279	13.7296	14.3945	NA	0.529193	1.663	NA	0.00881636	["low_exome_coverage"]	["no_exp_lof","outlier_mis","outlier_syn"]	0	0	0	NA	NA		NA	NA	Accessory	NA	yes	NA	NA	980	980
ENSG00000198271	HGNC:18899	protein_coding	KRTAP4-5	17	MANE_SELECT	ENST00000343246	ENSG00000198271	protein_coding	KRTAP4-5	ENST00000343246	0	13.4006	26.5976	15.0572	30.8687	18.8139	1.0282	1.07938	1.679	NA	0.00422391	[]	["no_exp_lof"]	0	0	0	NA	NA		NA	NA	Background	NA	NA	NA	NA	876	901
ENSG00000164508	HGNC:18729	protein_coding	H2AC1	6	MANE_SELECT	ENST00000297012	ENSG00000164508	protein_coding	HIST1H2AA	ENST00000297012	0	8.05872	6.57746	7.20999	9.43856	0.336699	-0.473506	1.45916	1.697	NA	0.00292857	[]	["no_exp_lof","outlier_syn"]	9.06292	9.03905	0.997365	NA	NA		NA	NA	Background	NA	NA	NA	NA	499	499
ENSG00000206104	HGNC:34001	protein_coding	KRTAP20-3	21	MANE_SELECT	ENST00000382826	ENSG00000206104	protein_coding	KRTAP20-3	ENST00000382826	0	8.90078	7.21405	7.89863	10.7377	0.0260584	NA	-0.327359	1.709	NA	0.00414699	[]	["no_exp_lof"]	0	0	0	NA	NA		NA	NA	Background	NA	NA	NA	NA	272	272
ENSG00000186970	HGNC:18927	protein_coding	KRTAP15-1	21	MANE_SELECT	ENST00000334067	ENSG00000186970	protein_coding	KRTAP15-1	ENST00000334067	0	11.8667	10.2535	11.002	13.6106	0.420038	0.221988	0.966476	1.717	NA	0.00424163	[]	["no_exp_lof"]	0	0	0	NA	NA		NA	NA	Background	NA	NA	NA	NA	473	594
ENSG00000186925	HGNC:18941	protein_coding	KRTAP19-6	21	MANE_SELECT	ENST00000334046	ENSG00000186925	protein_coding	KRTAP19-6	ENST00000334046	0	13.5075	12.0051	12.4517	13.3386	0.999573	0.350502	1.11582	1.725	NA	0.00565724	[]	["no_exp_lof"]	0	0	0	NA	NA		NA	NA	Background	NA	NA	NA	NA	329	329
ENSG00000158427	HGNC:28612	protein_coding	TMSB15B	X	MANE_SELECT	ENST00000540220	ENSG00000158427	protein_coding	TMSB15B	ENST00000436583	0	2.78841	6.07399	2.5946	8.47415	NA	0.054089	-0.581948	1.733	NA	0.0591951	NA	NA	0.183825	0.310731	1.69036	NA	NA		NA	NA	Background	NA	NA	NA	NA	2183	649
ENSG00000234469	HGNC:51259	protein_coding	CLDN34	X	MANE_SELECT	ENST00000445307	ENSG00000234469	protein_coding	AC002365.1	ENST00000445307	0	8.18998	5.94434	7.35372	7.08928	NA	NA	NA	1.744	NA	0.00220393	[]	["no_exp_lof"]	9.10526	3.83511	0.421196	NA	NA		NA	NA	Background	NA	NA	NA	NA	640	994
ENSG00000214194	HGNC:48953	protein_coding	SMIM30	7	MANE_SELECT	ENST00000397764	ENSG00000214194	protein_coding	LINC00998	ENST00000397764	0	5.63422	5.06833	5.17968	6.7242	0.0126756	NA	-0.725178	1.747	NA	0.0232937	["low_exome_coverage"]	["no_exp_lof"]	0.238244	23.4829	98.5668	NA	NA		NA	NA	Background	NA	NA	NA	NA	1067	1008
ENSG00000180386	HGNC:18915	protein_coding	KRTAP9-7	17	CANONICAL	ENST00000391354	ENSG00000180386	protein_coding	KRTAP9-7	ENST00000391354	0	12.5332	5.70267	6.14102	6.79693	4.06303	1.00119	0.570123	1.748	NA	0.00335935	["low_exome_mapping_quality"]	["no_exp_lof"]	0	0	0	NA	NA		NA	NA	Background	NA	NA	NA	NA	1038	1038
ENSG00000165507	HGNC:23355	protein_coding	DEPP1	10	MANE_SELECT	ENST00000298295	ENSG00000165507	protein_coding	C10orf10	ENST00000298295	0	3.00227	2.94665	2.7749	3.53473	1.36657	0.40112	0.590306	1.774	NA	0.00703891	[]	["no_exp_lof"]	0.024241	26.0676	1075.35	NA	NA		NA	NA	Background	NA	NA	NA	NA	2118	2118
ENSG00000189023	HGNC:21188	protein_coding	MAGEB16	X	CANONICAL	ENST00000399988	ENSG00000189023	protein_coding	MAGEB16	ENST00000399989	0	23.9576	26.4002	20.8906	4.56443	0.602883	0.554682	0.260189	1.774	NA	0.0568759	[]	["no_exp_lof"]	4.5997e+06	4.5997	0	NA	NA		NA	NA	Background	NA	NA	NA	NA	1816	1680
ENSG00000186943	HGNC:15103	protein_coding	OR13C8	9	MANE_SELECT	ENST00000335040	ENSG00000186943	protein_coding	OR13C8	ENST00000335040	0	11.424	10.4673	10.1247	13.1008	3.42423	0.182864	0.948027	1.783	NA	0.00562762	[]	["no_exp_lof"]	0	0	0	NA	NA		NA	NA	Accessory	NA	yes	NA	NA	962	962
ENSG00000187857	HGNC:31304	protein_coding	OR6C75	12	MANE_SELECT	ENST00000641576	ENSG00000187857	protein_coding	OR6C75	ENST00000343399	0	6.47575	0.932829	5.75268	1.05704	3.28009	0.527761	0.801679	1.784	NA	0.00491622	[]	["no_exp_lof"]	0	0	0.006447	NA	NA		NA	NA	Accessory	NA	yes	NA	NA	938	4566
ENSG00000181733	HGNC:15391	protein_coding	OR2Z1	19	MANE_SELECT	ENST00000641125	ENSG00000181733	protein_coding	OR2Z1	ENST00000324060	0	6.01165	3.7066	5.47898	4.34988	2.0707	0.571519	1.35156	1.795	NA	0.00221234	[]	["no_exp_lof"]	36669	0.036669	0	NA	NA		NA	NA	Accessory	NA	yes	NA	NA	1055	1752
ENSG00000221859	HGNC:22972	protein_coding	KRTAP10-10	21	MANE_SELECT	ENST00000380095	ENSG00000221859	protein_coding	KRTAP10-10	ENST00000380095	0	19.1109	17.7603	18.9637	20.1915	23.3228	2.1461	2.31621	1.8	NA	0.00366216	[]	["no_exp_lof"]	36267.5	0.0362675	0	NA	NA		NA	NA	Background	NA	NA	NA	NA	1097	1099
ENSG00000280204	HGNC:8227	protein_coding	OR1S1	11	CANONICAL	ENST00000641544	NA	NA		NA	0	NA	16.2671	NA	19.036	11.0663	NA	2.06355	1.801	NA	NA	[]	["no_exp_lof"]	0	0	0	NA	NA		NA	NA	Accessory	NA	yes	NA	NA	978	1472
ENSG00000279051	HGNC:15302	protein_coding	OR6Q1	11	MANE_SELECT	ENST00000302622	NA	NA		NA	0	NA	12.8762	NA	16.3874	20.1948	0.839602	1.54982	1.807	NA	NA	[]	["no_exp_lof"]	0	0	0	NA	NA		NA	NA	Accessory	NA	yes	yes	NA	1001	953
ENSG00000186881	HGNC:14723	protein_coding	OR13F1	9	MANE_SELECT	ENST00000334726	ENSG00000186881	protein_coding	OR13F1	ENST00000334726	0	17.3127	17.0328	16.9225	17.7512	8.10456	0.618665	1.82431	1.81	NA	0.00607729	[]	["no_exp_lof"]	0	0	0	NA	NA		NA	NA	Accessory	NA	yes	NA	NA	1092	959
ENSG00000184905	HGNC:29818	protein_coding	TCEAL2	X	MANE_SELECT	ENST00000372780	ENSG00000184905	protein_coding	TCEAL2	ENST00000372780	0	6.65278	6.20947	6.93038	8.35842	1.0891	0.182487	-0.586592	1.81	NA	0.0306064	[]	["no_exp_lof"]	0.221989	33.3507	150.236	NA	NA		NA	NA	Background	NA	NA	NA	NA	1097	1107
ENSG00000186288	HGNC:27989	protein_coding	PABPC1L2A	X	MANE_SELECT	ENST00000373519	ENSG00000186288	protein_coding	PABPC1L2A	ENST00000373519	0	2.69726	2.66452	2.51763	3.27062	NA	NA	-0.79424	1.812	NA	0.0210919	["low_exome_coverage","low_exome_mapping_quality"]	["no_exp_lof","no_exp_mis"]	0.203309	1.73009	8.50966	NA	NA		NA	NA	Background	NA	NA	NA	NA	2236	2236
ENSG00000176925	HGNC:15197	protein_coding	OR51F2	11	MANE_SELECT	ENST00000322110	ENSG00000176925	protein_coding	OR51F2	ENST00000322110	0	6.12029	5.63822	6.08937	7.76045	4.71715	1.13434	1.57551	1.817	NA	0.00267171	[]	["no_exp_lof"]	0	0	0.042913	NA	NA		NA	NA	Accessory	NA	yes	NA	NA	1135	1135
ENSG00000170255	HGNC:17962	protein_coding	MRGPRX1	11	MANE_SELECT	ENST00000526914	ENSG00000170255	protein_coding	MRGPRX1	ENST00000302797	0	5.68836	4.07021	28.2942	7.58874	3.05853	0.38481	0.909611	1.818	NA	0.00210434	[]	["no_exp_lof"]	2.9532	0.036596	0.012391	NA	NA		NA	NA	Background	NA	NA	NA	NA	1196	1444
ENSG00000186675	HGNC:24935	protein_coding	MAGEE2	X	MANE_SELECT	ENST00000373359	ENSG00000186675	protein_coding	MAGEE2	ENST00000373359	0	4.24585	4.7679	2.9794	3.64958	10.9626	1.03317	1.64992	1.82	NA	0.0642786	[]	["no_exp_lof"]	0.0132402	0.11987	9.05349	NA	NA		NA	NA	Background	NA	NA	NA	NA	2256	2267
ENSG00000172772	HGNC:15139	protein_coding	OR10W1	11	MANE_SELECT	ENST00000395079	ENSG00000172772	protein_coding	OR10W1	ENST00000395079	0	9.88999	9.32637	8.96728	11.0687	6.27529	0.406467	0.880093	1.824	NA	0.00530214	[]	["no_exp_lof"]	0	0	0	NA	NA		NA	NA	Accessory	NA	yes	NA	NA	1468	1468
ENSG00000184897	HGNC:4722	protein_coding	H1-10	3	MANE_SELECT	ENST00000333762	ENSG00000184897	protein_coding	H1FX	ENST00000333762	0	4.37728	3.95218	4.02037	4.9853	0.530023	0.135274	-0.166778	1.83	NA	0.0621359	[]	["no_exp_lof"]	0.255223	80.4958	315.394	NA	NA		NA	NA	Background	NA	NA	NA	NA	1505	1515
ENSG00000269855	HGNC:51249	protein_coding	RNF225	19	MANE_SELECT	ENST00000601382	ENSG00000269855	protein_coding	AC012313.1	ENST00000601382	0	11.5964	9.17749	10.1058	7.27154	NA	NA	NA	1.831	NA	0.0215198	[]	["no_exp_lof"]	0.0188164	0.153524	8.15905	NA	NA		NA	NA	Background	NA	NA	NA	NA	950	1423
ENSG00000176076	HGNC:6241	protein_coding	KCNE5	X	MANE_SELECT	ENST00000372101	ENSG00000176076	protein_coding	KCNE1L	ENST00000372101	0	4.81183	4.49499	4.91959	6.39519	1.75681	0.626082	0.555331	1.831	NA	0.0378083	[]	["no_exp_lof"]	0.0410187	0.538132	13.1192	NA	NA		AD	Disputed	Background	NA	NA	NA	NA	1464	1472
ENSG00000177174	HGNC:15026	protein_coding	OR14C36	1	MANE_SELECT	ENST00000317861	ENSG00000177174	protein_coding	OR14C36	ENST00000317861	0	14.518	12.9193	14.1744	16.3394	15.8036	0.4578	1.12895	1.837	NA	0.00208613	[]	["no_exp_lof"]	0	0	0	NA	NA		NA	NA	Accessory	NA	yes	NA	NA	938	938
ENSG00000249222	HGNC:13213	protein_coding	ATP5MGL	22	MANE_SELECT	ENST00000505920	ENSG00000249222	protein_coding	ATP5L2	ENST00000505920	0	6.75822	5.72905	6.12311	7.68026	0.291345	0.37599	1.21841	1.838	NA	0.00172038	[]	["no_exp_lof"]	0.442792	0.107842	0.243549	NA	NA		NA	NA	Background	NA	NA	NA	NA	798	798
ENSG00000177023	HGNC:26165	protein_coding	DEFB104B	8	MANE_SELECT	ENST00000316169	ENSG00000177023	protein_coding	DEFB104B	ENST00000316169	0	8.88031	7.74716	8.62439	10.7062	0	NA	-0.718654	1.841	NA	0.00329481	["low_exome_coverage","low_exome_mapping_quality"]	["no_exp_lof","no_exp_syn"]	0	0	0	NA	NA		NA	NA	Background	NA	NA	NA	NA	279	279
ENSG00000206181	HGNC:30771	protein_coding	ELOA2	18	MANE_SELECT	ENST00000332567	ENSG00000206181	protein_coding	TCEB3B	ENST00000332567	0	24.2532	19.2962	31.0049	21.2367	2.3629	0.858081	1.73422	1.841	NA	0.00401458	[]	["no_exp_lof","outlier_mis"]	72.9625	9.88912	0.135536	yes	NA		NA	NA	Accessory	NA	NA	NA	NA	3045	3094
ENSG00000186924	HGNC:18947	protein_coding	KRTAP22-1	21	MANE_SELECT	ENST00000334680	ENSG00000186924	protein_coding	KRTAP22-1	ENST00000334680	0	13.8393	12.1224	13.1043	12.2616	1.1031	0.279384	0.895058	1.841	NA	0.00519584	[]	["no_exp_lof"]	0	0	0	NA	NA		NA	NA	Background	NA	NA	NA	NA	198	295
ENSG00000237110	HGNC:20977	protein_coding	TAAR9	6	CANONICAL	ENST00000434551	ENSG00000237110	polymorphic_pseudogene	TAAR9	ENST00000434551	0	12.3835	8.09215	11.4915	11.0972	NA	0.76545	0.611935	1.843	NA	NA	[]	["no_exp_lof"]	0	0	0	NA	NA		NA	NA	Background	NA	NA	NA	NA	1041	1046
ENSG00000180708	HGNC:14826	protein_coding	OR10K2	1	MANE_SELECT	ENST00000641042	ENSG00000180708	protein_coding	OR10K2	ENST00000314902	0	6.63052	2.02937	6.02635	2.22694	3.85313	0.355133	1.75503	1.844	NA	0.00374769	[]	["no_exp_lof"]	0	0	0	NA	NA		NA	NA	Accessory	NA	yes	NA	NA	938	3021
ENSG00000127515	HGNC:8356	protein_coding	OR7A10	19	MANE_SELECT	ENST00000641129	ENSG00000127515	protein_coding	OR7A10	ENST00000248058	0	10.9789	8.34894	10.8541	7.96141	9.55666	1.08452	2.65714	1.844	NA	0.00260415	[]	["no_exp_lof"]	46854	0.046854	0	NA	NA		NA	NA	Accessory	NA	yes	NA	NA	929	1845
ENSG00000267335	0	protein_coding	ENSG00000267335	19	CANONICAL	ENST00000591656	ENSG00000267335	protein_coding	CTB-60B18.6	ENST00000591656	0	6.76912	5.79655	6.16281	7.74059	NA	NA	NA	1.845	NA	NA	["low_exome_mapping_quality"]	["no_exp_lof"]	NA	NA	NA	NA	NA		NA	NA	Background	NA	NA	NA	NA	783	783
ENSG00000244537	HGNC:18900	protein_coding	KRTAP4-2	17	MANE_SELECT	ENST00000377726	ENSG00000244537	protein_coding	KRTAP4-2	ENST00000377726	0	16.4412	14.8165	15.7587	8.614	0.894087	0.227692	1.65028	1.854	NA	0.00628001	[]	["no_exp_lof"]	0	0	0.037129	NA	NA		NA	NA	Background	NA	NA	NA	NA	762	775
ENSG00000127529	HGNC:8374	protein_coding	OR7C2	19	MANE_SELECT	ENST00000248072	ENSG00000127529	protein_coding	OR7C2	ENST00000248072	0	13.267	11.0911	15.9263	7.7525	4.16495	0.205679	4.65676	1.854	NA	0.00205531	[]	["no_exp_lof"]	0	0	0	NA	NA		NA	NA	Accessory	NA	yes	NA	NA	959	959
ENSG00000184388	HGNC:31852	protein_coding	PABPC1L2B	X	MANE_SELECT	ENST00000373521	ENSG00000184388	protein_coding	PABPC1L2B	ENST00000373521	0	2.75926	1.69934	2.5717	2.03813	NA	NA	-0.393386	1.855	NA	0.0340755	["low_exome_coverage","low_exome_mapping_quality"]	["no_exp_lof"]	0.0827396	0.703694	8.50492	NA	NA		NA	NA	Background	NA	NA	NA	NA	2199	3167
ENSG00000187475	HGNC:4720	protein_coding	H1-6	6	MANE_SELECT	ENST00000338379	ENSG00000187475	protein_coding	HIST1H1T	ENST00000338379	0	11.9129	10.4452	9.88327	15.428	6.93739	1.39184	3.15114	1.857	NA	0.00215961	[]	["no_exp_lof","outlier_mis","outlier_syn"]	9.3467	2.20112	0.235496	NA	NA		NA	NA	Background	NA	NA	NA	NA	724	723
ENSG00000179300	HGNC:22997	protein_coding	RTL3	X	MANE_SELECT	ENST00000321110	ENSG00000179300	protein_coding	ZCCHC5	ENST00000321110	0	2.28524	2.54371	2.66489	3.30806	2.28029	0.237707	1.33916	1.858	NA	0.00109246	[]	["no_exp_lof"]	0	0	4.18747	NA	NA		NA	NA	Background	NA	NA	NA	NA	2646	2647
ENSG00000177201	HGNC:19592	protein_coding	OR2T12	1	MANE_SELECT	ENST00000641276	ENSG00000177201	protein_coding	OR2T12	ENST00000317996	0	17.9228	20.3555	22.6798	19.3881	9.29597	1.33516	2.43624	1.86	NA	0.00227767	["low_exome_mapping_quality"]	["no_exp_lof"]	10359.5	0.0103595	0	NA	NA		NA	NA	Accessory	NA	yes	NA	NA	962	5705
ENSG00000177839	HGNC:8694	protein_coding	PCDHB9	5	MANE_SELECT	ENST00000316105	ENSG00000177839	pseudogene	PCDHB9	ENST00000316105	0	0.880419	17.9354	0.826733	18.8616	NA	NA	NA	1.861	NA	NA	[]	["no_exp_lof"]	0.395075	1.25987	3.18894	NA	NA		NA	NA	Background	NA	NA	NA	NA	4215	4380
ENSG00000279012	HGNC:14703	protein_coding	OR51B2	11	MANE_SELECT	ENST00000624187	NA	NA		NA	0	NA	14.0281	NA	16.6363	14.3159	NA	1.35219	1.861	NA	NA	[]	["no_exp_lof"]	0	0	0.056444	NA	NA		NA	NA	Accessory	NA	yes	NA	NA	1041	938
ENSG00000241123	HGNC:22969	protein_coding	KRTAP10-5	21	MANE_SELECT	ENST00000400372	ENSG00000241123	protein_coding	KRTAP10-5	ENST00000400372	0	12.1777	17.2975	10.6359	11.4085	12.7055	1.18417	1.67367	1.861	NA	0.00380174	[]	["no_exp_lof"]	48380	0.04838	0	NA	NA		NA	NA	Background	NA	NA	NA	NA	1149	1149
ENSG00000184785	HGNC:41913	protein_coding	SMIM10	X	MANE_SELECT	ENST00000330288	ENSG00000184785	protein_coding	SMIM10	ENST00000330288	0	4.27157	3.99468	3.9354	5.07159	0.0644273	NA	-0.841452	1.861	NA	0.0731486	[]	["no_exp_lof"]	0.592612	61.6429	104.019	NA	NA		NA	NA	Background	NA	NA	NA	NA	1533	1482
ENSG00000263201	HGNC:52385	protein_coding	DPEP2NB	16	MANE_SELECT	ENST00000574912	ENSG00000263201	antisense	CTC-479C5.6	ENST00000574912	0	5.25721	4.64763	4.85097	6.06415	NA	NA	NA	1.863	NA	NA	["low_exome_coverage"]	["no_exp_lof"]	187.04	9.53567	0.050981	yes	NA		NA	NA	Accessory	NA	NA	NA	NA	1183	1183
ENSG00000221864	HGNC:20530	protein_coding	KRTAP12-2	21	MANE_SELECT	ENST00000360770	ENSG00000221864	protein_coding	KRTAP12-2	ENST00000360770	0	19.8211	20.4038	19.9554	21.3263	5.22538	1.36592	3.25154	1.863	NA	0.0037245	[]	["no_exp_lof"]	0	0	0	NA	NA		NA	NA	Background	NA	NA	NA	NA	738	738
ENSG00000170929	HGNC:8220	protein_coding	OR1M1	19	MANE_SELECT	ENST00000641627	ENSG00000170929	protein_coding	OR1M1	ENST00000429566	0	6.23847	2.61176	5.72684	2.89171	2.88942	0.672672	1.10777	1.865	NA	0.00236474	[]	["no_exp_lof"]	0.989328	0.013998	0.014148	NA	NA		NA	NA	Accessory	NA	yes	NA	NA	1034	2533
ENSG00000102128	HGNC:25410	protein_coding	RAB40AL	X	MANE_SELECT	ENST00000218249	ENSG00000102128	protein_coding	RAB40AL	ENST00000218249	0	10.2664	9.49034	8.19149	6.77678	7.49246	0.625097	-0.527017	1.865	NA	0.00595711	[]	["no_exp_lof"]	0.335861	0.155171	0.462009	NA	NA		XL	Refuted	Background	NA	NA	NA	NA	1028	1028
ENSG00000234829	HGNC:5422	protein_coding	IFNA17	9	MANE_SELECT	ENST00000413767	ENSG00000234829	protein_coding	IFNA17	ENST00000413767	0	9.35736	10.2325	10.2034	12.7815	4.02023	1.35985	1.03546	1.867	NA	0.00311357	[]	["no_exp_lof"]	0	0	0.05451	NA	NA		NA	NA	Background	NA	NA	NA	NA	979	979
ENSG00000236637	HGNC:5425	protein_coding	IFNA4	9	CANONICAL	ENST00000421715	ENSG00000236637	protein_coding	IFNA4	ENST00000421715	0	11.8597	13.0156	11.2797	14.9096	3.6658	1.30584	1.564	1.867	NA	0.00284047	["low_exome_mapping_quality"]	["no_exp_lof"]	0	0	0	NA	NA		NA	NA	Background	NA	NA	NA	NA	981	977
ENSG00000184698	HGNC:14847	protein_coding	OR51M1	11	MANE_SELECT	ENST00000642046	ENSG00000184698	protein_coding	OR51M1	ENST00000328611	0	18.0675	15.9166	18.2021	13.1972	11.1552	1.97492	1.79739	1.869	NA	0.00346739	[]	["no_exp_lof"]	0.449793	0.041094	0.091361	NA	NA		NA	NA	Accessory	NA	yes	NA	NA	1057	4089
ENSG00000186967	HGNC:18939	protein_coding	KRTAP19-4	21	MANE_SELECT	ENST00000334058	ENSG00000186967	protein_coding	KRTAP19-4	ENST00000334058	0	12.6755	11.0318	11.5931	14.2293	1.42075	0.348987	1.33324	1.869	NA	0.00518104	[]	["no_exp_lof"]	0	0	0	NA	NA		NA	NA	Background	NA	NA	NA	NA	309	341
ENSG00000174339	HGNC:14837	protein_coding	OR2Y1	5	MANE_SELECT	ENST00000307832	ENSG00000174339	protein_coding	OR2Y1	ENST00000307832	0	12.8226	12.9453	11.9559	7.99489	4.5342	0.708411	1.813	1.87	NA	0.00291716	[]	["no_exp_lof"]	0	0	0.0222655	NA	NA		NA	NA	Accessory	NA	yes	NA	NA	1057	935
ENSG00000229637	HGNC:30143	protein_coding	PRAC2	17	MANE_SELECT	ENST00000422730	ENSG00000229637	antisense	PRAC2	ENST00000422730	0	4.98064	9.85306	4.60402	13.6362	NA	NA	NA	1.871	NA	NA	["low_exome_coverage"]	["no_exp_lof"]	0.151883	2.23755	14.7321	NA	NA		NA	NA	Background	NA	NA	NA	NA	1274	558
ENSG00000231192	HGNC:8346	protein_coding	OR5H1	3	MANE_SELECT	ENST00000641874	ENSG00000231192	protein_coding	OR5H1	ENST00000354565	0	14.2716	7.77621	17.5675	1.9356	6.82798	1.28952	1.82118	1.872	NA	0.00262385	[]	["no_exp_lof"]	209324	0.209324	0	NA	NA		NA	NA	Accessory	NA	yes	NA	NA	941	5997
ENSG00000176495	HGNC:15255	protein_coding	OR5AN1	11	MANE_SELECT	ENST00000641998	ENSG00000176495	protein_coding	OR5AN1	ENST00000313940	0	11.2246	0.741171	10.4333	0.397668	1.72762	-0.0380623	0.904628	1.872	NA	0.00400108	[]	["no_exp_lof"]	0	0	0.006206	NA	NA		NA	NA	Accessory	NA	yes	NA	NA	1036	7645
ENSG00000186980	HGNC:18928	protein_coding	KRTAP23-1	21	MANE_SELECT	ENST00000334160	ENSG00000186980	protein_coding	KRTAP23-1	ENST00000334160	0	9.20168	7.42024	8.75004	11.0517	0.153455	0.497287	1.10556	1.872	NA	0.00578055	[]	["no_exp_lof"]	0	0	0	NA	NA		NA	NA	Background	NA	NA	NA	NA	207	207
ENSG00000206106	HGNC:37091	protein_coding	KRTAP22-2	21	MANE_SELECT	ENST00000382830	ENSG00000206106	protein_coding	KRTAP22-2	ENST00000382830	0	8.84408	7.19314	7.84795	10.6491	0.110876	NA	0.184122	1.873	NA	0.00441531	[]	["no_exp_lof"]	0	0	0	NA	NA		NA	NA	Background	NA	NA	NA	NA	292	292
ENSG00000279111	HGNC:14995	protein_coding	OR10X1	1	MANE_SELECT	ENST00000623167	NA	NA		NA	0	NA	12.3594	NA	15.8684	5.21799	NA	1.79882	1.874	NA	NA	[]	["no_exp_lof"]	0	0	0	NA	NA		NA	NA	Accessory	NA	yes	yes	NA	980	980
ENSG00000204851	HGNC:29206	protein_coding	PNMA8B	19	MANE_SELECT	ENST00000599531	ENSG00000204851	protein_coding	PNMAL2	ENST00000599531	0	0.830347	1.7922	1.05465	1.99641	10.6241	-0.0402882	-0.0727435	1.875	NA	0.00528879	[]	["no_exp_lof"]	0.0246013	2.29416	93.2535	NA	NA		NA	NA	Background	NA	NA	NA	NA	5307	4676
ENSG00000176239	HGNC:19600	protein_coding	OR51B6	11	MANE_SELECT	ENST00000380219	ENSG00000176239	protein_coding	OR51B6	ENST00000380219	0	17.5675	15.5208	17.8803	18.5963	26.3811	1.67709	3.09629	1.876	NA	0.00174001	[]	["no_exp_lof"]	0	0	0.196474	NA	NA		NA	NA	Accessory	NA	yes	NA	NA	938	938
ENSG00000198967	HGNC:14996	protein_coding	OR10Z1	1	MANE_SELECT	ENST00000641002	ENSG00000198967	protein_coding	OR10Z1	ENST00000361284	0	9.13153	0.693448	8.43928	0.669764	7.84143	0.246763	0.85442	1.877	NA	0.00387392	[]	["no_exp_lof"]	5.53184	0.441491	0.079808	NA	NA		NA	NA	Accessory	NA	yes	NA	NA	941	6321
ENSG00000177186	HGNC:19594	protein_coding	OR2M7	1	MANE_SELECT	ENST00000317965	ENSG00000177186	protein_coding	OR2M7	ENST00000317965	0	17.7827	16.5976	17.0139	16.3298	10.6991	1.0347	2.16206	1.877	NA	0.0027006	[]	["no_exp_lof"]	0	0	0	NA	NA		NA	NA	Accessory	NA	yes	NA	NA	1005	938
ENSG00000172324	HGNC:15249	protein_coding	OR5A2	11	MANE_SELECT	ENST00000302040	ENSG00000172324	protein_coding	OR5A2	ENST00000302040	0	7.5322	0.559376	7.76066	0.666395	7.6615	0.312534	1.02945	1.877	NA	0.00664812	[]	["no_exp_lof"]	22883.5	0.0228835	0	NA	NA		NA	NA	Accessory	NA	yes	NA	NA	1033	6317
ENSG00000279263	HGNC:15014	protein_coding	OR2L8	1	MANE_SELECT	ENST00000623922	NA	NA		NA	0	NA	24.0114	NA	7.5595	3.23122	NA	0.876334	1.878	NA	NA	[]	["no_exp_lof"]	0	0	0	NA	NA		NA	NA	Accessory	NA	yes	yes	NA	938	938
ENSG00000231068	HGNC:34216	protein_coding	KRTAP21-3	21	MANE_SELECT	ENST00000444335	ENSG00000231068	protein_coding	KRTAP21-3	ENST00000444335	0	10.7627	9.01766	9.12965	11.8141	5.46797	NA	-0.108123	1.879	NA	0.00489987	[]	["no_exp_lof"]	0	0	0	NA	NA		NA	NA	Background	NA	NA	NA	NA	252	252
ENSG00000221996	HGNC:15209	protein_coding	OR52B4	11	MANE_SELECT	ENST00000624801	ENSG00000221996	protein_coding	OR52B4	ENST00000408920	0	8.77249	8.23997	8.26328	11.2604	9.44385	NA	1.17239	1.883	NA	0.00574034	[]	["no_exp_lof"]	0	0	0.15267	NA	NA		NA	NA	Accessory	NA	yes	yes	NA	1123	1123
ENSG00000181552	HGNC:19223	protein_coding	EDDM3B	14	MANE_SELECT	ENST00000326783	ENSG00000181552	protein_coding	EDDM3B	ENST00000326783	0	7.94991	7.19894	7.00466	7.86656	1.12923	0.271807	0.423476	1.883	NA	0.00310587	[]	["no_exp_lof"]	0	0	0	NA	NA		NA	NA	Background	NA	NA	NA	NA	894	917
ENSG00000170923	HGNC:8466	protein_coding	OR7G2	19	MANE_SELECT	ENST00000641081	ENSG00000170923	protein_coding	OR7G2	ENST00000305456	0	12.2311	8.19305	10.899	7.86384	4.32547	0.154346	1.02577	1.883	NA	0.00241983	[]	["no_exp_lof"]	1.07727	0.01489	0.013821	NA	NA		NA	NA	Accessory	NA	yes	NA	NA	1037	3013
ENSG00000233050	HGNC:39814	protein_coding	DEFB130B	8	MANE_SELECT	ENST00000437818	ENSG00000233050	protein_coding	DEFB130	ENST00000437818	0	9.00456	7.28209	7.9657	10.8973	NA	NA	NA	1.885	NA	0.0136047	NA	NA	0	0	0	NA	NA		NA	NA	Background	NA	NA	NA	NA	238	238
ENSG00000188340	HGNC:15035	protein_coding	OR6N2	1	MANE_SELECT	ENST00000641131	ENSG00000188340	protein_coding	OR6N2	ENST00000339258	0	8.11789	2.14447	6.62524	1.98165	2.87046	0.69433	1.17734	1.888	NA	0.00269473	[]	["no_exp_lof"]	0	0	0.025109	NA	NA		NA	NA	Accessory	NA	yes	NA	NA	953	3453
ENSG00000255012	HGNC:8352	protein_coding	OR5M1	11	MANE_SELECT	ENST00000641076	ENSG00000255012	protein_coding	OR5M1	ENST00000526538	0	10.916	2.90761	9.78379	2.37682	15.5813	0.808051	0.875726	1.888	NA	0.00292083	[]	["no_exp_lof"]	0	0	0.006202	NA	NA		NA	NA	Accessory	NA	yes	yes	NA	947	4300
ENSG00000181939	HGNC:15171	protein_coding	OR4C15	11	MANE_SELECT	ENST00000642128	ENSG00000181939	protein_coding	OR4C15	ENST00000314644	0	10.2348	9.50807	9.29637	13.2673	10.5884	1.21884	2.59519	1.888	NA	0.00391092	[]	["no_exp_lof","outlier_mis"]	0	0	0	NA	NA		NA	NA	Accessory	NA	yes	NA	NA	1112	950
ENSG00000186599	HGNC:29930	protein_coding	DEFB105B	8	MANE_SELECT	ENST00000335510	ENSG00000186599	protein_coding	DEFB105B	ENST00000335510	0	8.71572	7.11622	7.73467	10.5044	NA	NA	-0.0494529	1.889	NA	0.0031193	NA	NA	0	0	0	NA	NA		NA	NA	Background	NA	NA	NA	NA	328	318
ENSG00000281613	0	protein_coding	ENSG00000281613	6	CANONICAL	ENST00000587816	NA	NA		NA	0	NA	5.46985	NA	7.28223	NA	NA	NA	1.891	NA	NA	[]	["no_exp_lof"]	NA	NA	NA	NA	NA		NA	NA	Background	NA	NA	NA	NA	NA	889
ENSG00000288608	0	protein_coding	ENSG00000288608	7	CANONICAL	ENST00000674552	NA	NA		NA	0	NA	7.64313	NA	11.6943	NA	NA	NA	1.891	NA	NA	[]	["no_exp_lof"]	NA	NA	NA	NA	NA		NA	NA	Background	NA	NA	NA	NA	NA	50
ENSG00000185385	HGNC:8363	protein_coding	OR7A17	19	MANE_SELECT	ENST00000641113	ENSG00000185385	protein_coding	OR7A17	ENST00000327462	0	11.2459	5.57073	10.177	4.01241	14.7908	0.43347	0.377352	1.891	NA	0.00200493	[]	["no_exp_lof"]	1.20112	0.012924	0.010759	NA	NA		NA	NA	Accessory	NA	yes	NA	NA	1126	3636
ENSG00000214042	HGNC:5428	protein_coding	IFNA7	9	MANE_SELECT	ENST00000239347	ENSG00000214042	protein_coding	IFNA7	ENST00000239347	0	7.76203	6.43992	6.91229	11.4579	0.975044	0.353975	1.72209	1.892	NA	0.00311598	[]	["no_exp_lof"]	0	0	0.050558	NA	NA		NA	NA	Background	NA	NA	NA	NA	736	736
ENSG00000279395	HGNC:8350	protein_coding	OR5L1	11	MANE_SELECT	ENST00000625203	NA	NA		NA	0	NA	7.64442	NA	8.52765	6.55439	NA	1.3071	1.892	NA	NA	[]	["no_exp_lof"]	0	0	0	NA	NA		NA	NA	Accessory	NA	yes	NA	NA	1098	1109
ENSG00000172208	HGNC:15184	protein_coding	OR4X2	11	MANE_SELECT	ENST00000624868	ENSG00000172208	protein_coding	OR4X2	ENST00000302329	0	7.82005	7.50778	7.41029	9.39968	2.74208	NA	2.07559	1.892	NA	0.0041527	[]	["no_exp_lof","outlier_mis"]	0	0	0	NA	NA		NA	NA	Accessory	NA	yes	yes	NA	1014	911
ENSG00000205409	HGNC:15215	protein_coding	OR52E6	11	MANE_SELECT	ENST00000329322	ENSG00000205409	protein_coding	OR52E6	ENST00000329322	0	25.6057	28.0187	23.7895	31.7705	21.2401	1.97492	2.09999	1.892	NA	0.00252835	[]	["no_exp_lof"]	1.19104	0.064723	0.0543405	NA	NA		NA	NA	Accessory	NA	yes	NA	NA	969	969
ENSG00000205330	HGNC:8355	protein_coding	OR6C1	12	MANE_SELECT	ENST00000642104	ENSG00000205330	protein_coding	OR6C1	ENST00000379668	0	17.5806	14.5564	17.8521	16.7609	12.3214	0.16005	0.81288	1.892	NA	0.00256905	[]	["no_exp_lof"]	0	0	0	NA	NA		NA	NA	Accessory	NA	yes	yes	NA	1062	2053
ENSG00000185758	HGNC:37200	protein_coding	CLDN24	4	MANE_SELECT	ENST00000541814	ENSG00000185758	protein_coding	CLDN24	ENST00000541814	0	11.2859	9.45705	11.5666	14.5721	5.98301	0.422778	0.936418	1.9	NA	0.00232799	[]	["no_exp_lof"]	0.270407	0.056041	0.207246	NA	NA		NA	NA	Background	NA	NA	NA	NA	662	662
ENSG00000261308	HGNC:13287	protein_coding	FIGNL2	12	MANE_SELECT	ENST00000618634	ENSG00000261308	pseudogene	RP11-923I11.7	ENST00000564840	0	3.22576	4.39593	3.00502	1.18417	NA	NA	NA	1.906	NA	NA	[]	["no_exp_lof"]	0.37936	1.6392	4.32096	NA	NA		NA	NA	Background	NA	NA	NA	NA	1956	4703
ENSG00000187766	HGNC:20525	protein_coding	KRTAP10-8	21	MANE_SELECT	ENST00000334662	ENSG00000187766	protein_coding	KRTAP10-8	ENST00000334662	0	8.34882	8.17123	7.29294	8.9253	3.12232	1.24995	1.0316	1.909	NA	0.00333383	[]	["no_exp_lof"]	0	0	0	NA	NA		NA	NA	Background	NA	NA	NA	NA	875	875
ENSG00000187082	HGNC:28879	protein_coding	DEFB106B	8	MANE_SELECT	ENST00000335479	ENSG00000187082	protein_coding	DEFB106B	ENST00000335479	0	8.76384	7.1482	7.78128	10.5295	0.00155466	0.386241	0.503315	1.911	NA	0.00322206	["low_exome_mapping_quality"]	["no_exp_lof","no_exp_syn"]	0	0	0	NA	NA		NA	NA	Background	NA	NA	NA	NA	314	314
ENSG00000234616	HGNC:6199	protein_coding	JRK	8	MANE_SELECT	ENST00000612905	ENSG00000234616	processed_transcript	JRK	ENST00000507178	0	0.0973373	0.388027	0.0884191	0.259139	NA	NA	NA	1.911	NA	NA	[]	["no_exp_lof","outlier_mis"]	0.646757	9.58074	14.8135	NA	NA		NA	NA	Background	NA	NA	NA	NA	8935	9095
ENSG00000253548	HGNC:33512	protein_coding	PYDC2	3	MANE_SELECT	ENST00000518817	ENSG00000253548	protein_coding	PYDC2	ENST00000518817	0	12.6713	11.0262	12.2658	13.3338	0.251869	NA	-0.307007	1.915	NA	0.0131575	[]	["no_exp_lof"]	0	0	0	NA	NA		NA	NA	Background	NA	NA	NA	NA	293	293
ENSG00000175143	HGNC:8277	protein_coding	OR2T1	1	MANE_SELECT	ENST00000642005	ENSG00000175143	protein_coding	OR2T1	ENST00000366474	0	9.25941	3.40825	9.12026	3.6321	3.70992	0.663938	1.72216	1.917	NA	0.00230252	[]	["no_exp_lof"]	0	0	0	NA	NA		NA	NA	Accessory	NA	yes	NA	NA	1109	2102
ENSG00000205497	HGNC:14795	protein_coding	OR51A4	11	MANE_SELECT	ENST00000641898	ENSG00000205497	protein_coding	OR51A4	ENST00000380373	0	15.9715	15.9513	17.2757	4.64852	4.76145	0.597365	1.99488	1.918	NA	0.00238774	["low_exome_mapping_quality"]	["no_exp_lof"]	0	0	0.033204	NA	NA		NA	NA	Accessory	NA	yes	NA	NA	1001	4391
ENSG00000189299	HGNC:30469	protein_coding	FOXR2	X	MANE_SELECT	ENST00000339140	ENSG00000189299	protein_coding	FOXR2	ENST00000339140	0	6.47779	8.33687	7.98443	2.46099	0.312769	0.225961	0.780305	1.918	NA	0.0204768	[]	["no_exp_lof"]	2670670	2.67067	0	NA	NA		NA	NA	Background	NA	NA	NA	NA	2788	2792
ENSG00000232263	HGNC:34003	protein_coding	KRTAP25-1	21	MANE_SELECT	ENST00000416044	ENSG00000232263	protein_coding	KRTAP25-1	ENST00000416044	0	11.9057	10.3221	10.2275	13.5852	0.340059	NA	0.259731	1.919	NA	0.00503808	[]	["no_exp_lof"]	0	0	0	NA	NA		NA	NA	Background	NA	NA	NA	NA	369	369
ENSG00000236981	HGNC:15129	protein_coding	OR10G9	11	MANE_SELECT	ENST00000375024	ENSG00000236981	protein_coding	OR10G9	ENST00000375024	0	21.1821	19.9656	20.2616	24.1593	8.06598	1.92776	2.58779	1.92	NA	0.00327188	[]	["no_exp_lof"]	0	0	0.032272	NA	NA		NA	NA	Accessory	NA	yes	NA	NA	935	935
ENSG00000173285	HGNC:14693	protein_coding	OR10K1	1	MANE_SELECT	ENST00000641535	ENSG00000173285	protein_coding	OR10K1	ENST00000289451	0	6.53948	3.47269	6.1933	3.99119	4.47967	0.732742	0.719395	1.922	NA	0.00258811	[]	["no_exp_lof"]	0	0	0.012196	NA	NA		NA	NA	Accessory	NA	yes	NA	NA	1072	2122
ENSG00000186977	HGNC:18940	protein_coding	KRTAP19-5	21	MANE_SELECT	ENST00000334151	ENSG00000186977	protein_coding	KRTAP19-5	ENST00000334151	0	8.27561	6.7623	7.51273	9.92356	0.742618	0.488551	0.753189	1.923	NA	0.00532467	[]	["no_exp_lof"]	0	0	0	NA	NA		NA	NA	Background	NA	NA	NA	NA	460	484
ENSG00000176555	HGNC:14705	protein_coding	OR4S1	11	MANE_SELECT	ENST00000319988	ENSG00000176555	protein_coding	OR4S1	ENST00000319988	0	6.86739	6.09733	6.08564	7.36987	3.75397	1.13131	1.58537	1.927	NA	0.00188074	[]	["no_exp_lof"]	0	0	0.020132	NA	NA		NA	NA	Accessory	NA	yes	NA	NA	929	929
ENSG00000212933	HGNC:20532	protein_coding	KRTAP12-4	21	MANE_SELECT	ENST00000391618	ENSG00000212933	protein_coding	KRTAP12-4	ENST00000391618	0	8.28025	6.80234	7.39766	9.82427	0.351842	-0.089844	0.0658441	1.927	NA	0.00358197	[]	["no_exp_lof"]	129273	0.129273	0	NA	NA		NA	NA	Background	NA	NA	NA	NA	446	446
ENSG00000186113	HGNC:15281	protein_coding	OR5D14	11	MANE_SELECT	ENST00000335605	ENSG00000186113	protein_coding	OR5D14	ENST00000335605	0	12.907	12.8977	10.8345	13.9778	14.9267	0.769639	2.28327	1.929	NA	0.00316469	[]	["no_exp_lof"]	0	0	0	NA	NA		NA	NA	Accessory	NA	yes	NA	NA	944	944
ENSG00000176281	HGNC:14745	protein_coding	OR4K5	14	MANE_SELECT	ENST00000315915	ENSG00000176281	protein_coding	OR4K5	ENST00000315915	0	9.29247	8.60902	6.28412	8.0598	6.91332	1.23551	2.26229	1.929	NA	0.00304754	[]	["no_exp_lof"]	0	0	0	NA	NA		NA	NA	Accessory	NA	yes	NA	NA	1077	971
ENSG00000240432	HGNC:18925	protein_coding	KRTAP13-3	21	CANONICAL	ENST00000390690	ENSG00000240432	protein_coding	KRTAP13-3	ENST00000390690	0	7.11556	5.94173	6.41093	8.20728	0.236131	0.112103	0.317133	1.929	NA	0.00348184	[]	["no_exp_lof"]	0	0	0	NA	NA		NA	NA	Background	NA	NA	NA	NA	703	703
ENSG00000177257	HGNC:30193	protein_coding	DEFB4B	8	MANE_SELECT	ENST00000318157	ENSG00000177257	protein_coding	DEFB4B	ENST00000318157	0	8.81076	7.29986	7.72922	10.4314	1.19832	NA	1.3735	1.93	NA	0.0032761	["low_exome_mapping_quality"]	["no_exp_lof","no_exp_mis","no_exp_syn"]	0	0	0.10965	NA	NA		NA	NA	Background	NA	NA	NA	NA	330	335
ENSG00000171501	HGNC:15111	protein_coding	OR1N2	9	MANE_SELECT	ENST00000373688	ENSG00000171501	protein_coding	OR1N2	ENST00000373688	0	15.7329	13.7206	15.0942	15.194	6.36186	0.362352	0.867119	1.931	NA	0.00294571	[]	["no_exp_lof"]	0	0	0	NA	NA		NA	NA	Accessory	NA	yes	NA	NA	1102	1102
ENSG00000234560	HGNC:14845	protein_coding	OR10G8	11	MANE_SELECT	ENST00000641224	ENSG00000234560	protein_coding	OR10G8	ENST00000431524	0	7.17628	6.16994	6.10808	6.81717	6.76216	1.11875	1.25001	1.934	NA	0.00299334	[]	["no_exp_lof"]	0	0	0	NA	NA		NA	NA	Accessory	NA	yes	NA	NA	1044	1107
ENSG00000237247	HGNC:37204	protein_coding	MBD3L5	19	MANE_SELECT	ENST00000329753	ENSG00000237247	protein_coding	MBD3L5	ENST00000329753	0	9.92823	5.80496	7.6724	7.77774	1.18867	NA	2.74149	1.934	NA	0.00309708	["low_exome_coverage","low_exome_mapping_quality"]	["no_exp_lof"]	0	0	0	NA	NA		NA	NA	Background	NA	NA	NA	NA	776	776
ENSG00000243489	HGNC:20528	protein_coding	KRTAP10-11	21	MANE_SELECT	ENST00000334670	ENSG00000243489	protein_coding	KRTAP10-11	ENST00000334670	0	16.5333	14.2635	14.9626	12.6692	5.38815	1.46904	1.93094	1.935	NA	0.00353433	[]	["no_exp_lof"]	0	0	0	NA	NA		NA	NA	Background	NA	NA	NA	NA	1233	1236
ENSG00000177096	HGNC:27161	protein_coding	PHETA2	22	MANE_SELECT	ENST00000321753	ENSG00000177096	protein_coding	FAM109B	ENST00000321753	0	4.82228	12.7787	3.67342	4.37476	2.71212	0.311376	0.859623	1.937	NA	0.00162734	[]	["no_exp_lof"]	0.140157	5.41467	38.633	NA	NA		NA	NA	Background	NA	NA	NA	NA	2332	2332
ENSG00000228083	HGNC:5420	protein_coding	IFNA14	9	MANE_SELECT	ENST00000380222	ENSG00000228083	protein_coding	IFNA14	ENST00000380222	0	7.36748	5.25629	6.37589	6.96267	1.56287	0.50343	1.33816	1.938	NA	0.00292833	[]	["no_exp_lof","outlier_mis"]	0	0	0.111338	NA	NA		NA	NA	Background	NA	NA	NA	NA	777	1003
ENSG00000186803	HGNC:5418	protein_coding	IFNA10	9	MANE_SELECT	ENST00000357374	ENSG00000186803	protein_coding	IFNA10	ENST00000357374	0	11.6632	15.665	18.8038	17.3711	5.80615	1.34844	2.97344	1.938	NA	0.00359857	["low_exome_mapping_quality"]	["no_exp_lof"]	0	0	0	NA	NA		NA	NA	Background	NA	NA	yes	NA	962	962
ENSG00000176900	HGNC:15205	protein_coding	OR51T1	11	MANE_SELECT	ENST00000322049	ENSG00000176900	protein_coding	OR51T1	ENST00000380378	0	5.89405	5.43262	5.80133	7.44202	2.17643	-0.0353883	0.308061	1.938	NA	0.00549414	[]	["no_exp_lof"]	0	0	0.065085	NA	NA		NA	NA	Accessory	NA	yes	NA	NA	1064	983
ENSG00000167825	HGNC:8347	protein_coding	OR5I1	11	MANE_SELECT	ENST00000301532	ENSG00000167825	protein_coding	OR5I1	ENST00000301532	0	9.26135	8.84481	9.09221	13.3005	7.29508	0.299611	1.73113	1.939	NA	0.00290558	[]	["no_exp_lof"]	0	0	0	NA	NA		NA	NA	Accessory	NA	yes	NA	NA	944	944
ENSG00000198324	HGNC:26509	protein_coding	PHETA1	12	MANE_SELECT	ENST00000683047	ENSG00000198324	protein_coding	FAM109A	ENST00000361483	0	2.41507	1.74734	2.13056	2.84098	11.7108	0.461189	0.638407	1.942	NA	0.00317634	[]	["no_exp_lof"]	0.618464	23.1723	37.4675	NA	NA		NA	NA	Background	NA	NA	NA	NA	3252	3111
ENSG00000198104	HGNC:15018	protein_coding	OR2T6	1	MANE_SELECT	ENST00000641644	ENSG00000198104	protein_coding	OR2T6	ENST00000355728	0	20.4869	21.4401	19.0183	21.804	14.0994	1.16857	1.95657	1.943	NA	0.0023699	[]	["no_exp_lof"]	0.0507677	0.0072945	0.143683	NA	NA		NA	NA	Accessory	NA	yes	NA	NA	926	4667
ENSG00000147885	HGNC:5421	protein_coding	IFNA16	9	MANE_SELECT	ENST00000380216	ENSG00000147885	protein_coding	IFNA16	ENST00000380216	0	12.8447	8.49967	21.4947	13.8037	2.66019	0.717146	1.74858	1.943	NA	0.00352484	[]	["no_exp_lof","outlier_mis"]	0	0	0	NA	NA		NA	NA	Background	NA	NA	NA	NA	938	938
ENSG00000175619	HGNC:8290	protein_coding	OR4B1	11	MANE_SELECT	ENST00000309562	ENSG00000175619	protein_coding	OR4B1	ENST00000309562	0	11.5175	10.3579	8.75349	13.3723	6.49157	0.671157	1.21888	1.943	NA	0.00309265	[]	["no_exp_lof"]	0	0	0	NA	NA		NA	NA	Accessory	NA	yes	NA	NA	970	929
ENSG00000196171	HGNC:15029	protein_coding	OR6K2	1	MANE_SELECT	ENST00000359610	ENSG00000196171	protein_coding	OR6K2	ENST00000359610	0	6.85178	6.98175	6.27339	7.29651	5.36289	1.00466	2.11907	1.944	NA	0.00210278	[]	["no_exp_lof"]	0	0	0	NA	NA		NA	NA	Accessory	NA	yes	NA	NA	1117	974
ENSG00000251380	HGNC:24459	protein_coding	DCANP1	5	MANE_SELECT	ENST00000503143	ENSG00000251380	protein_coding	C5orf20	ENST00000503143	0	23.2233	23.4875	22.9885	24.8481	3.29619	1.1503	2.24849	1.944	NA	0.00413414	[]	["no_exp_lof"]	0	0	0	NA	NA		NA	NA	Background	NA	NA	NA	NA	3133	3134
ENSG00000244362	HGNC:18942	protein_coding	KRTAP19-7	21	MANE_SELECT	ENST00000334849	ENSG00000244362	protein_coding	KRTAP19-7	ENST00000334849	0	8.3677	6.88788	7.43568	9.89744	0.601863	0.541402	-0.261681	1.952	NA	0.00474195	[]	["no_exp_lof"]	0	0	0	NA	NA		NA	NA	Background	NA	NA	NA	NA	439	439
ENSG00000171396	HGNC:16928	protein_coding	KRTAP4-4	17	MANE_SELECT	ENST00000390661	ENSG00000171396	protein_coding	KRTAP4-4	ENST00000390661	0	9.78379	8.86179	8.96909	7.36866	10.2275	0.797361	1.11052	1.953	NA	0.00669138	[]	["no_exp_lof"]	0	0	0.041269	NA	NA		NA	NA	Background	NA	NA	NA	NA	1073	1099
ENSG00000184351	HGNC:18936	protein_coding	KRTAP19-1	21	MANE_SELECT	ENST00000390689	ENSG00000184351	protein_coding	KRTAP19-1	ENST00000390689	0	7.54132	6.28776	6.84067	8.4601	1.59834	0.112459	0.816965	1.954	NA	0.00479557	[]	["no_exp_lof"]	0	0	0.076327	NA	NA		NA	NA	Background	NA	NA	NA	NA	645	661
ENSG00000279486	HGNC:15142	protein_coding	OR2AG1	11	MANE_SELECT	ENST00000641258	NA	NA		NA	0	NA	0.829382	NA	0.765978	6.02727	1.12864	2.4602	1.97	NA	NA	[]	["no_exp_lof"]	1.04434	0.0626635	0.060002	NA	NA		NA	NA	Accessory	NA	yes	NA	NA	997	6991
ENSG00000281406	HGNC:48597	protein_coding	BLACAT1	1	CANONICAL	ENST00000629624	NA	NA		NA	0	NA	4.56526	NA	5.83677	NA	NA	NA	NA	NA	NA	NA	NA	0.266336	4.00079	15.0216	NA	NA		NA	NA	Background	NA	NA	NA	NA	NA	1288
ENSG00000188585	HGNC:34521	protein_coding	CLEC20A	1	CANONICAL	ENST00000623247	ENSG00000188585	processed_transcript	LINC00083	ENST00000445098	0	5.41737	7.96577	4.99186	8.54352	NA	NA	NA	NA	NA	NA	NA	NA	6.04681	3.6312	0.600514	NA	NA		NA	NA	Background	NA	NA	NA	NA	1133	1483
ENSG00000283324	HGNC:53440	protein_coding	CTXND2	1	CANONICAL	ENST00000636087	NA	NA		NA	0	NA	4.5602	NA	5.91934	NA	NA	NA	NA	NA	NA	NA	NA	6.69998	0.79713	0.118974	NA	NA		NA	NA	Background	NA	NA	NA	NA	NA	1227
ENSG00000285946	HGNC:55921	protein_coding	ENSG00000285946	1	CANONICAL	ENST00000650277	NA	NA		NA	0	NA	7.30224	NA	10.3984	NA	NA	NA	NA	NA	NA	NA	NA	0	0	1.78081	NA	NA		NA	NA	Background	NA	NA	NA	NA	NA	343
ENSG00000288629	0	protein_coding	ENSG00000288629	1	CANONICAL	ENST00000676334	NA	NA		NA	0	NA	7.62134	NA	11.6454	NA	NA	NA	NA	NA	NA	NA	NA	NA	NA	NA	NA	NA		NA	NA	Background	NA	NA	NA	NA	NA	62
ENSG00000288644	0	protein_coding	ENSG00000288644	1	CANONICAL	ENST00000675181	NA	NA		NA	0	NA	7.55915	NA	11.4891	NA	NA	NA	NA	NA	NA	NA	NA	NA	NA	NA	NA	NA		NA	NA	Background	NA	NA	NA	NA	NA	98
ENSG00000288678	0	protein_coding	ENSG00000288678	1	CANONICAL	ENST00000679970	NA	NA		NA	0	NA	7.61751	NA	11.6259	NA	NA	NA	NA	NA	NA	NA	NA	NA	NA	NA	NA	NA		NA	NA	Background	NA	NA	NA	NA	NA	65
ENSG00000288825	HGNC:4736	protein_coding	H2AC18	1	MANE_SELECT	ENST00000369159	NA	NA		NA	0	NA	6.47219	NA	9.18263	NA	NA	-0.757336	NA	NA	NA	NA	NA	NA	NA	NA	NA	NA		NA	NA	Background	NA	NA	NA	NA	973	532
ENSG00000288859	HGNC:29668	protein_coding	H2AC19	1	MANE_SELECT	ENST00000607355	NA	NA		NA	0	NA	6.4663	NA	9.18079	NA	NA	NA	NA	NA	NA	NA	NA	0.277533	0.517349	1.8641	NA	NA		NA	NA	Background	NA	NA	NA	NA	NA	533
ENSG00000203811	HGNC:20503	protein_coding	H3C14	1	MANE_SELECT	ENST00000369158	ENSG00000203811	protein_coding	HIST2H3C	ENST00000369158	0	3.92263	6.50073	3.63797	9.25878	NA	NA	-0.823672	NA	NA	NA	NA	NA	0	0	0	NA	NA		NA	NA	Background	NA	NA	NA	NA	1655	521
ENSG00000203852	HGNC:20505	protein_coding	H3C15	1	MANE_SELECT	ENST00000403683	ENSG00000203852	protein_coding	HIST2H3A	ENST00000403683	0	3.92263	6.51657	3.63797	9.29075	NA	NA	NA	NA	NA	NA	NA	NA	0	0	0.073436	NA	NA		NA	NA	Background	NA	NA	NA	NA	1655	517
ENSG00000270882	HGNC:4794	protein_coding	H4C14	1	MANE_SELECT	ENST00000578186	NA	NA		NA	0	NA	6.93456	NA	10.135	NA	NA	NA	NA	NA	NA	NA	NA	0.0574238	0.0424515	0.739266	NA	NA		NA	NA	Background	NA	NA	NA	NA	NA	395
ENSG00000270276	HGNC:29607	protein_coding	H4C15	1	MANE_SELECT	ENST00000579512	NA	NA		NA	0	NA	6.93347	NA	10.135	NA	NA	NA	NA	NA	NA	NA	NA	0	0	0.0692485	NA	NA		NA	NA	Background	NA	NA	NA	NA	NA	395
ENSG00000283683	HGNC:53429	protein_coding	MYOCOS	1	MANE_SELECT	ENST00000637642	NA	NA		NA	0	NA	6.05523	NA	8.45231	NA	NA	NA	NA	NA	NA	NA	NA	1.59084	0.215806	0.135654	NA	NA		NA	NA	Background	NA	NA	NA	NA	NA	660
ENSG00000177144	HGNC:18012	protein_coding	NUDT4B	1	MANE_SELECT	ENST00000322209	ENSG00000177144	pseudogene	NUDT4P1	ENST00000322209	0	7.82561	1.37014	7.03473	1.62592	NA	NA	NA	NA	NA	NA	NA	NA	0.382385	0.0293125	0.076656	NA	NA		NA	NA	Background	NA	NA	NA	NA	541	3641
ENSG00000198452	HGNC:15023	protein_coding	OR14L1P	1	CANONICAL	ENST00000641545	ENSG00000198452	pseudogene	OR14L1P	ENST00000419087	0	6.16756	1.82472	5.62331	2.2474	NA	NA	NA	NA	NA	NA	NA	NA	8.92287	0.53104	0.0595135	NA	NA		NA	NA	Accessory	NA	yes	NA	NA	927	3007
ENSG00000276600	HGNC:30513	protein_coding	RAB7B	1	MANE_SELECT	ENST00000617070	NA	NA		NA	0	NA	1.97816	NA	2.38798	NA	NA	NA	NA	NA	NA	NA	NA	0.029721	1.06551	35.8504	NA	NA		NA	NA	Background	NA	NA	NA	NA	NA	2864
ENSG00000283227	HGNC:53428	protein_coding	SPRR5	1	CANONICAL	ENST00000636302	NA	NA		NA	0	NA	6.33219	NA	7.85841	NA	NA	NA	NA	NA	NA	NA	NA	0.000975049	0.073026	74.8947	NA	NA		NA	NA	Background	NA	NA	NA	NA	NA	815
ENSG00000282881	HGNC:53938	protein_coding	TMEM275	1	CANONICAL	ENST00000634804	NA	NA		NA	0	NA	3.87218	NA	4.75546	NA	NA	NA	NA	NA	NA	NA	NA	3.64764	4.81573	1.32023	NA	NA		NA	NA	Background	NA	NA	NA	NA	NA	1631
ENSG00000236782	HGNC:41278	protein_coding	ZNF593OS	1	CANONICAL	ENST00000648649	ENSG00000236782	antisense	RP11-96L14.7	ENST00000433939	0	7.01967	5.0182	6.35003	6.5904	NA	NA	NA	NA	NA	NA	NA	NA	0.429003	1.34251	3.12937	NA	NA		NA	NA	Background	NA	NA	NA	NA	718	1058
ENSG00000283039	HGNC:51793	protein_coding	KLF18	1	MANE_SELECT	ENST00000634670	NA	NA		NA	0	NA	19.8148	NA	16.8033	NA	NA	NA	NA	NA	NA	NA	NA	227196	0.227196	0	NA	NA		NA	NA	Background	NA	NA	NA	NA	NA	3157
ENSG00000283428	HGNC:53441	protein_coding	CCDC195	2	CANONICAL	ENST00000638102	NA	NA		NA	0	NA	6.30095	NA	8.77691	NA	NA	NA	NA	NA	NA	NA	NA	0	0	0.285982	NA	NA		NA	NA	Background	NA	NA	NA	NA	NA	603
ENSG00000288658	HGNC:55809	protein_coding	ENSG00000288658	2	CANONICAL	ENST00000678139	NA	NA		NA	0	NA	1.86325	NA	2.27283	NA	NA	NA	NA	NA	NA	NA	NA	0.292966	1.20529	4.1141	NA	NA		NA	NA	Background	NA	NA	NA	NA	NA	2966
ENSG00000284635	HGNC:34227	protein_coding	SCYGR8	2	CANONICAL	ENST00000641981	NA	NA		NA	0	NA	15.1653	NA	11.1722	NA	NA	NA	NA	NA	NA	NA	NA	0	0	0.163188	NA	NA		NA	NA	Background	NA	NA	NA	NA	NA	836
ENSG00000256671	HGNC:39941	protein_coding	LIMS4	2	MANE_SELECT	ENST00000632897	ENSG00000256671	protein_coding	LIMS3L	NA	0	NA	2.88522	NA	3.58213	NA	NA	NA	NA	NA	NA	NA	NA	0.214913	0.126835	0.590168	NA	NA		NA	NA	Background	NA	NA	NA	NA	NA	2081
ENSG00000175701	HGNC:27339	protein_coding	MTLN	2	MANE_SELECT	ENST00000611969	ENSG00000175701	lincRNA	LINC00116	ENST00000414416	0	3.05162	6.8556	2.84288	9.98514	NA	NA	NA	NA	NA	NA	NA	NA	0.188769	10.8553	57.5056	NA	NA		NA	NA	Background	NA	NA	NA	NA	2042	425
ENSG00000284704	HGNC:34222	protein_coding	SCYGR3	2	CANONICAL	ENST00000642029	NA	NA		NA	0	NA	12.0227	NA	12.923	NA	NA	NA	NA	NA	NA	NA	NA	0	0	0	NA	NA		NA	NA	Background	NA	NA	NA	NA	NA	302
ENSG00000284631	HGNC:34223	protein_coding	SCYGR4	2	CANONICAL	ENST00000641801	NA	NA		NA	0	NA	5.26891	NA	5.85213	NA	NA	NA	NA	NA	NA	NA	NA	0	0	0	NA	NA		NA	NA	Background	NA	NA	NA	NA	NA	1657
ENSG00000284725	HGNC:34225	protein_coding	SCYGR6	2	CANONICAL	ENST00000641918	NA	NA		NA	0	NA	8.79427	NA	12.2916	NA	NA	NA	NA	NA	NA	NA	NA	0	0	0	NA	NA		NA	NA	Background	NA	NA	NA	NA	NA	317
ENSG00000228486	HGNC:49272	protein_coding	C2orf92	2	MANE_SELECT	ENST00000627399	ENSG00000228486	antisense	AC017099.3	ENST00000451384	0	4.77305	8.66556	4.42792	13.2111	NA	NA	NA	NA	NA	NA	NA	NA	1.49978	10.971	7.31507	NA	NA		NA	NA	Background	NA	NA	NA	NA	1346	1131
ENSG00000284629	HGNC:34218	protein_coding	SCYGR1	2	CANONICAL	ENST00000641359	NA	NA		NA	0	NA	10.6509	NA	14.8549	NA	NA	NA	NA	NA	NA	NA	NA	0	0	0.432293	NA	NA		NA	NA	Background	NA	NA	NA	NA	NA	266
ENSG00000284643	HGNC:34220	protein_coding	SCYGR2	2	CANONICAL	ENST00000641394	NA	NA		NA	0	NA	12.3671	NA	16.3013	NA	NA	NA	NA	NA	NA	NA	NA	0	0	0	NA	NA		NA	NA	Background	NA	NA	NA	NA	NA	362
ENSG00000284667	HGNC:34224	protein_coding	SCYGR5	2	CANONICAL	ENST00000641976	NA	NA		NA	0	NA	9.25688	NA	13.2957	NA	NA	NA	NA	NA	NA	NA	NA	0	0	0	NA	NA		NA	NA	Background	NA	NA	NA	NA	NA	257
ENSG00000284718	HGNC:34226	protein_coding	SCYGR7	2	CANONICAL	ENST00000641700	NA	NA		NA	0	NA	11.5398	NA	15.8427	NA	NA	NA	NA	NA	NA	NA	NA	0	0	0	NA	NA		NA	NA	Background	NA	NA	NA	NA	NA	290
ENSG00000288654	0	protein_coding	ENSG00000288654	3	CANONICAL	ENST00000677770	NA	NA		NA	0	NA	7.59585	NA	11.5697	NA	NA	NA	NA	NA	NA	NA	NA	NA	NA	NA	NA	NA		NA	NA	Background	NA	NA	NA	NA	NA	77
ENSG00000242120	HGNC:53442	protein_coding	MDFIC2	3	MANE_SELECT	ENST00000567252	ENSG00000242120	antisense	RP11-231I13.2	ENST00000567252	0	6.78607	5.48311	6.15522	3.15376	NA	NA	NA	NA	NA	NA	NA	NA	0.0369505	0.027089	0.733115	NA	NA		NA	NA	Background	NA	NA	NA	NA	774	3101
ENSG00000240045	HGNC:52297	protein_coding	STRIT1	3	MANE_SELECT	ENST00000489090	ENSG00000240045	lincRNA	RP11-451G4.2	ENST00000489090	0	6.39888	5.69692	5.81358	7.75515	NA	NA	NA	NA	NA	NA	NA	NA	0.000247346	0.299974	1212.77	NA	NA		NA	NA	Background	NA	NA	NA	NA	870	780
ENSG00000248329	HGNC:48925	protein_coding	APELA	4	MANE_SELECT	ENST00000507152	ENSG00000248329	processed_transcript	RP11-366M4.3	ENST00000507152	0	2.15841	2.4146	2.02565	2.94918	NA	NA	NA	NA	NA	NA	NA	NA	0.0057184	0.019522	3.41389	NA	NA		NA	NA	Background	NA	NA	NA	NA	2599	2429
ENSG00000248771	HGNC:49638	protein_coding	SMIM31	4	MANE_SELECT	ENST00000507311	ENSG00000248771	lincRNA	RP11-294O2.2	ENST00000507311	0	1.60002	1.7523	1.51388	2.09896	NA	NA	NA	NA	NA	NA	NA	NA	0	0	9.73277	NA	NA		NA	NA	Background	NA	NA	NA	NA	3120	3120
ENSG00000273238	HGNC:53639	protein_coding	TMEM271	4	MANE_SELECT	ENST00000610212	ENSG00000273238	lincRNA	RP11-1263C18.1	ENST00000610212	0	7.87181	2.66738	7.06501	3.13862	NA	NA	NA	NA	NA	NA	NA	NA	0.0479747	1.13123	23.5797	NA	NA		NA	NA	Background	NA	NA	NA	NA	532	2415
ENSG00000230561	HGNC:49566	protein_coding	CCDC192	5	MANE_SELECT	ENST00000514853	ENSG00000230561	lincRNA	CTC-228N24.1	ENST00000514853	0	5.73716	5.72244	5.263	7.37351	NA	NA	NA	NA	NA	NA	NA	NA	7.53941	16.3444	2.16786	NA	NA		NA	NA	Background	NA	NA	NA	NA	1037	909
ENSG00000249662	HGNC:53085	protein_coding	LINC02218	5	CANONICAL	ENST00000638486	ENSG00000249662	lincRNA	RP11-321E2.4	ENST00000504998	0	7.65228	4.98185	6.87521	6.72943	NA	NA	NA	NA	NA	NA	NA	NA	0.0277105	0.029686	1.07129	NA	NA		NA	NA	Background	NA	NA	NA	NA	579	1219
ENSG00000248109	HGNC:53644	protein_coding	MARCOL	5	MANE_SELECT	ENST00000638089	ENSG00000248109	lincRNA	CTC-295J13.3	ENST00000513133	0	9.05324	10.6766	7.98877	9.53133	NA	NA	NA	NA	NA	NA	NA	NA	0.465503	0.0562235	0.120779	NA	NA		NA	NA	Background	NA	NA	NA	NA	224	1255
ENSG00000283288	HGNC:53645	protein_coding	SMIM33	5	MANE_SELECT	ENST00000637503	NA	NA		NA	0	NA	8.35197	NA	10.8363	NA	NA	NA	NA	NA	NA	NA	NA	0.0603771	0.197357	3.26874	NA	NA		NA	NA	Background	NA	NA	NA	NA	NA	1294
ENSG00000284356	HGNC:53853	protein_coding	TAF11L10	5	CANONICAL	ENST00000638842	NA	NA		NA	0	NA	6.2503	NA	8.74434	NA	NA	NA	NA	NA	NA	NA	NA	0	0	0	NA	NA		NA	NA	Background	NA	NA	NA	NA	NA	596
ENSG00000283740	HGNC:53854	protein_coding	TAF11L11	5	CANONICAL	ENST00000510838	NA	NA		NA	0	NA	9.94595	NA	6.93735	NA	NA	NA	NA	NA	NA	NA	NA	72777	0.072777	0	NA	NA		NA	NA	Background	NA	NA	NA	NA	NA	1200
ENSG00000249156	HGNC:53855	protein_coding	TAF11L12	5	CANONICAL	ENST00000503184	ENSG00000249156	pseudogene	RP11-432M8.9	ENST00000503184	0	7.59051	5.2652	6.82792	10.3164	NA	NA	NA	NA	NA	NA	NA	NA	1.3862	0.07443	0.0536925	NA	NA		NA	NA	Background	NA	NA	NA	NA	593	1087
ENSG00000284439	HGNC:53846	protein_coding	TAF11L3	5	CANONICAL	ENST00000638668	NA	NA		NA	0	NA	6.25497	NA	8.74434	NA	NA	NA	NA	NA	NA	NA	NA	0	0	0	NA	NA		NA	NA	Background	NA	NA	NA	NA	NA	596
ENSG00000284283	HGNC:53847	protein_coding	TAF11L4	5	CANONICAL	ENST00000638408	NA	NA		NA	0	NA	6.25404	NA	8.74434	NA	NA	NA	NA	NA	NA	NA	NA	0	0	0	NA	NA		NA	NA	Background	NA	NA	NA	NA	NA	596
ENSG00000284234	HGNC:53848	protein_coding	TAF11L5	5	CANONICAL	ENST00000638483	NA	NA		NA	0	NA	6.54541	NA	8.74434	NA	NA	NA	NA	NA	NA	NA	NA	0	0	0	NA	NA		NA	NA	Background	NA	NA	NA	NA	NA	596
ENSG00000284042	HGNC:53849	protein_coding	TAF11L6	5	CANONICAL	ENST00000640558	NA	NA		NA	0	NA	6.2531	NA	8.74434	NA	NA	NA	NA	NA	NA	NA	NA	0	0	0	NA	NA		NA	NA	Background	NA	NA	NA	NA	NA	596
ENSG00000284465	HGNC:53850	protein_coding	TAF11L7	5	CANONICAL	ENST00000640846	NA	NA		NA	0	NA	6.25217	NA	8.74434	NA	NA	NA	NA	NA	NA	NA	NA	0	0	0	NA	NA		NA	NA	Background	NA	NA	NA	NA	NA	596
ENSG00000283967	HGNC:53851	protein_coding	TAF11L8	5	CANONICAL	ENST00000640803	NA	NA		NA	0	NA	6.25124	NA	8.74434	NA	NA	NA	NA	NA	NA	NA	NA	0	0	0	NA	NA		NA	NA	Background	NA	NA	NA	NA	NA	596
ENSG00000283988	HGNC:53852	protein_coding	TAF11L9	5	CANONICAL	ENST00000639969	NA	NA		NA	0	NA	6.29812	NA	8.74434	NA	NA	NA	NA	NA	NA	NA	NA	0	0	0	NA	NA		NA	NA	Background	NA	NA	NA	NA	NA	596
ENSG00000285891	HGNC:55184	protein_coding	MSANTD5	5	CANONICAL	ENST00000648368	NA	NA		NA	0	NA	12.6915	NA	13.8466	NA	NA	NA	NA	NA	NA	NA	NA	32.9039	9.57915	0.291124	yes	NA		NA	NA	Accessory	NA	NA	NA	NA	NA	846
ENSG00000288712	0	protein_coding	ENSG00000288712	6	CANONICAL	ENST00000683102	NA	NA		NA	0	NA	7.59458	NA	11.5697	NA	NA	NA	NA	NA	NA	NA	NA	NA	NA	NA	NA	NA		NA	NA	Background	NA	NA	NA	NA	NA	77
ENSG00000262179	HGNC:52391	protein_coding	MYMX	6	MANE_SELECT	ENST00000573382	ENSG00000262179	lincRNA	RP1-302G2.5	ENST00000573382	0	6.62312	11.6033	6.00432	12.2803	NA	NA	NA	NA	NA	NA	NA	NA	0.0960099	0.85368	8.89158	NA	NA		NA	NA	Background	NA	NA	NA	NA	815	826
ENSG00000237988	HGNC:8258	protein_coding	OR2I1P	6	CANONICAL	ENST00000641137	ENSG00000237988	pseudogene	OR2I1P	ENST00000453522	0	6.09217	1.82001	5.55921	1.22877	NA	NA	NA	NA	NA	NA	NA	NA	0.00353924	0.067879	19.179	NA	NA		NA	NA	Accessory	NA	yes	NA	NA	947	4946
ENSG00000262543	HGNC:53434	protein_coding	SMIM28	6	MANE_SELECT	ENST00000573100	ENSG00000262543	protein_coding	RP3-422G23.4	ENST00000573100	0	8.30817	6.4614	7.60174	6.93186	NA	NA	NA	NA	NA	NA	NA	NA	0.0254171	0.118427	4.65934	NA	NA		NA	NA	Background	NA	NA	NA	NA	853	1264
ENSG00000286920	HGNC:54073	protein_coding	SMIM40	6	MANE_SELECT	ENST00000494082	NA	NA		NA	0	NA	6.31701	NA	8.836	NA	NA	NA	NA	NA	NA	NA	NA	2.75354	0.535681	0.194542	NA	NA		NA	NA	Background	NA	NA	NA	NA	NA	587
ENSG00000226314	HGNC:18777	protein_coding	ZKSCAN8P1	6	CANONICAL	ENST00000440790	ENSG00000226314	pseudogene	ZNF192P1	ENST00000440790	0	4.01921	3.69002	3.71105	4.98249	NA	NA	NA	NA	NA	NA	NA	NA	1.32798	9.1338	6.87795	NA	NA		NA	NA	Background	NA	NA	NA	NA	1623	1623
ENSG00000283247	HGNC:54081	protein_coding	CCDC201	7	CANONICAL	ENST00000636578	NA	NA		NA	0	NA	2.11739	NA	1.98586	NA	NA	NA	NA	NA	NA	NA	NA	68440.5	0.0684405	0	NA	NA		NA	NA	Background	NA	NA	NA	NA	NA	3727
ENSG00000226690	HGNC:55185	protein_coding	ENSG00000226690	7	MANE_SELECT	ENST00000636804	ENSG00000226690	lincRNA	AC005281.1	ENST00000418428	0	5.57909	9.06731	5.11728	11.9373	NA	NA	NA	NA	NA	NA	NA	NA	1.70957	1.04136	0.609136	NA	NA		NA	NA	Background	NA	NA	NA	NA	1087	1215
ENSG00000284691	0	protein_coding	ENSG00000284691	7	CANONICAL	ENST00000498682	NA	NA		NA	0	NA	4.68453	NA	6.14481	NA	NA	NA	NA	NA	NA	NA	NA	0.125411	6.96254	55.5178	NA	NA		NA	NA	Background	NA	NA	NA	NA	NA	1164
ENSG00000283267	HGNC:53217	protein_coding	FAM237B	7	MANE_SELECT	ENST00000692316	NA	NA		NA	0	NA	1.54391	NA	2.36187	NA	NA	NA	NA	NA	NA	NA	NA	1.14514	0.934193	0.815786	NA	NA		NA	NA	Background	NA	NA	NA	NA	NA	3372
ENSG00000232948	HGNC:18107	protein_coding	DEFB130A	8	MANE_SELECT	ENST00000400079	ENSG00000232948	protein_coding	DEFB130	ENST00000400079	0	9.00456	7.28091	7.96714	10.8973	NA	NA	-0.526435	NA	NA	NA	NA	NA	0	0	0	NA	NA		NA	NA	Background	NA	NA	NA	NA	238	238
ENSG00000288677	HGNC:55085	protein_coding	HRURF	8	CANONICAL	ENST00000518377	NA	NA		NA	0	NA	7.53777	NA	11.4486	NA	NA	NA	NA	NA	NA	NA	NA	NA	NA	NA	NA	NA		NA	NA	Background	NA	NA	NA	NA	NA	104
ENSG00000253649	HGNC:37321	protein_coding	PRSS51	8	CANONICAL	ENST00000647727	ENSG00000253649	antisense	PRSS51	ENST00000523024	0	5.47169	13.633	5.03742	15.9814	NA	NA	NA	NA	NA	NA	NA	NA	0.100721	4.52636	44.9394	NA	NA		NA	NA	Background	NA	NA	NA	NA	1118	822
ENSG00000214654	HGNC:53652	protein_coding	B3GALT9	9	MANE_SELECT	ENST00000689072	ENSG00000214654	pseudogene	RP11-27I1.4	ENST00000464488	0	5.82674	1.23115	5.34009	1.77516	NA	NA	NA	NA	NA	NA	NA	NA	0.699974	4.55774	6.5113	NA	NA		NA	NA	Background	NA	NA	NA	NA	1016	3853
ENSG00000235106	HGNC:24742	protein_coding	BRD3OS	9	MANE_SELECT	ENST00000603928	ENSG00000235106	antisense	LINC00094	ENST00000603928	0	0.539642	0.54256	0.501572	0.636702	NA	NA	NA	NA	NA	NA	NA	NA	0.511968	19.4819	38.053	NA	NA		NA	NA	Background	NA	NA	NA	NA	5178	5679
ENSG00000236543	0	protein_coding	ENSG00000236543	9	MANE_SELECT	ENST00000430816	ENSG00000236543	antisense	RP11-98L5.5	ENST00000430816	0	9.14283	7.23973	8.04552	9.67327	NA	NA	NA	NA	NA	NA	NA	NA	0	0	15.3163	NA	NA		NA	NA	Background	NA	NA	NA	NA	200	1538
ENSG00000284976	0	protein_coding	ENSG00000284976	9	CANONICAL	ENST00000645271	NA	NA		NA	0	NA	4.49188	NA	4.93932	NA	NA	NA	NA	NA	NA	NA	NA	NA	NA	NA	NA	NA		NA	NA	Background	NA	NA	NA	NA	NA	1909
ENSG00000288570	0	protein_coding	ENSG00000288570	9	CANONICAL	ENST00000674075	NA	NA		NA	0	NA	7.84835	NA	11.4766	NA	NA	NA	NA	NA	NA	NA	NA	NA	NA	NA	NA	NA		NA	NA	Background	NA	NA	NA	NA	NA	98
ENSG00000283329	HGNC:53430	protein_coding	FAM240B	9	MANE_SELECT	ENST00000637493	NA	NA		NA	0	NA	5.63579	NA	7.48166	NA	NA	NA	NA	NA	NA	NA	NA	3.88911	0.746811	0.192025	NA	NA		NA	NA	Background	NA	NA	NA	NA	NA	859
ENSG00000283526	HGNC:53642	protein_coding	PRRT1B	9	CANONICAL	ENST00000636672	NA	NA		NA	0	NA	8.20912	NA	9.87579	NA	NA	NA	NA	NA	NA	NA	NA	0.00779555	0.153089	19.638	NA	NA		NA	NA	Background	NA	NA	NA	NA	NA	1308
ENSG00000230054	HGNC:53655	protein_coding	TEX53	9	MANE_SELECT	ENST00000423632	ENSG00000230054	lincRNA	RP11-402G3.5	ENST00000423632	0	8.29496	6.71534	7.41726	9.68565	NA	NA	NA	NA	NA	NA	NA	NA	89.5823	123.174	1.37498	NA	NA		NA	NA	Background	NA	NA	NA	NA	434	467
ENSG00000237489	HGNC:48677	protein_coding	C10orf143	10	MANE_SELECT	ENST00000637128	ENSG00000237489	lincRNA	LINC00959	ENST00000456581	0	1.87025	6.17452	1.75862	7.78574	NA	NA	NA	NA	NA	NA	NA	NA	0.558583	2.13877	3.82892	NA	NA		NA	NA	Background	NA	NA	NA	NA	2837	839
ENSG00000289051	HGNC:55481	protein_coding	ENSG00000289051	10	CANONICAL	ENST00000692337	NA	NA		NA	0	NA	7.56293	NA	11.6681	NA	NA	NA	NA	NA	NA	NA	NA	NA	NA	NA	NA	NA		NA	NA	Background	NA	NA	NA	NA	NA	95
ENSG00000227877	HGNC:48649	protein_coding	MRLN	10	MANE_SELECT	ENST00000414264	ENSG00000227877	lincRNA	LINC00948	ENST00000600486	0	6.40992	5.84979	5.81796	8.03711	NA	NA	NA	NA	NA	NA	NA	NA	0.0151003	0.553337	36.6441	NA	NA		NA	NA	Background	NA	NA	NA	NA	868	732
ENSG00000288675	HGNC:51237	protein_coding	ENSG00000288675	11	CANONICAL	ENST00000678030	NA	NA		NA	0	NA	3.57269	NA	5.03177	NA	NA	NA	NA	NA	NA	NA	NA	0.953297	4.84216	5.07938	NA	NA		NA	NA	Background	NA	NA	NA	NA	NA	1679
ENSG00000285231	HGNC:53903	protein_coding	OOSP3	11	CANONICAL	ENST00000646438	NA	NA		NA	0	NA	7.44349	NA	10.7562	NA	NA	NA	NA	NA	NA	NA	NA	1.18612	0.555382	0.468235	NA	NA		NA	NA	Background	NA	NA	NA	NA	NA	845
ENSG00000285010	HGNC:53904	protein_coding	OOSP4A	11	CANONICAL	ENST00000645590	NA	NA		NA	0	NA	6.64637	NA	9.11504	NA	NA	NA	NA	NA	NA	NA	NA	1.55113	0.35556	0.229226	NA	NA		NA	NA	Background	NA	NA	NA	NA	NA	572
ENSG00000255393	HGNC:53905	protein_coding	OOSP4B	11	CANONICAL	ENST00000642343	ENSG00000255393	lincRNA	RP11-736I10.1	ENST00000534388	0	7.92847	5.33411	7.11201	7.12925	NA	NA	NA	NA	NA	NA	NA	NA	386135	0.386135	0	NA	NA		NA	NA	Background	NA	NA	NA	NA	519	932
ENSG00000277932	HGNC:15214	protein_coding	OR52E5	11	MANE_SELECT	ENST00000610445	NA	NA		NA	0	NA	4.76128	NA	4.49444	NA	NA	NA	NA	NA	NA	NA	NA	2.24203	0.149557	0.066705	NA	NA		NA	NA	Accessory	NA	yes	NA	NA	NA	2241
ENSG00000255274	HGNC:44179	protein_coding	SMIM35	11	MANE_SELECT	ENST00000689828	ENSG00000255274	antisense	TMPRSS4-AS1	ENST00000606951	0	8.56456	1.64798	7.61631	2.33325	NA	NA	NA	NA	NA	NA	NA	NA	0.0556499	0.112577	2.02295	NA	NA		NA	NA	Background	NA	NA	NA	NA	378	3235
ENSG00000284713	HGNC:54074	protein_coding	SMIM38	11	MANE_SELECT	ENST00000686237	NA	NA		NA	0	NA	0.62449	NA	0.740604	NA	NA	NA	NA	NA	NA	NA	NA	0.062431	5.97587	95.7196	NA	NA		NA	NA	Background	NA	NA	NA	NA	NA	5350
ENSG00000247595	HGNC:44122	protein_coding	SPTY2D1OS	11	MANE_SELECT	ENST00000635674	ENSG00000247595	processed_transcript	SPTY2D1-AS1	ENST00000501599	0	4.50178	6.814	4.14684	9.84137	NA	NA	NA	NA	NA	NA	NA	NA	57.9867	183.952	3.17231	NA	NA		NA	NA	Background	NA	NA	NA	NA	1449	444
ENSG00000283536	0	protein_coding	ENSG00000283536	12	CANONICAL	ENST00000635789	NA	NA		NA	0	NA	7.83221	NA	9.73555	NA	NA	NA	NA	NA	NA	NA	NA	0.892712	0.115766	0.129678	NA	NA		NA	NA	Background	NA	NA	NA	NA	NA	834
ENSG00000284730	HGNC:53646	protein_coding	TMDD1	12	MANE_SELECT	ENST00000642069	NA	NA		NA	0	NA	14.3409	NA	11.3596	NA	NA	NA	NA	NA	NA	NA	NA	6.55441	9.90975	1.51192	NA	NA		NA	NA	Background	NA	NA	NA	NA	NA	1004
ENSG00000198678	HGNC:19627	protein_coding	OR5BS1P	12	CANONICAL	ENST00000328207	ENSG00000198678	pseudogene	OR5BS1P	ENST00000328207	0	6.23171	11.5178	5.65023	16.515	NA	NA	NA	NA	NA	NA	NA	NA	75219	0.075219	0	NA	NA		NA	NA	Accessory	NA	yes	NA	NA	934	934
ENSG00000226792	HGNC:42693	protein_coding	C13orf42	13	MANE_SELECT	ENST00000563710	ENSG00000226792	lincRNA	LINC00371	ENST00000563710	0	3.11752	3.04582	2.90029	2.95224	NA	NA	NA	NA	NA	NA	NA	NA	6.4251	1.8345	0.28552	NA	NA		NA	NA	Background	NA	NA	NA	NA	2010	3071
ENSG00000283199	HGNC:53786	protein_coding	C13orf46	13	MANE_SELECT	ENST00000636427	NA	NA		NA	0	NA	10.4772	NA	1.56974	NA	NA	NA	NA	NA	NA	NA	NA	3.59555	32.4109	9.01416	NA	NA		NA	NA	Background	NA	NA	NA	NA	NA	3779
ENSG00000283361	HGNC:53789	protein_coding	CFAP97D2	13	CANONICAL	ENST00000646158	NA	NA		NA	0	NA	6.75286	NA	9.6486	NA	NA	NA	NA	NA	NA	NA	NA	1.61211	3.38286	2.0984	NA	NA		NA	NA	Background	NA	NA	NA	NA	NA	496
ENSG00000285566	0	protein_coding	ENSG00000285566	13	CANONICAL	ENST00000648713	NA	NA		NA	0	NA	7.31056	NA	6.0966	NA	NA	NA	NA	NA	NA	NA	NA	690098	0.690098	0	NA	NA		NA	NA	Background	NA	NA	NA	NA	NA	1170
ENSG00000196553	HGNC:20100	protein_coding	CCDC196	14	MANE_SELECT	ENST00000636229	ENSG00000196553	processed_transcript	LINC00238	ENST00000411796	0	5.46198	4.91209	5.02717	6.44196	NA	NA	NA	NA	NA	NA	NA	NA	34.443	92.3534	2.68134	NA	NA		NA	NA	Background	NA	NA	NA	NA	1121	1097
ENSG00000276240	HGNC:8296	protein_coding	OR4E1	14	MANE_SELECT	ENST00000641792	NA	NA		NA	0	NA	11.7233	NA	11.6616	NA	NA	NA	NA	NA	NA	NA	NA	1.32822	0.100779	0.075874	NA	NA		NA	NA	Accessory	NA	yes	NA	NA	NA	3794
ENSG00000250366	HGNC:44088	protein_coding	TUNAR	14	CANONICAL	ENST00000678517	ENSG00000250366	lincRNA	LINC00617	ENST00000503525	0	1.53673	1.54548	1.45375	2.40032	NA	NA	NA	NA	NA	NA	NA	NA	0.063622	3.07233	48.2904	NA	NA		NA	NA	Background	NA	NA	NA	NA	3195	3370
ENSG00000283071	HGNC:52384	protein_coding	LBHD2	14	MANE_SELECT	ENST00000634353	NA	NA		NA	0	NA	11.5053	NA	14.9372	NA	NA	NA	NA	NA	NA	NA	NA	0.649725	5.64911	8.69461	NA	NA		NA	NA	Background	NA	NA	NA	NA	NA	728
ENSG00000259417	HGNC:50507	protein_coding	CTXND1	15	MANE_SELECT	ENST00000560778	ENSG00000259417	lincRNA	RP11-2E17.1	ENST00000560778	0	0.232629	0.324671	0.218836	0.379927	NA	NA	NA	NA	NA	NA	NA	NA	0.0690792	1.23399	17.8634	NA	NA		NA	NA	Background	NA	NA	NA	NA	6887	6890
ENSG00000289025	0	protein_coding	ENSG00000289025	15	CANONICAL	ENST00000685402	NA	NA		NA	0	NA	7.63671	NA	11.6812	NA	NA	NA	NA	NA	NA	NA	NA	NA	NA	NA	NA	NA		NA	NA	Background	NA	NA	NA	NA	NA	53
ENSG00000225973	HGNC:50696	protein_coding	PIGBOS1	15	MANE_SELECT	ENST00000436697	ENSG00000225973	antisense	RP11-139H15.1	ENST00000436697	0	6.42604	5.24592	5.8373	6.9937	NA	NA	NA	NA	NA	NA	NA	NA	0.720269	24.7202	34.3208	NA	NA		NA	NA	Background	NA	NA	NA	NA	864	942
ENSG00000283755	HGNC:51815	protein_coding	CPHXL	16	MANE_SELECT	ENST00000640559	NA	NA		NA	0	NA	4.47017	NA	5.63694	NA	NA	NA	NA	NA	NA	NA	NA	13.834	1.01139	0.073108	NA	NA		NA	NA	Background	NA	NA	NA	NA	NA	1356
ENSG00000277639	HGNC:53436	protein_coding	ENSG00000277639	16	CANONICAL	ENST00000619363	NA	NA		NA	0	NA	5.50583	NA	7.06999	NA	NA	NA	NA	NA	NA	NA	NA	0.0100932	0.241784	23.9552	NA	NA		NA	NA	Background	NA	NA	NA	NA	NA	1684
ENSG00000284484	HGNC:55919	protein_coding	ENSG00000284484	16	CANONICAL	ENST00000640173	NA	NA		NA	0	NA	5.32581	NA	6.06595	NA	NA	NA	NA	NA	NA	NA	NA	0.679523	0.160627	0.236381	NA	NA		NA	NA	Background	NA	NA	NA	NA	NA	1237
ENSG00000289281	0	protein_coding	ENSG00000289281	16	CANONICAL	ENST00000692767	NA	NA		NA	0	NA	5.85915	NA	8.07119	NA	NA	NA	NA	NA	NA	NA	NA	0.143313	0.088611	0.618302	NA	NA		NA	NA	Background	NA	NA	NA	NA	NA	725
ENSG00000262152	HGNC:27549	protein_coding	GREP1	16	CANONICAL	ENST00000573315	ENSG00000262152	lincRNA	LINC00514	ENST00000571152	0	1.40015	12.8293	1.31753	11.2813	NA	NA	NA	NA	NA	NA	NA	NA	0.761567	0.598508	0.785889	NA	NA		NA	NA	Background	NA	NA	NA	NA	3381	2027
ENSG00000284395	HGNC:52293	protein_coding	PERCC1	16	MANE_SELECT	ENST00000640283	NA	NA		NA	0	NA	7.17811	NA	7.77241	NA	NA	NA	NA	NA	NA	NA	NA	0.234319	0.419051	1.78838	NA	NA		NA	NA	Background	NA	NA	NA	NA	NA	1924
ENSG00000260734	HGNC:53648	protein_coding	TLE7	16	MANE_SELECT	ENST00000561754	ENSG00000260734	pseudogene	RP11-510M2.4	ENST00000561754	0	7.34997	3.42038	6.62418	4.26184	NA	NA	NA	NA	NA	NA	NA	NA	126.073	1.8793	0.0149055	NA	NA		NA	NA	Background	NA	NA	NA	NA	644	1780
ENSG00000183632	HGNC:30759	protein_coding	TP53TG3	16	CANONICAL	ENST00000569420	ENSG00000183632	protein_coding	TP53TG3	ENST00000398682	0	3.07557	4.80383	2.86171	6.33935	NA	NA	NA	NA	NA	NA	NA	NA	119229	0.119229	0	NA	NA		NA	NA	Background	NA	NA	NA	NA	2029	1114
ENSG00000275034	HGNC:51816	protein_coding	TP53TG3E	16	CANONICAL	ENST00000611321	NA	NA		NA	0	NA	4.64506	NA	6.07224	NA	NA	NA	NA	NA	NA	NA	NA	0	0	0	NA	NA		NA	NA	Background	NA	NA	NA	NA	NA	1179
ENSG00000278848	HGNC:51817	protein_coding	TP53TG3F	16	CANONICAL	ENST00000617705	NA	NA		NA	0	NA	3.34427	NA	4.17612	NA	NA	NA	NA	NA	NA	NA	NA	0	0	0	NA	NA		NA	NA	Background	NA	NA	NA	NA	NA	1804
ENSG00000262165	HGNC:55343	protein_coding	C17orf114	17	CANONICAL	ENST00000635921	ENSG00000262165	lincRNA	RP11-81A22.5	ENST00000571067	0	7.72854	7.77091	6.95823	11.3172	NA	NA	NA	NA	NA	NA	NA	NA	0.195725	1.03035	5.26428	NA	NA		NA	NA	Background	NA	NA	NA	NA	560	384
ENSG00000236383	HGNC:43658	protein_coding	CCDC200	17	MANE_SELECT	ENST00000636331	ENSG00000236383	processed_transcript	LINC00854	ENST00000433702	0	5.99883	5.88736	5.48061	8.08261	NA	NA	NA	NA	NA	NA	NA	NA	13.1478	43.2256	3.28767	NA	NA		NA	NA	Background	NA	NA	NA	NA	974	723
ENSG00000263874	HGNC:44353	protein_coding	LINC00672	17	CANONICAL	ENST00000583195	ENSG00000263874	lincRNA	LINC00672	ENST00000583195	0	2.48331	1.33723	2.3349	1.58635	NA	NA	NA	NA	NA	NA	NA	NA	0.0605837	1.55545	25.6744	NA	NA		NA	NA	Background	NA	NA	NA	NA	2363	3690
ENSG00000261873	HGNC:53654	protein_coding	SMIM36	17	CANONICAL	ENST00000636752	ENSG00000261873	lincRNA	RP11-515E23.1	ENST00000577089	0	7.72106	2.08618	6.94741	2.50547	NA	NA	NA	NA	NA	NA	NA	NA	240.972	5.94526	0.024671	yes	NA		NA	NA	Accessory	NA	NA	NA	NA	562	2784
ENSG00000263429	HGNC:44356	protein_coding	TMEM238L	17	CANONICAL	ENST00000581851	ENSG00000263429	lincRNA	LINC00675	ENST00000581851	0	4.27587	8.70476	3.95021	8.14594	NA	NA	NA	NA	NA	NA	NA	NA	0.0114944	0.944391	82.1607	NA	NA		NA	NA	Background	NA	NA	NA	NA	1528	1528
ENSG00000180042	HGNC:8226	protein_coding	OR1R1P	17	CANONICAL	ENST00000572493	ENSG00000180042	pseudogene	OR1R1P	ENST00000572493	0	6.25105	15.3812	5.69688	17.6465	NA	NA	NA	NA	NA	NA	NA	NA	12.4349	3.19846	0.257215	NA	NA		NA	NA	Accessory	NA	yes	NA	NA	903	944
ENSG00000283567	HGNC:53653	protein_coding	C19orf85	19	MANE_SELECT	ENST00000635964	NA	NA		NA	0	NA	4.81588	NA	5.88302	NA	NA	NA	NA	NA	NA	NA	NA	3.32501	0.238762	0.071807	NA	NA		NA	NA	Background	NA	NA	NA	NA	NA	1335
ENSG00000284638	HGNC:55815	protein_coding	ENSG00000284638	19	CANONICAL	ENST00000641816	NA	NA		NA	0	NA	6.69051	NA	9.57544	NA	NA	NA	NA	NA	NA	NA	NA	0.0261771	0.109851	4.19645	NA	NA		NA	NA	Background	NA	NA	NA	NA	NA	491
ENSG00000142396	HGNC:30466	protein_coding	ERVK3-1	19	CANONICAL	ENST00000413518	ENSG00000142396	processed_transcript	ERVK3-1	ENST00000590505	0	1.06785	4.10193	1.00399	5.17937	NA	NA	NA	NA	NA	NA	NA	NA	0.578282	13.1406	22.7235	NA	NA		NA	NA	Background	NA	NA	NA	NA	3887	1465
ENSG00000268480	HGNC:52681	protein_coding	NFILZ	19	MANE_SELECT	ENST00000691075	ENSG00000268480	lincRNA	CTD-2586B10.1	ENST00000593792	0	8.15529	0.758513	7.29171	2.34468	NA	NA	NA	NA	NA	NA	NA	NA	56.5872	7.71465	0.136331	yes	NA		NA	NA	Accessory	NA	NA	NA	NA	474	4902
ENSG00000277531	HGNC:53427	protein_coding	PNMA8C	19	MANE_SELECT	ENST00000617053	NA	NA		NA	0	NA	1.21562	NA	1.3675	NA	NA	NA	NA	NA	NA	NA	NA	0.0599823	1.73446	28.9162	NA	NA		NA	NA	Background	NA	NA	NA	NA	NA	4239
ENSG00000284491	HGNC:53785	protein_coding	THSD8	19	MANE_SELECT	ENST00000639810	NA	NA		NA	0	NA	7.25263	NA	10.7088	NA	NA	NA	NA	NA	NA	NA	NA	10.5899	7.56735	0.714584	NA	NA		NA	NA	Background	NA	NA	NA	NA	NA	435
ENSG00000223573	HGNC:14607	protein_coding	TINCR	19	CANONICAL	ENST00000646160	ENSG00000223573	lincRNA	TINCR	ENST00000448587	0	1.15358	6.28494	1.08994	8.81565	NA	NA	NA	NA	NA	NA	NA	NA	0.0304273	3.36477	110.584	NA	NA		NA	NA	Background	NA	NA	NA	NA	3730	601
ENSG00000284797	HGNC:55823	protein_coding	ENSG00000284797	19	CANONICAL	ENST00000643046	NA	NA		NA	0	NA	10.1907	NA	13.8574	NA	NA	NA	NA	NA	NA	NA	NA	0.128478	3.30758	25.7443	NA	NA		NA	NA	Background	NA	NA	NA	NA	NA	904
ENSG00000283758	HGNC:53649	protein_coding	PMIS2	19	CANONICAL	ENST00000646476	NA	NA		NA	0	NA	9.16288	NA	13.7612	NA	NA	NA	NA	NA	NA	NA	NA	29.3658	1.78644	0.060833	NA	NA		NA	NA	Background	NA	NA	NA	NA	NA	565
ENSG00000126005	HGNC:44421	protein_coding	MMP24OS	20	MANE_SELECT	ENST00000456790	ENSG00000126005	antisense	MMP24-AS1	ENST00000435366	0	4.32721	6.38765	3.99263	10.0163	NA	NA	NA	NA	NA	NA	NA	NA	0.377988	13.0825	34.6109	NA	NA		NA	NA	Background	NA	NA	NA	NA	1512	1693
ENSG00000283809	0	protein_coding	ENSG00000283809	22	CANONICAL	ENST00000638240	NA	NA		NA	0	NA	4.2712	NA	4.53845	NA	NA	NA	NA	NA	NA	NA	NA	NA	NA	NA	NA	NA		NA	NA	Background	NA	NA	NA	NA	NA	1663
ENSG00000285025	0	protein_coding	ENSG00000285025	22	CANONICAL	ENST00000637854	NA	NA		NA	0	NA	7.48542	NA	11.0829	NA	NA	NA	NA	NA	NA	NA	NA	NA	NA	NA	NA	NA		NA	NA	Background	NA	NA	NA	NA	NA	212
ENSG00000253352	HGNC:26066	protein_coding	TUG1	22	CANONICAL	ENST00000644773	ENSG00000253352	antisense	TUG1	ENST00000540687	0	1.97649	0.259878	1.85825	0.306336	NA	NA	NA	NA	NA	NA	NA	NA	0.692921	62.9753	90.8838	NA	NA		NA	NA	Background	NA	NA	NA	NA	2741	7466
ENSG00000223591	HGNC:31851	protein_coding	CENPVL1	X	MANE_SELECT	ENST00000602548	ENSG00000223591	pseudogene	CENPVP1	ENST00000602548	0	4.90358	3.69727	4.52125	4.66638	NA	NA	NA	NA	NA	NA	NA	NA	0	0	0.01817	NA	NA		NA	NA	Background	NA	NA	NA	NA	1302	1619
ENSG00000283093	HGNC:43879	protein_coding	CENPVL2	X	MANE_SELECT	ENST00000634648	NA	NA		NA	0	NA	3.69779	NA	4.66638	NA	NA	NA	NA	NA	NA	NA	NA	0	0	0.014326	NA	NA		NA	NA	Background	NA	NA	NA	NA	NA	1619
ENSG00000224109	HGNC:43880	protein_coding	CENPVL3	X	MANE_SELECT	ENST00000417339	ENSG00000224109	pseudogene	CENPVP3	ENST00000417339	0	8.09117	8.90625	7.24639	4.02082	NA	NA	NA	NA	NA	NA	NA	NA	1.3493	6.28958	4.66135	NA	NA		NA	NA	Background	NA	NA	NA	NA	485	1892
ENSG00000271449	HGNC:28400	protein_coding	CT45A2	X	MANE_SELECT	ENST00000612907	NA	NA		NA	0	NA	4.33611	NA	5.59564	NA	NA	1.06868	NA	NA	NA	NA	NA	0	0	0	NA	NA		NA	NA	Background	NA	NA	NA	NA	1214	1316
ENSG00000278289	HGNC:33271	protein_coding	CT45A6	X	MANE_SELECT	ENST00000620654	NA	NA		NA	0	NA	4.92032	NA	6.53001	0.00755643	NA	-0.718483	NA	NA	NA	NA	NA	0	0	0	NA	NA		NA	NA	Background	NA	NA	NA	NA	1214	1061
ENSG00000236371	HGNC:33282	protein_coding	CT47A1	X	MANE_SELECT	ENST00000433030	ENSG00000236371	protein_coding	CT47A1	ENST00000433030	0	4.95073	4.47884	4.57922	5.80451	NA	NA	-0.752313	NA	NA	NA	NA	NA	0	0	0	NA	NA		NA	NA	Background	NA	NA	NA	NA	1285	1257
ENSG00000224089	HGNC:33291	protein_coding	CT47A10	X	MANE_SELECT	ENST00000430448	ENSG00000224089	protein_coding	CT47A10	ENST00000430448	0	4.95073	4.38863	4.57922	5.66511	NA	NA	NA	NA	NA	NA	NA	NA	0	0	0	NA	NA		NA	NA	Background	NA	NA	NA	NA	1285	1295
ENSG00000226929	HGNC:27397	protein_coding	CT47A11	X	MANE_SELECT	ENST00000457020	ENSG00000226929	protein_coding	CT47A11	NA	0	NA	4.39714	NA	5.68728	NA	NA	NA	NA	NA	NA	NA	NA	0	0	0	NA	NA		NA	NA	Background	NA	NA	NA	NA	NA	1291
ENSG00000226685	HGNC:33292	protein_coding	CT47A12	X	CANONICAL	ENST00000419982	ENSG00000226685	protein_coding	CT47A12	ENST00000416816	0	4.93102	4.68714	4.55653	6.13384	NA	NA	NA	NA	NA	NA	NA	NA	0	0	0	NA	NA		NA	NA	Background	NA	NA	NA	NA	1291	1163
ENSG00000242362	HGNC:33283	protein_coding	CT47A2	X	MANE_SELECT	ENST00000458218	ENSG00000242362	protein_coding	CT47A2	ENST00000458218	0	4.95073	4.38438	4.57922	5.66511	NA	NA	-0.050495	NA	NA	NA	NA	NA	0	0	0	NA	NA		NA	NA	Background	NA	NA	NA	NA	1285	1295
ENSG00000236126	HGNC:33284	protein_coding	CT47A3	X	MANE_SELECT	ENST00000441330	ENSG00000236126	protein_coding	CT47A3	NA	0	NA	4.38499	NA	5.66511	NA	NA	0.469893	NA	NA	NA	NA	NA	0	0	0	NA	NA		NA	NA	Background	NA	NA	NA	NA	1285	1295
ENSG00000230594	HGNC:33285	protein_coding	CT47A4	X	MANE_SELECT	ENST00000415858	ENSG00000230594	protein_coding	CT47A4	NA	0	NA	4.3856	NA	5.66511	NA	NA	NA	NA	NA	NA	NA	NA	0	0	0	NA	NA		NA	NA	Background	NA	NA	NA	NA	NA	1295
ENSG00000237957	HGNC:33286	protein_coding	CT47A5	X	MANE_SELECT	ENST00000439466	ENSG00000237957	protein_coding	CT47A5	NA	0	NA	4.3862	NA	5.66511	NA	NA	NA	NA	NA	NA	NA	NA	0	0	0	NA	NA		NA	NA	Background	NA	NA	NA	NA	NA	1295
ENSG00000228517	HGNC:33288	protein_coding	CT47A7	X	MANE_SELECT	ENST00000434883	ENSG00000228517	protein_coding	CT47A7	ENST00000434883	0	4.95073	4.39653	4.57922	5.68728	NA	NA	NA	NA	NA	NA	NA	NA	0	0	0	NA	NA		NA	NA	Background	NA	NA	NA	NA	1285	1291
ENSG00000230347	HGNC:33289	protein_coding	CT47A8	X	MANE_SELECT	ENST00000457977	ENSG00000230347	protein_coding	CT47A8	ENST00000457977	0	4.95073	4.38742	4.57922	5.66511	NA	NA	NA	NA	NA	NA	NA	NA	0	0	0	NA	NA		NA	NA	Background	NA	NA	NA	NA	1285	1295
ENSG00000226600	HGNC:33290	protein_coding	CT47A9	X	MANE_SELECT	ENST00000417256	ENSG00000226600	protein_coding	CT47A9	ENST00000417256	0	4.95073	4.38802	4.57922	5.66511	NA	NA	NA	NA	NA	NA	NA	NA	0	0	0	NA	NA		NA	NA	Background	NA	NA	NA	NA	1285	1295
ENSG00000268651	HGNC:24198	protein_coding	CTAG1A	X	MANE_SELECT	ENST00000599837	NA	NA		NA	0	NA	5.74645	NA	7.83405	NA	NA	1.00738	NA	NA	NA	NA	NA	0.292232	0.0419225	0.143455	NA	NA		NA	NA	Background	NA	NA	NA	NA	744	766
ENSG00000184033	HGNC:2491	protein_coding	CTAG1B	X	MANE_SELECT	ENST00000328435	ENSG00000184033	protein_coding	CTAG1B	ENST00000328435	0	6.91003	5.77812	6.25881	7.89521	NA	NA	0.387437	NA	NA	NA	NA	NA	1.13258	0.064796	0.05721	NA	NA		NA	NA	Background	NA	NA	NA	NA	745	756
ENSG00000215115	HGNC:30891	protein_coding	CXorf49	X	MANE_SELECT	ENST00000535490	ENSG00000215115	lincRNA	CXorf49	ENST00000535490	0	3.46724	3.26854	3.22069	4.08012	NA	NA	NA	NA	NA	NA	NA	NA	20798.5	0.0207985	0	NA	NA		NA	NA	Background	NA	NA	NA	NA	1845	1848
ENSG00000215113	HGNC:34229	protein_coding	CXorf49B	X	MANE_SELECT	ENST00000542739	ENSG00000215113	lincRNA	CXorf49B	ENST00000542739	0	3.46724	3.37158	3.22069	4.21583	NA	NA	NA	NA	NA	NA	NA	NA	19091.5	0.0190915	0	NA	NA		NA	NA	Background	NA	NA	NA	NA	1845	1789
ENSG00000184911	HGNC:31686	protein_coding	DMRTC1B	X	MANE_SELECT	ENST00000334036	ENSG00000184911	protein_coding	DMRTC1B	ENST00000334036	0	5.233	4.04657	4.90464	5.15308	NA	NA	-0.865932	NA	NA	NA	NA	NA	0.810933	0.55485	0.684211	NA	NA		NA	NA	Background	NA	NA	NA	NA	1190	1453
ENSG00000278646	0	protein_coding	ENSG00000278646	X	CANONICAL	ENST00000613352	NA	NA		NA	0	NA	7.17927	NA	10.662	NA	NA	NA	NA	NA	NA	NA	NA	0	0	0	NA	NA		NA	NA	Background	NA	NA	NA	NA	NA	289
ENSG00000287585	0	protein_coding	ENSG00000287585	X	CANONICAL	ENST00000653668	NA	NA		NA	0	NA	6.89977	NA	9.95424	NA	NA	NA	NA	NA	NA	NA	NA	622649	0.622649	0	NA	NA		NA	NA	Background	NA	NA	NA	NA	NA	421
ENSG00000238210	HGNC:53449	protein_coding	ETDA	X	MANE_SELECT	ENST00000427686	ENSG00000238210	lincRNA	RP13-210D15.4	ENST00000427686	0	7.74081	6.95096	6.96336	8.56502	NA	NA	NA	NA	NA	NA	NA	NA	46.7768	5.13885	0.109858	yes	NA		NA	NA	Accessory	NA	NA	NA	NA	558	629
ENSG00000224107	HGNC:44269	protein_coding	ETDB	X	MANE_SELECT	ENST00000423661	ENSG00000224107	lincRNA	LINC00633	ENST00000423661	0	7.19792	6.03921	6.48801	8.31147	NA	NA	NA	NA	NA	NA	NA	NA	131.488	6.16884	0.0469145	yes	NA		NA	NA	Accessory	NA	NA	NA	NA	678	678
ENSG00000283644	HGNC:53450	protein_coding	ETDC	X	MANE_SELECT	ENST00000635820	NA	NA		NA	0	NA	7.43491	NA	11.123	NA	NA	NA	NA	NA	NA	NA	NA	0	0	0	NA	NA		NA	NA	Background	NA	NA	NA	NA	NA	179
ENSG00000288709	HGNC:31849	protein_coding	F8A2	X	MANE_SELECT	ENST00000369505	NA	NA		NA	0	NA	3.52017	NA	4.42433	NA	NA	-0.790584	NA	NA	NA	NA	NA	0	0	0.039587	NA	NA		NA	NA	Background	NA	NA	NA	NA	1700	1706
ENSG00000277150	HGNC:31850	protein_coding	F8A3	X	MANE_SELECT	ENST00000622749	NA	NA		NA	0	NA	3.51967	NA	4.42433	NA	NA	NA	NA	NA	NA	NA	NA	0.119633	0.0195865	0.16372	NA	NA		NA	NA	Background	NA	NA	NA	NA	NA	1706
ENSG00000268350	HGNC:30114	protein_coding	FAM156A	X	MANE_SELECT	ENST00000622447	NA	NA		NA	0	NA	1.27333	NA	1.51458	NA	NA	NA	NA	NA	NA	NA	NA	0.342445	0.283715	0.828498	NA	NA		NA	NA	Background	NA	NA	NA	NA	NA	3788
ENSG00000179304	HGNC:31962	protein_coding	FAM156B	X	MANE_SELECT	ENST00000416841	ENSG00000179304	protein_coding	FAM156B	ENST00000412319	0	1.76447	1.29413	1.66661	1.53764	NA	NA	-0.950864	NA	NA	NA	NA	NA	0.391012	0.0572105	0.146313	NA	NA		NA	NA	Background	NA	NA	NA	NA	2942	3754
ENSG00000268994	HGNC:52640	protein_coding	FAM236B	X	MANE_SELECT	ENST00000596535	NA	NA		NA	0	NA	6.7195	NA	9.7043	NA	NA	NA	NA	NA	NA	NA	NA	262753	0.262753	0	NA	NA		NA	NA	Background	NA	NA	NA	NA	NA	462
ENSG00000277858	HGNC:18298	protein_coding	H2AB2	X	MANE_SELECT	ENST00000354514	NA	NA		NA	0	NA	6.26993	NA	8.78447	NA	NA	NA	NA	NA	NA	NA	NA	0	0	0	NA	NA		NA	NA	Background	NA	NA	NA	NA	NA	590
ENSG00000277745	HGNC:14455	protein_coding	H2AB3	X	MANE_SELECT	ENST00000615853	NA	NA		NA	0	NA	6.26899	NA	8.78447	NA	NA	0.0662886	NA	NA	NA	NA	NA	147144	0.147144	0	NA	NA		NA	NA	Background	NA	NA	NA	NA	516	590
ENSG00000229674	HGNC:53960	protein_coding	H2AL3	X	CANONICAL	ENST00000448797	ENSG00000229674	pseudogene	AL121578.7	ENST00000448797	0	8.25558	8.03412	7.37124	11.4798	NA	NA	NA	NA	NA	NA	NA	NA	39.3705	7.88224	0.200206	yes	NA		NA	NA	Accessory	NA	NA	NA	NA	446	666
ENSG00000232593	HGNC:49510	protein_coding	KANTR	X	CANONICAL	ENST00000604062	ENSG00000232593	lincRNA	RP11-258C19.5	ENST00000604849	0	5.22228	1.015	4.83485	1.21581	NA	NA	NA	NA	NA	NA	NA	NA	0.189194	5.76387	30.4654	NA	NA		NA	NA	Background	NA	NA	NA	NA	1193	4248
ENSG00000268606	HGNC:6800	protein_coding	MAGEA2	X	MANE_SELECT	ENST00000684311	NA	NA		NA	0	NA	3.20518	NA	4.00207	NA	NA	-0.125285	NA	NA	NA	NA	NA	52401	0.052401	0	NA	NA		NA	NA	Background	NA	NA	NA	NA	1975	1881
ENSG00000183305	HGNC:19340	protein_coding	MAGEA2B	X	MANE_SELECT	ENST00000682532	ENSG00000183305	protein_coding	MAGEA2B	ENST00000331220	0	3.18539	3.20564	2.9721	4.00207	NA	NA	NA	NA	NA	NA	NA	NA	20831	0.020831	0	NA	NA		NA	NA	Background	NA	NA	NA	NA	1975	1881
ENSG00000154545	HGNC:23793	protein_coding	MAGED4	X	MANE_SELECT	ENST00000471932	ENSG00000154545	protein_coding	MAGED4	ENST00000375626	0	2.30433	2.29784	2.18303	2.80267	NA	NA	-1.05588	NA	NA	0.0170188	NA	NA	0.0629834	0.012631	0.200544	NA	NA		NA	NA	Background	NA	NA	NA	NA	2482	2524
ENSG00000187243	HGNC:22880	protein_coding	MAGED4B	X	MANE_SELECT	ENST00000335504	ENSG00000187243	protein_coding	MAGED4B	ENST00000431659	0	2.11184	2.32683	1.98519	2.84055	NA	NA	NA	NA	NA	NA	NA	NA	0.0926245	0.0260915	0.28169	NA	NA		NA	NA	Background	NA	NA	NA	NA	2636	2500
ENSG00000204272	HGNC:50713	protein_coding	NBDY	X	MANE_SELECT	ENST00000374922	ENSG00000204272	processed_transcript	RP11-622K12.1	ENST00000374922	0	4.33219	2.55445	3.98112	3.09852	NA	NA	NA	NA	NA	NA	NA	NA	0.31956	15.3403	48.0044	NA	NA		NA	NA	Background	NA	NA	NA	NA	1526	2341
ENSG00000269405	HGNC:8072	protein_coding	NXF2	X	MANE_SELECT	ENST00000625106	NA	NA		NA	0	NA	2.55047	NA	3.13451	NA	NA	0.0679455	NA	NA	NA	NA	NA	2.60962	0.0515035	0.019735	NA	NA		NA	NA	Background	NA	NA	NA	NA	3925	2313
ENSG00000269437	HGNC:23984	protein_coding	NXF2B	X	CANONICAL	ENST00000604395	NA	NA		NA	0	NA	2.81998	NA	3.48438	NA	NA	-0.920069	NA	NA	NA	NA	NA	1.47483	0.312263	0.211727	NA	NA		NA	NA	Background	NA	NA	NA	NA	3925	2122
ENSG00000269433	HGNC:51831	protein_coding	OPN1MW3	X	CANONICAL	ENST00000599405	NA	NA		NA	0	NA	3.02847	NA	3.75644	NA	NA	NA	NA	NA	NA	NA	NA	0	0	0	NA	NA		NA	NA	Background	NA	NA	NA	NA	NA	1992
ENSG00000278803	HGNC:55197	protein_coding	PWWP4	X	CANONICAL	ENST00000458091	NA	NA		NA	0	NA	0.78545	NA	0.512164	NA	NA	NA	NA	NA	NA	NA	NA	0.638837	0.0536425	0.083968	NA	NA		NA	NA	Background	NA	NA	NA	NA	NA	6185
ENSG00000260802	HGNC:48576	protein_coding	SERTM2	X	MANE_SELECT	ENST00000569275	ENSG00000260802	lincRNA	LINC00890	ENST00000569275	0	0.715348	0.867009	0.668205	1.03104	NA	NA	NA	NA	NA	NA	NA	NA	0.00122414	0.0266215	21.7471	NA	NA		NA	NA	Background	NA	NA	NA	NA	4592	4609
ENSG00000198021	HGNC:11218	protein_coding	SPANXA1	X	CANONICAL	ENST00000370519	ENSG00000198021	protein_coding	SPANXA1	ENST00000370519	0	7.147	5.94868	6.44879	8.26204	NA	NA	NA	NA	NA	NA	NA	NA	296237	0.296237	0	NA	NA		NA	NA	Background	NA	NA	NA	NA	689	689
ENSG00000268447	HGNC:22263	protein_coding	SSX2B	X	MANE_SELECT	ENST00000596480	NA	NA		NA	0	NA	4.43626	NA	5.7503	NA	NA	NA	NA	NA	NA	NA	NA	122544	0.122544	0	NA	NA		NA	NA	Background	NA	NA	NA	NA	NA	1273
ENSG00000278057	HGNC:2563	protein_coding	TEX28	X	CANONICAL	ENST00000610938	NA	NA		NA	0	NA	4.54066	NA	5.89596	NA	NA	-1.09611	NA	NA	NA	NA	NA	19.57	0.510015	0.02606	NA	NA		NA	NA	Background	NA	NA	NA	NA	1544	1229
ENSG00000228836	HGNC:33270	protein_coding	CT45A5	X	CANONICAL	ENST00000617203	ENSG00000228836	protein_coding	CT45A4	ENST00000487941	0	5.16079	5.86854	4.77167	8.08833	0.381319	NA	3.06224	NA	NA	NA	NA	NA	132068	0.132068	0	NA	NA		NA	NA	Background	NA	NA	NA	NA	1214	722
ENSG00000204379	HGNC:4111	protein_coding	XAGE1A	X	MANE_SELECT	ENST00000375602	ENSG00000204379	protein_coding	XAGE1A	ENST00000375602	0	7.49785	6.66171	6.76748	9.59564	NA	NA	NA	NA	NA	NA	NA	NA	77918	0.077918	0	NA	NA		NA	NA	Background	NA	NA	NA	NA	610	478
ENSG00000198601	HGNC:8268	protein_coding	OR2M2	1	MANE_SELECT	ENST00000641836	ENSG00000198601	protein_coding	OR2M2	ENST00000359682	0	13.8671	12.57	13.436	14.3306	2.86187	0.334992	1.30501	NA	NA	0.00398322	[]	["no_exp_lof"]	24476.5	0.0244765	0	NA	NA		NA	NA	Accessory	NA	yes	NA	NA	1043	1149
ENSG00000197403	HGNC:15034	protein_coding	OR6N1	1	MANE_SELECT	ENST00000641846	ENSG00000197403	protein_coding	OR6N1	ENST00000335094	0	18.4682	15.8311	18.4361	14.7277	7.55904	0.967765	1.7103	NA	NA	0.00580992	[]	["no_exp_lof"]	0.570743	0.0731145	0.128103	NA	NA		NA	NA	Accessory	NA	yes	NA	NA	1026	2638
ENSG00000264343	HGNC:31862	protein_coding	NOTCH2NLA	1	CANONICAL	ENST00000362074	NA	NA		NA	0	NA	3.25963	NA	4.03205	0.108827	NA	-0.625409	NA	NA	NA	["low_exome_coverage","low_exome_mapping_quality"]	["no_exp_lof","no_exp_mis","no_exp_syn"]	1.16692	0.956041	0.819284	NA	NA		NA	NA	Background	NA	NA	NA	NA	5030	1869
ENSG00000177151	HGNC:31257	protein_coding	OR2T35	1	MANE_SELECT	ENST00000641268	ENSG00000177151	protein_coding	OR2T35	ENST00000317450	0	16.9679	17.5794	18.7174	2.31882	20.3847	NA	0.0328078	NA	NA	0.00287657	["low_exome_mapping_quality"]	["no_exp_lof","outlier_syn"]	0	0	0.015755	NA	NA		NA	NA	Accessory	NA	yes	NA	NA	971	2955
ENSG00000229571	HGNC:49179	protein_coding	PRAMEF25	1	CANONICAL	ENST00000619661	ENSG00000229571	protein_coding	PRAMEF26	ENST00000423177	0	5.09198	3.98803	4.52581	4.11437	NA	NA	NA	NA	NA	0.0218846	["low_exome_coverage","low_exome_mapping_quality"]	["no_exp_lof","no_exp_syn"]	0	0	0	NA	NA		NA	NA	Background	NA	NA	NA	NA	1474	1836
ENSG00000186306	HGNC:14816	protein_coding	OR10T2	1	MANE_SELECT	ENST00000334438	ENSG00000186306	protein_coding	OR10T2	ENST00000334438	0	14.0384	12.4092	12.7269	16.0885	15.1974	1.38801	2.10936	NA	NA	0.00360318	[]	["no_exp_lof"]	0	0	0	NA	NA		NA	NA	Accessory	NA	yes	NA	NA	944	944
ENSG00000270170	HGNC:25121	protein_coding	NCBP2AS2	3	MANE_SELECT	ENST00000602845	ENSG00000270170	lincRNA	NCBP2-AS2	ENST00000602845	0	6.2091	5.4878	5.65318	7.37108	NA	NA	NA	NA	NA	NA	["low_exome_coverage"]	["no_exp_lof","outlier_mis"]	0.355208	34.0771	95.9355	NA	NA		NA	NA	Background	NA	NA	NA	NA	917	869
ENSG00000233412	HGNC:31287	protein_coding	OR5H15	3	MANE_SELECT	ENST00000641450	ENSG00000233412	protein_coding	OR5H15	ENST00000356526	0	16.9565	15.298	16.1761	16.9439	7.88488	1.44203	2.56807	NA	NA	0.00260452	[]	["no_exp_lof"]	0	0	0	NA	NA		NA	NA	Accessory	NA	yes	NA	NA	941	1227
ENSG00000260596	HGNC:50800	protein_coding	DUX4	4	MANE_SELECT	ENST00000565211	NA	NA		NA	0	NA	3.9139	NA	4.41695	NA	NA	NA	NA	NA	NA	["low_exome_coverage","low_exome_mapping_quality"]	["no_exp_lof","no_exp_mis","no_exp_syn"]	94118	0.094118	0	NA	NA		NA	NA	Background	NA	NA	NA	NA	NA	1708
ENSG00000170846	HGNC:25109	protein_coding	ENSG00000170846	4	CANONICAL	ENST00000635031	ENSG00000170846	lincRNA	AC093323.3	ENST00000307533	0	2.60337	3.10959	2.44079	3.81596	NA	NA	NA	NA	NA	NA	["low_exome_coverage"]	["no_exp_lof","outlier_mis","outlier_syn"]	0.567731	16.8594	29.6961	NA	NA		NA	NA	Background	NA	NA	NA	NA	2309	2044
ENSG00000164112	HGNC:55077	protein_coding	SMIM43	4	MANE_SELECT	ENST00000643802	ENSG00000164112	protein_coding	TMEM155	ENST00000337677	0	9.217	2.5772	9.31595	3.17355	1.71772	0.555482	0.958578	NA	NA	0.00378429	["low_exome_coverage"]	["no_exp_lof","no_exp_mis","no_exp_syn"]	0.0144506	0.599651	41.4966	NA	NA		NA	NA	Background	NA	NA	NA	NA	2307	2289
ENSG00000250374	HGNC:32686	protein_coding	TRIM75P	4	CANONICAL	ENST00000503032	ENSG00000250374	pseudogene	RP11-219C20.1	ENST00000503032	0	4.61132	3.51123	4.25441	4.22876	NA	NA	NA	NA	NA	NA	["low_exome_coverage"]	["no_exp_lof","outlier_mis"]	2.81149	0.210654	0.074925	NA	NA		NA	NA	Background	NA	NA	NA	NA	1406	1838
ENSG00000285976	0	protein_coding	ENSG00000285976	6	CANONICAL	ENST00000370651	NA	NA		NA	0	NA	0.855956	NA	1.02316	NA	NA	NA	NA	NA	NA	["low_exome_coverage"]	["no_exp_lof","no_exp_mis","no_exp_syn"]	0.140307	1.53406	10.9336	NA	NA		NA	NA	Background	NA	NA	NA	NA	NA	4622
ENSG00000146385	HGNC:14964	protein_coding	TAAR8	6	CANONICAL	ENST00000275200	ENSG00000146385	protein_coding	TAAR8	ENST00000275200	0	6.63899	5.94694	6.58215	7.59002	2.58585	0.2825	0.872125	NA	NA	0.00335685	[]	["no_exp_lof"]	0	0	0	NA	NA		NA	NA	Background	NA	NA	NA	NA	1028	1028
ENSG00000286105	HGNC:55922	protein_coding	ENSG00000286105	6	CANONICAL	ENST00000497775	NA	NA		NA	0	NA	18.5707	NA	17.6724	NA	NA	NA	NA	NA	NA	[]	["no_exp_lof"]	NA	NA	NA	NA	NA		NA	NA	Background	NA	NA	NA	NA	NA	883
ENSG00000221989	HGNC:8230	protein_coding	OR2A2	7	MANE_SELECT	ENST00000408979	ENSG00000221989	protein_coding	OR2A2	ENST00000408979	0	11.7552	11.2977	10.7137	14.9303	10.9404	0.377948	0.639427	NA	NA	0.00414795	[]	["no_exp_lof"]	0	0	0.067426	NA	NA		NA	NA	Accessory	NA	yes	NA	NA	1050	956
ENSG00000288634	0	protein_coding	ENSG00000288634	7	CANONICAL	ENST00000675268	NA	NA		NA	0	NA	7.45948	NA	11.222	NA	NA	NA	NA	NA	NA	["low_exome_coverage"]	["no_exp_lof"]	NA	NA	NA	NA	NA		NA	NA	Background	NA	NA	NA	NA	NA	158
ENSG00000186645	HGNC:51513	protein_coding	SPDYE17	7	MANE_SELECT	ENST00000671986	ENSG00000186645	pseudogene	SPDYE9P	ENST00000340073	0	1.8291	1.9469	1.72363	2.34163	NA	NA	NA	NA	NA	NA	["low_exome_coverage","low_exome_mapping_quality"]	["no_exp_lof"]	2.6886	0.583264	0.216939	NA	NA		NA	NA	Background	NA	NA	NA	NA	2876	2892
ENSG00000283528	HGNC:53641	protein_coding	TCAF2C	7	CANONICAL	ENST00000636941	NA	NA		NA	0	NA	2.52193	NA	2.73707	NA	NA	NA	NA	NA	NA	["low_exome_coverage","low_exome_mapping_quality"]	["no_exp_lof"]	0.178838	0.0149185	0.083418	NA	NA		NA	NA	Background	NA	NA	NA	NA	NA	2571
ENSG00000198129	HGNC:31918	protein_coding	DEFB107B	8	MANE_SELECT	ENST00000355602	ENSG00000198129	protein_coding	DEFB107B	ENST00000355602	0	9.44542	7.12305	10.1318	10.4895	4.64084	NA	0.269019	NA	NA	0.00348952	["low_exome_coverage","low_exome_mapping_quality"]	["no_exp_lof","no_exp_mis","no_exp_syn"]	0	0	0	NA	NA		NA	NA	Background	NA	NA	NA	NA	387	322
ENSG00000148136	HGNC:14722	protein_coding	OR13C4	9	MANE_SELECT	ENST00000277216	ENSG00000148136	protein_coding	OR13C4	ENST00000277216	0	6.38687	5.59712	5.85584	7.28104	2.95777	0.50343	1.57793	NA	NA	0.0118778	[]	["no_exp_lof"]	0	0	0	NA	NA		NA	NA	Accessory	NA	yes	NA	NA	956	956
ENSG00000235387	HGNC:27244	protein_coding	SPAAR	9	MANE_SELECT	ENST00000443779	ENSG00000235387	lincRNA	LINC00961	ENST00000443779	0	4.06319	3.77408	3.74411	4.73294	NA	NA	NA	NA	NA	NA	["low_exome_coverage"]	["no_exp_lof"]	0.916346	10.931	11.9289	NA	NA		NA	NA	Background	NA	NA	NA	NA	1610	1603
ENSG00000286264	0	protein_coding	ENSG00000286264	11	MANE_SELECT	ENST00000652762	NA	NA		NA	0	NA	3.70972	NA	4.58482	NA	NA	NA	NA	NA	NA	["low_exome_coverage"]	["no_exp_lof","no_exp_mis","no_exp_syn"]	0.45613	2.71498	5.9522	NA	NA		NA	NA	Background	NA	NA	NA	NA	NA	1649
ENSG00000279761	HGNC:15280	protein_coding	OR5D13	11	MANE_SELECT	ENST00000623930	NA	NA		NA	0	NA	14.1356	NA	9.19185	6.0104	NA	1.39183	NA	NA	NA	[]	["no_exp_lof"]	0	0	0	NA	NA		NA	NA	Accessory	NA	yes	NA	NA	944	944
ENSG00000196248	HGNC:14807	protein_coding	OR10S1	11	CANONICAL	ENST00000641123	ENSG00000196248	protein_coding	OR10S1	ENST00000531945	0	9.69081	8.99479	9.91244	13.7824	11.8006	0.724007	1.22359	NA	NA	0.00305648	[]	["no_exp_lof"]	0	0	0.0238015	NA	NA		NA	NA	Accessory	NA	yes	NA	NA	1120	1120
ENSG00000187612	HGNC:15299	protein_coding	OR5W2	11	MANE_SELECT	ENST00000344514	ENSG00000187612	protein_coding	OR5W2	ENST00000344514	0	13.523	11.884	14.505	15.3817	7.91088	0.427766	1.45653	NA	NA	0.00318327	[]	["no_exp_lof"]	0	0	0	NA	NA		NA	NA	Accessory	NA	yes	NA	NA	932	932
ENSG00000255855	HGNC:52413	protein_coding	KDM4F	11	CANONICAL	ENST00000545950	ENSG00000255855	pseudogene	RP11-735A19.2	ENST00000545950	0	4.28881	4.39167	3.96049	4.2743	NA	NA	NA	NA	NA	NA	[]	["no_exp_lof"]	58321.5	0.0583215	0	NA	NA		NA	NA	Background	NA	NA	NA	NA	1523	1916
ENSG00000197786	HGNC:15267	protein_coding	OR5B17	11	MANE_SELECT	ENST00000357377	ENSG00000197786	protein_coding	OR5B17	ENST00000357377	0	15.2761	13.896	23.523	14.7741	3.47089	1.14156	1.59576	NA	NA	0.00315452	[]	["no_exp_lof"]	0	0	0	NA	NA		NA	NA	Accessory	NA	yes	NA	NA	945	945
ENSG00000167822	HGNC:15312	protein_coding	OR8J3	11	MANE_SELECT	ENST00000642058	ENSG00000167822	protein_coding	OR8J3	ENST00000301529	0	9.46772	2.3766	8.68506	2.47865	8.75683	0.601553	1.70881	NA	NA	0.00461483	[]	["no_exp_lof"]	0	0	0	NA	NA		NA	NA	Accessory	NA	yes	NA	NA	947	3804
ENSG00000172769	HGNC:8324	protein_coding	OR5B3	11	MANE_SELECT	ENST00000641865	ENSG00000172769	protein_coding	OR5B3	ENST00000309403	0	20.6439	14.0674	14.6769	17.8584	20.845	0.551734	1.72421	NA	NA	0.0042303	[]	["no_exp_lof"]	0	0	0	NA	NA		NA	NA	Accessory	NA	yes	NA	NA	945	1044
ENSG00000174970	HGNC:19607	protein_coding	OR10AG1	11	MANE_SELECT	ENST00000641071	ENSG00000174970	protein_coding	OR10AG1	ENST00000312345	0	8.43287	9.4551	10.6412	16.3203	3.4887	0.603068	1.75674	NA	NA	0.00349562	[]	["no_exp_lof"]	30636.5	0.0306365	0	NA	NA		NA	NA	Accessory	NA	yes	NA	NA	1015	2805
ENSG00000149133	HGNC:8343	protein_coding	OR5F1	11	MANE_SELECT	ENST00000278409	ENSG00000149133	protein_coding	OR5F1	ENST00000278409	0	11.0955	12.9323	13.3308	9.74392	6.32931	0.262359	1.79457	NA	NA	0.00219347	[]	["no_exp_lof"]	0	0	0	NA	NA		NA	NA	Accessory	NA	yes	NA	NA	944	944
ENSG00000181958	HGNC:15152	protein_coding	OR4A15	11	CANONICAL	ENST00000641526	ENSG00000181958	protein_coding	OR4A15	ENST00000314706	0	8.83001	6.08744	8.07197	7.79375	4.01407	1.08648	1.46731	NA	NA	0.00272121	[]	["no_exp_lof","outlier_mis","outlier_syn"]	0	0	0	NA	NA		NA	NA	Accessory	NA	yes	NA	NA	1034	944
ENSG00000176567	HGNC:14854	protein_coding	OR4X1	11	MANE_SELECT	ENST00000320048	ENSG00000176567	protein_coding	OR4X1	ENST00000320048	0	17.9086	15.8737	17.7965	16.1613	16.7537	0.608415	1.85944	NA	NA	0.00277742	[]	["no_exp_lof"]	0	0	0	NA	NA		NA	NA	Accessory	NA	yes	yes	NA	917	917
ENSG00000186886	HGNC:8336	protein_coding	OR5D3P	11	CANONICAL	ENST00000641440	ENSG00000186886	pseudogene	OR5D3P	ENST00000530327	0	5.7277	3.23395	5.25221	2.67945	NA	NA	NA	NA	NA	NA	["low_exome_coverage"]	["no_exp_lof"]	0	0	0	NA	NA		NA	NA	Accessory	NA	yes	NA	NA	1040	3683
ENSG00000150261	HGNC:14831	protein_coding	OR8K1	11	MANE_SELECT	ENST00000279783	ENSG00000150261	protein_coding	OR8K1	ENST00000279783	0	16.6063	15.2905	15.1842	17.1465	13.6705	1.37242	1.87023	NA	NA	0.00298582	[]	["no_exp_lof"]	0	0	0	NA	NA		NA	NA	Accessory	NA	yes	NA	NA	1086	959
ENSG00000172154	HGNC:15310	protein_coding	OR8I2	11	MANE_SELECT	ENST00000302124	ENSG00000172154	protein_coding	OR8I2	ENST00000302124	0	8.83704	7.95747	9.39717	12.6856	6.62425	0.431955	1.88607	NA	NA	0.00300608	[]	["no_exp_lof"]	0	0	0	NA	NA		NA	NA	Accessory	NA	yes	NA	NA	1009	932
ENSG00000205030	HGNC:8351	protein_coding	OR5L2	11	MANE_SELECT	ENST00000378397	ENSG00000205030	protein_coding	OR5L2	ENST00000378397	0	8.91686	8.08077	8.95281	12.8154	6.84513	0.638449	1.88795	NA	NA	0.00448951	[]	["no_exp_lof"]	0	0	0	NA	NA		NA	NA	Accessory	NA	yes	NA	NA	935	935
ENSG00000197849	HGNC:8484	protein_coding	OR8G1	11	MANE_SELECT	ENST00000641972	ENSG00000197849	polymorphic_pseudogene	OR8G1	ENST00000341493	0	11.623	2.19438	11.2582	1.55827	NA	NA	0.602879	NA	NA	0.00846304	[]	["no_exp_lof"]	313472	0.313472	0	NA	NA		NA	NA	Accessory	NA	yes	NA	NA	933	5052
ENSG00000181761	HGNC:15309	protein_coding	OR8H3	11	MANE_SELECT	ENST00000313472	ENSG00000181761	protein_coding	OR8H3	ENST00000313472	0	11.9523	11.9876	16.4311	15.7499	6.7706	0.970438	1.90408	NA	NA	0.00211977	[]	["no_exp_lof"]	0	0	0	NA	NA		NA	NA	Accessory	NA	yes	NA	NA	938	938
ENSG00000280314	HGNC:15313	protein_coding	OR8K3	11	MANE_SELECT	ENST00000641662	NA	NA		NA	0	NA	9.12657	NA	4.96433	3.03479	NA	1.15582	NA	NA	NA	[]	["no_exp_lof"]	42579	0.042579	0	NA	NA		NA	NA	Accessory	NA	yes	NA	NA	938	2435
ENSG00000181752	HGNC:15315	protein_coding	OR8K5	11	MANE_SELECT	ENST00000313447	ENSG00000181752	protein_coding	OR8K5	ENST00000313447	0	7.21966	6.45456	6.69336	8.29793	5.68197	0.288204	1.10699	NA	NA	0.00259649	[]	["no_exp_lof"]	33654.5	0.0336545	0	NA	NA		NA	NA	Accessory	NA	yes	NA	NA	923	923
ENSG00000150269	HGNC:15294	protein_coding	OR5M9	11	MANE_SELECT	ENST00000279791	ENSG00000150269	protein_coding	OR5M9	ENST00000279791	0	8.96546	8.27401	8.73113	11.9166	6.6314	1.056	1.91779	NA	NA	0.00357976	[]	["no_exp_lof"]	0	0	0	NA	NA		NA	NA	Accessory	NA	yes	NA	NA	932	932
ENSG00000254834	HGNC:15290	protein_coding	OR5M10	11	MANE_SELECT	ENST00000526538	ENSG00000254834	protein_coding	OR5M10	ENST00000526812	0	14.4025	9.73499	13.3259	14.8481	4.25037	0.380622	1.96718	NA	NA	0.00377891	[]	["no_exp_lof"]	0	0	0	NA	NA		NA	NA	Accessory	NA	yes	NA	NA	1051	947
ENSG00000172487	HGNC:14855	protein_coding	OR8J1	11	MANE_SELECT	ENST00000533152	ENSG00000172487	protein_coding	OR8J1	ENST00000303039	0	9.28077	8.593	9.33957	13.1053	7.9578	0.683281	2.00604	NA	NA	0.00214361	[]	["no_exp_lof"]	0	0	0	NA	NA		NA	NA	Accessory	NA	yes	NA	NA	1073	1318
ENSG00000205495	HGNC:14799	protein_coding	OR52J3	11	MANE_SELECT	ENST00000380370	ENSG00000205495	protein_coding	OR52J3	ENST00000380370	0	15.2453	13.6228	14.1985	17.0104	23.2754	1.65578	2.14146	NA	NA	0.00265175	[]	["no_exp_lof"]	0	0	0.08319	NA	NA		NA	NA	Accessory	NA	yes	NA	NA	935	935
ENSG00000284438	HGNC:43626	protein_coding	SSU72P7	11	CANONICAL	ENST00000524542	NA	NA		NA	0	NA	7.09918	NA	9.18447	NA	NA	NA	NA	NA	NA	["low_exome_coverage","low_exome_mapping_quality"]	["no_exp_lof"]	0	0	0	NA	NA		NA	NA	Background	NA	NA	NA	NA	NA	584
ENSG00000182634	HGNC:14842	protein_coding	OR10G7	11	MANE_SELECT	ENST00000641585	ENSG00000182634	protein_coding	OR10G7	ENST00000330487	0	20.2616	18.5866	19.7555	11.5937	4.44864	2.23855	2.60288	NA	NA	0.00293263	[]	["no_exp_lof"]	1.45703	0.033562	0.0230335	NA	NA		NA	NA	Accessory	NA	yes	NA	NA	944	3447
ENSG00000283268	HGNC:53729	protein_coding	TEX54	11	CANONICAL	ENST00000636508	NA	NA		NA	0	NA	6.89869	NA	9.96084	NA	NA	NA	NA	NA	NA	["low_exome_coverage"]	["no_exp_lof","outlier_mis"]	45.4498	81.1416	1.7853	NA	NA		NA	NA	Background	NA	NA	NA	NA	NA	484
ENSG00000221840	HGNC:15162	protein_coding	OR4A5	11	MANE_SELECT	ENST00000319760	ENSG00000221840	protein_coding	OR4A5	ENST00000319760	0	10.1698	8.98078	9.41119	12.3295	7.25005	1.98562	2.83843	NA	NA	0.00294957	[]	["no_exp_lof","outlier_mis","outlier_syn"]	0	0	0	NA	NA		NA	NA	Accessory	NA	yes	NA	NA	1070	1070
ENSG00000181767	HGNC:15308	protein_coding	OR8H2	11	MANE_SELECT	ENST00000313503	ENSG00000181767	protein_coding	OR8H2	ENST00000313503	0	20.0474	15.908	21.7967	10.6054	6.89373	1.83113	2.85137	NA	NA	0.00313993	[]	["no_exp_lof"]	0	0	0	NA	NA		NA	NA	Accessory	NA	yes	NA	NA	938	3086
ENSG00000233802	HGNC:37217	protein_coding	TRIM49D2	11	MANE_SELECT	ENST00000623787	ENSG00000233802	pseudogene	TRIM49D2P	ENST00000605881	0	3.99378	3.64732	3.68736	4.59441	NA	NA	NA	NA	NA	NA	["low_exome_coverage","low_exome_mapping_quality"]	["no_exp_lof","no_exp_mis","no_exp_syn"]	0	0	0	NA	NA		NA	NA	Background	NA	NA	NA	NA	1631	1644
ENSG00000279961	HGNC:14841	protein_coding	OR8U3	11	MANE_SELECT	ENST00000623286	NA	NA		NA	0	NA	15.4972	NA	17.557	19.0039	NA	NA	NA	NA	NA	[]	["no_exp_lof"]	0	0	0	NA	NA		NA	NA	Accessory	NA	yes	NA	NA	974	974
ENSG00000233381	HGNC:21596	protein_coding	AK4P3	12	CANONICAL	ENST00000418260	ENSG00000233381	pseudogene	AK4P3	ENST00000438686	0	7.23361	3.13818	6.51831	3.91773	NA	NA	NA	NA	NA	NA	["low_exome_mapping_quality"]	["no_exp_lof"]	0.955669	0.491794	0.514606	NA	NA		NA	NA	Background	NA	NA	NA	NA	671	1921
ENSG00000284934	0	protein_coding	ENSG00000284934	12	CANONICAL	ENST00000645606	NA	NA		NA	0	NA	2.63684	NA	3.24427	NA	NA	NA	NA	NA	NA	["low_exome_coverage"]	["no_exp_lof"]	1.19539	1.65641	1.38566	NA	NA		NA	NA	Background	NA	NA	NA	NA	NA	2250
ENSG00000285133	0	protein_coding	ENSG00000285133	12	CANONICAL	ENST00000642841	NA	NA		NA	0	NA	7.55663	NA	11.4704	NA	NA	NA	NA	NA	NA	["low_exome_coverage"]	["no_exp_lof"]	NA	NA	NA	NA	NA		NA	NA	Background	NA	NA	NA	NA	NA	103
ENSG00000184954	HGNC:31299	protein_coding	OR6C70	12	MANE_SELECT	ENST00000327335	ENSG00000184954	protein_coding	OR6C70	ENST00000327335	0	13.3706	11.7331	13.3457	12.7187	3.3343	0.422063	1.6152	NA	NA	0.00326975	[]	["no_exp_lof"]	0	0	0	NA	NA		NA	NA	Accessory	NA	yes	NA	NA	938	938
ENSG00000188324	HGNC:31293	protein_coding	OR6C6	12	MANE_SELECT	ENST00000358433	ENSG00000188324	protein_coding	OR6C6	ENST00000358433	0	7.94847	5.33864	6.7932	5.3314	4.75415	1.58046	1.76104	NA	NA	0.0021625	[]	["no_exp_lof"]	0	0	0.00752	NA	NA		NA	NA	Accessory	NA	yes	NA	NA	944	1519
ENSG00000205328	HGNC:31295	protein_coding	OR6C65	12	MANE_SELECT	ENST00000379665	ENSG00000205328	protein_coding	OR6C65	ENST00000379665	0	11.6971	10.9211	11.031	9.61593	1.17061	0.151672	1.19972	NA	NA	0.00246226	[]	["no_exp_lof"]	0	0	0	NA	NA		NA	NA	Accessory	NA	yes	NA	NA	1075	938
ENSG00000185821	HGNC:31305	protein_coding	OR6C76	12	MANE_SELECT	ENST00000328314	ENSG00000185821	protein_coding	OR6C76	ENST00000328314	0	7.04402	8.08219	8.61436	12.3561	4.57349	0.104528	0.936927	NA	NA	0.00207726	[]	["no_exp_lof"]	0	0	0	NA	NA		NA	NA	Accessory	NA	yes	NA	NA	938	938
ENSG00000205327	HGNC:31297	protein_coding	OR6C68	12	MANE_SELECT	ENST00000548615	ENSG00000205327	protein_coding	OR6C68	ENST00000548615	0	14.6769	20.7051	11.9236	22.9536	11.4118	0.685596	2.20433	NA	NA	0.00306365	[]	["no_exp_lof"]	0	0	0	NA	NA		NA	NA	Accessory	NA	yes	NA	NA	938	938
ENSG00000284791	HGNC:54075	protein_coding	SMIM41	12	MANE_SELECT	ENST00000546390	NA	NA		NA	0	NA	4.95478	NA	6.25786	NA	NA	NA	NA	NA	NA	["low_exome_coverage"]	["no_exp_lof","no_exp_mis","no_exp_syn"]	NA	NA	NA	NA	NA		NA	NA	Background	NA	NA	NA	NA	NA	1427
ENSG00000121377	HGNC:14913	protein_coding	TAS2R7	12	MANE_SELECT	ENST00000240687	ENSG00000121377	protein_coding	TAS2R7	ENST00000240687	0	7.18108	7.27382	6.38987	8.29043	4.04608	0.523215	0.981595	NA	NA	0.00242616	[]	["no_exp_lof"]	0	0	0	NA	NA		NA	NA	Background	NA	NA	NA	NA	1095	1095
ENSG00000288716	0	protein_coding	ENSG00000288716	13	CANONICAL	ENST00000684204	NA	NA		NA	0	NA	7.58062	NA	11.5522	NA	NA	NA	NA	NA	NA	["low_exome_coverage"]	["no_exp_lof"]	NA	NA	NA	NA	NA		NA	NA	Background	NA	NA	NA	NA	NA	83
ENSG00000184394	HGNC:15358	protein_coding	OR4N5	14	MANE_SELECT	ENST00000641086	ENSG00000184394	protein_coding	OR4N5	ENST00000333629	0	8.2679	4.43872	7.26715	3.62544	5.14405	0.461989	1.58184	NA	NA	0.00310876	[]	["no_exp_lof"]	0	0	0	NA	NA		NA	NA	Accessory	NA	yes	NA	NA	926	2184
ENSG00000176253	HGNC:15351	protein_coding	OR4K13	14	MANE_SELECT	ENST00000641904	ENSG00000176253	protein_coding	OR4K13	ENST00000315693	0	6.85401	0.589152	6.53845	0.715901	3.34005	0.597365	1.7964	NA	NA	0.00267433	[]	["no_exp_lof"]	1.94332	0.018652	0.009597	NA	NA		NA	NA	Accessory	NA	yes	NA	NA	916	5682
ENSG00000169484	HGNC:15352	protein_coding	OR4K14	14	MANE_SELECT	ENST00000641793	ENSG00000169484	protein_coding	OR4K14	ENST00000305045	0	8.14179	6.67506	7.38758	6.84073	7.37441	0.509134	1.09556	NA	NA	0.00333593	[]	["no_exp_lof"]	0	0	0	NA	NA		NA	NA	Accessory	NA	yes	NA	NA	933	1243
ENSG00000176230	HGNC:15355	protein_coding	OR4K17	14	MANE_SELECT	ENST00000641386	ENSG00000176230	protein_coding	OR4K17	ENST00000315543	0	9.76199	1.68237	8.98542	1.54049	13.2848	-0.262018	0.689317	NA	NA	0.00261101	[]	["no_exp_lof"]	7024.5	0.0070245	0	NA	NA		NA	NA	Accessory	NA	yes	NA	NA	1031	4884
ENSG00000176246	HGNC:15356	protein_coding	OR4L1	14	MANE_SELECT	ENST00000315683	ENSG00000176246	protein_coding	OR4L1	ENST00000315683	0	16.7669	15.1726	15.006	17.4076	22.6194	1.34808	2.09039	NA	NA	0.00317366	[]	["no_exp_lof"]	0	0	0	NA	NA		NA	NA	Accessory	NA	yes	NA	NA	938	938
ENSG00000288625	0	protein_coding	ENSG00000288625	15	CANONICAL	ENST00000676205	NA	NA		NA	0	NA	7.4879	NA	11.3233	NA	NA	NA	NA	NA	NA	["low_exome_coverage"]	["no_exp_lof"]	NA	NA	NA	NA	NA		NA	NA	Background	NA	NA	NA	NA	NA	137
ENSG00000255192	HGNC:23106	protein_coding	NANOGP8	15	MANE_SELECT	ENST00000528386	ENSG00000255192	pseudogene	NANOGP8	ENST00000528386	0	6.21727	8.19014	5.65867	8.54988	NA	NA	NA	NA	NA	NA	["low_exome_mapping_quality"]	["no_exp_lof"]	2.89698	0.703245	0.24275	NA	NA		NA	NA	Background	NA	NA	NA	NA	915	1885
ENSG00000104237	HGNC:10263	protein_coding	RP1	8	MANE_SELECT	ENST00000220676	ENSG00000104237	protein_coding	RP1	ENST00000220676	0	0.815354	3.28216	1.08639	2.24852	17.8078	0.0509942	0.607157	1.447	1.647	0.00379871	[]	[]	1.04837	0.827134	0.788973	NA	NA		SD	Definitive	Relevant	SD	NA	NA	NA	7096	7067
ENSG00000261740	HGNC:53563	protein_coding	BOLA2-SMG1P6	16	CANONICAL	ENST00000569622	ENSG00000261740	protein_coding	RP11-345J4.5	ENST00000569622	0	6.15237	5.5556	5.8127	7.04742	NA	NA	NA	NA	NA	NA	["low_exome_coverage","low_exome_mapping_quality"]	["no_exp_lof","no_exp_mis","no_exp_syn"]	NA	NA	NA	NA	NA		NA	NA	Background	NA	NA	NA	NA	932	932
ENSG00000285043	0	protein_coding	ENSG00000285043	16	MANE_SELECT	ENST00000338110	NA	NA		NA	0	NA	2.574	NA	3.14917	NA	NA	NA	NA	NA	NA	["low_exome_coverage"]	["no_exp_lof","no_exp_mis","no_exp_syn"]	2.14071	11.0366	5.15558	NA	NA		NA	NA	Background	NA	NA	NA	NA	NA	2309
ENSG00000233024	HGNC:41984	protein_coding	NPIPA9	16	CANONICAL	ENST00000427999	ENSG00000233024	protein_coding	RP11-1212A22.4	ENST00000427999	0	4.25869	3.93355	3.92688	4.90824	NA	NA	NA	NA	NA	NA	["low_exome_coverage","low_exome_mapping_quality"]	["no_exp_lof","no_exp_mis","no_exp_syn"]	0.253346	0.292513	1.1546	NA	NA		NA	NA	Background	NA	NA	NA	NA	1537	1537
ENSG00000169203	HGNC:37491	protein_coding	NPIPB12	16	CANONICAL	ENST00000617311	ENSG00000169203	protein_coding	RP11-231C14.4	ENST00000354563	0	2.3641	4.58428	2.23921	5.96562	NA	NA	NA	NA	NA	NA	["low_exome_coverage","low_exome_mapping_quality"]	["no_exp_lof","no_exp_mis"]	0.793409	2.84422	3.58481	NA	NA		NA	NA	Background	NA	NA	NA	NA	2673	1210
ENSG00000198064	HGNC:41989	protein_coding	NPIPB13	16	CANONICAL	ENST00000520915	ENSG00000198064	protein_coding	RP11-347C12.1	ENST00000520915	0	1.26435	1.41095	1.52203	1.6763	NA	NA	NA	NA	NA	0.015025	["low_exome_coverage","low_exome_mapping_quality"]	["no_exp_lof","no_exp_mis","no_exp_syn"]	0.371009	1.28345	3.45935	NA	NA		NA	NA	Background	NA	NA	NA	NA	3576	3576
ENSG00000167117	HGNC:26080	protein_coding	ANKRD40CL	17	MANE_SELECT	ENST00000450727	ENSG00000167117	processed_transcript	LINC00483	ENST00000300458	0	1.95896	5.66258	1.83961	7.68417	NA	NA	NA	NA	NA	NA	["low_exome_coverage"]	["no_exp_lof"]	0.000878153	0.026106	29.7283	NA	NA		NA	NA	Background	NA	NA	NA	NA	2760	828
ENSG00000241241	HGNC:18921	protein_coding	KRTAP4-16	17	CANONICAL	ENST00000440582	ENSG00000241241	protein_coding	KRTAP4-16P	ENST00000440582	0	8.66813	5.91144	7.81171	11.9131	4.52664	NA	NA	NA	NA	0.00806083	[]	["no_exp_lof","outlier_mis"]	0	0	0	NA	NA		NA	NA	Background	NA	NA	NA	NA	707	707
ENSG00000274419	HGNC:28944	protein_coding	TBC1D3D	17	CANONICAL	ENST00000616101	NA	NA		NA	0	NA	2.84843	NA	3.53122	NA	NA	NA	NA	NA	NA	["low_exome_coverage","low_exome_mapping_quality"]	["no_exp_lof","no_exp_mis","no_exp_syn"]	0.0266824	0.090303	3.38436	NA	NA		NA	NA	Background	NA	NA	NA	NA	NA	2102
ENSG00000278599	HGNC:27071	protein_coding	TBC1D3E	17	MANE_SELECT	ENST00000621587	NA	NA		NA	0	NA	2.90718	NA	3.60399	NA	NA	NA	NA	NA	NA	["low_exome_coverage","low_exome_mapping_quality"]	["no_exp_lof"]	1.75139	0.04803	0.027423	NA	NA		NA	NA	Background	NA	NA	NA	NA	NA	2068
ENSG00000274933	HGNC:32709	protein_coding	TBC1D3I	17	CANONICAL	ENST00000621034	NA	NA		NA	0	NA	4.05331	NA	4.24527	NA	NA	NA	NA	NA	NA	["low_exome_coverage","low_exome_mapping_quality"]	["no_exp_lof"]	188.049	1.56165	0.0083035	NA	NA		NA	NA	Background	NA	NA	NA	NA	NA	1776
ENSG00000273513	HGNC:51245	protein_coding	TBC1D3K	17	CANONICAL	ENST00000620247	NA	NA		NA	0	NA	2.84885	NA	3.53072	NA	NA	NA	NA	NA	NA	["low_exome_coverage","low_exome_mapping_quality"]	["no_exp_lof","no_exp_syn"]	1.75839	0.047394	0.026952	NA	NA		NA	NA	Background	NA	NA	NA	NA	NA	2102
ENSG00000282936	0	protein_coding	ENSG00000282936	17	CANONICAL	ENST00000634965	NA	NA		NA	0	NA	14.2459	NA	17.2514	NA	NA	NA	NA	NA	NA	["low_exome_coverage"]	["no_exp_lof","no_exp_mis","no_exp_syn"]	0.882078	1.32295	1.49981	NA	NA		NA	NA	Background	NA	NA	NA	NA	NA	4840
ENSG00000170920	HGNC:8467	protein_coding	OR7G3	19	MANE_SELECT	ENST00000305444	ENSG00000170920	protein_coding	OR7G3	ENST00000305444	0	13.6542	12.5981	12.6543	14.8413	14.4437	0.973469	1.34525	NA	NA	0.0039444	[]	["no_exp_lof"]	1.99469	0.05668	0.0284145	NA	NA		NA	NA	Accessory	NA	yes	NA	NA	938	938
ENSG00000283980	HGNC:53439	protein_coding	GNG14	19	MANE_SELECT	ENST00000640151	NA	NA		NA	0	NA	7.82953	NA	10.2476	NA	NA	NA	NA	NA	NA	["low_exome_coverage"]	["no_exp_lof"]	0	0	0	NA	NA		NA	NA	Background	NA	NA	NA	NA	NA	424
ENSG00000196589	HGNC:53435	protein_coding	MBD3L2B	19	MANE_SELECT	ENST00000636986	ENSG00000196589	lincRNA	CTB-25J19.1	ENST00000358469	0	7.996	10.8264	7.15595	7.60407	NA	NA	NA	NA	NA	NA	["low_exome_coverage","low_exome_mapping_quality"]	["no_exp_lof"]	438684	0.438684	0	NA	NA		NA	NA	Background	NA	NA	NA	NA	508	839
ENSG00000161807	HGNC:8465	protein_coding	OR7G1	19	MANE_SELECT	ENST00000541538	ENSG00000161807	protein_coding	OR7G1	ENST00000541538	0	16.9794	17.044	16.756	18.2561	15.2269	0.789782	1.84823	NA	NA	0.00273204	[]	["no_exp_lof"]	0	0	0	NA	NA		NA	NA	Accessory	NA	yes	NA	NA	935	935
ENSG00000182310	HGNC:27113	protein_coding	SPACA6	19	MANE_SELECT	ENST00000637797	ENSG00000182310	processed_transcript	LINC00085	ENST00000573266	0	3.23978	4.9451	3.01559	6.33075	NA	NA	NA	NA	NA	NA	["low_exome_coverage"]	["no_exp_lof"]	1.02882	31.4615	30.5801	NA	NA		NA	NA	Background	NA	NA	NA	NA	1952	1230
ENSG00000094661	HGNC:8207	protein_coding	OR1I1	19	MANE_SELECT	ENST00000641398	ENSG00000094661	protein_coding	OR1I1	ENST00000209540	0	15.5312	12.2172	14.7724	6.58736	22.579	1.58313	2.73395	NA	NA	0.00285642	[]	["no_exp_lof"]	0.947394	0.013408	0.0141515	NA	NA		NA	NA	Accessory	NA	yes	NA	NA	1241	5982
ENSG00000215012	HGNC:26112	protein_coding	RTL10	22	MANE_SELECT	ENST00000328554	ENSG00000215012	protein_coding	C22orf29	ENST00000405640	0	0.270848	0.393349	0.250845	0.456266	2.85158	0.386325	0.860198	NA	NA	0.00347714	[]	["no_exp_lof"]	0.301624	6.265	20.7709	NA	NA		NA	NA	Background	NA	NA	NA	NA	6783	6650
ENSG00000205704	HGNC:27930	protein_coding	LINC00634	22	CANONICAL	ENST00000669957	ENSG00000205704	pseudogene	LINC00634	ENST00000381348	0	4.33967	10.4013	3.99897	15.659	NA	NA	NA	NA	NA	NA	["low_exome_coverage"]	["no_exp_lof","outlier_mis","outlier_syn"]	0.143421	6.53741	45.5819	NA	NA		NA	NA	Background	NA	NA	NA	NA	1508	324
ENSG00000123594	HGNC:24173	protein_coding	ATXN3L	X	MANE_SELECT	ENST00000380622	ENSG00000123594	protein_coding	ATXN3L	ENST00000380622	0	9.33168	9.73707	7.91565	10.6646	2.20216	1.54564	1.24378	NA	NA	0.00541618	[]	["no_exp_lof"]	5071410	5.07141	0	yes	NA		NA	NA	Accessory	NA	NA	NA	NA	1748	1406
ENSG00000268902	HGNC:16847	protein_coding	CSAG2	X	CANONICAL	ENST00000638741	NA	NA		NA	0	NA	5.60193	NA	7.46179	NA	NA	NA	NA	NA	NA	["low_exome_coverage","low_exome_mapping_quality"]	["no_exp_lof","no_exp_syn"]	3.55639	0.473049	0.133013	NA	NA		NA	NA	Background	NA	NA	NA	NA	NA	842
ENSG00000268916	HGNC:26237	protein_coding	CSAG3	X	CANONICAL	ENST00000599845	NA	NA		NA	0	NA	5.99855	NA	7.46551	NA	NA	NA	NA	NA	NA	["low_exome_mapping_quality"]	["no_exp_lof"]	3.23233	1.76838	0.547091	NA	NA		NA	NA	Background	NA	NA	NA	NA	NA	842
ENSG00000268940	HGNC:33267	protein_coding	CT45A1	X	MANE_SELECT	ENST00000594565	NA	NA		NA	0	NA	5.62528	NA	7.56711	0.00310988	NA	0.0388579	NA	NA	NA	["low_exome_mapping_quality"]	["no_exp_lof","no_exp_mis","no_exp_syn"]	34.9863	4.2184	0.120572	NA	NA		NA	NA	Background	NA	NA	NA	NA	1214	818
ENSG00000269096	HGNC:33268	protein_coding	CT45A3	X	MANE_SELECT	ENST00000598716	NA	NA		NA	0	NA	5.23336	NA	6.89257	NA	NA	0.923785	NA	NA	NA	["low_exome_coverage","low_exome_mapping_quality"]	["no_exp_lof","no_exp_mis","no_exp_syn"]	1157060	1.15706	0	NA	NA		NA	NA	Background	NA	NA	NA	NA	1214	963
ENSG00000226023	HGNC:33287	protein_coding	CT47A6	X	MANE_SELECT	ENST00000419194	ENSG00000226023	protein_coding	CT47A6	ENST00000443600	0	4.95073	4.38681	4.57922	5.66511	NA	NA	NA	NA	NA	NA	["low_exome_coverage","low_exome_mapping_quality"]	["no_exp_lof"]	0	0	0	NA	NA		NA	NA	Background	NA	NA	NA	NA	1285	1295
ENSG00000226372	HGNC:31810	protein_coding	DCAF8L1	X	MANE_SELECT	ENST00000441525	ENSG00000226372	protein_coding	DCAF8L1	ENST00000441525	0	1.49666	1.99948	1.58544	1.84087	1.11888	0.865777	0.466183	NA	NA	0.114059	[]	["no_exp_lof"]	28.3708	1.4548	0.051277	NA	NA		NA	NA	Background	NA	NA	NA	NA	3456	3457
ENSG00000269502	HGNC:13910	protein_coding	DMRTC1	X	MANE_SELECT	ENST00000615063	NA	NA		NA	0	NA	4.25939	NA	5.84103	3.4694	NA	0.942867	NA	NA	NA	["low_exome_mapping_quality"]	["no_exp_lof"]	0.230635	0.0168165	0.072913	NA	NA		NA	NA	Background	NA	NA	NA	NA	1276	1356
ENSG00000177689	HGNC:25377	protein_coding	MAGEB10	X	MANE_SELECT	ENST00000356790	ENSG00000177689	protein_coding	MAGEB10	ENST00000356790	0	12.0066	9.89386	11.1912	14.0847	2.46628	0.599594	1.1475	NA	NA	0.132023	[]	["no_exp_lof"]	89.3969	2.44742	0.027376	NA	NA		NA	NA	Background	NA	NA	NA	NA	1950	1950
ENSG00000230707	HGNC:55138	protein_coding	ENSG00000230707	X	MANE_SELECT	ENST00000453380	ENSG00000230707	pseudogene	RP11-364B14.3	ENST00000453380	0	6.61153	4.53124	5.9897	5.89682	NA	NA	NA	NA	NA	NA	["low_exome_coverage"]	["no_exp_lof"]	0.608337	5.34549	8.78706	NA	NA		NA	NA	Background	NA	NA	NA	NA	818	1233
ENSG00000241489	0	protein_coding	ENSG00000241489	X	CANONICAL	ENST00000651111	ENSG00000241489	protein_coding	IDS	ENST00000422081	0	2.19519	0.143164	2.0932	0.162793	NA	NA	NA	NA	NA	NA	[]	["no_exp_lof"]	NA	NA	NA	NA	NA		NA	NA	Background	NA	NA	NA	NA	2626	9145
ENSG00000288661	0	protein_coding	ENSG00000288661	X	CANONICAL	ENST00000677315	NA	NA		NA	0	NA	7.41658	NA	11.1201	NA	NA	NA	NA	NA	NA	[]	["no_exp_lof"]	NA	NA	NA	NA	NA		NA	NA	Background	NA	NA	NA	NA	NA	179
ENSG00000288706	0	protein_coding	ENSG00000288706	X	CANONICAL	ENST00000683890	NA	NA		NA	0	NA	7.56924	NA	11.5206	NA	NA	NA	NA	NA	NA	[]	["no_exp_lof"]	NA	NA	NA	NA	NA		NA	NA	Background	NA	NA	NA	NA	NA	89
ENSG00000187682	HGNC:5174	protein_coding	ERAS	X	MANE_SELECT	ENST00000636362	ENSG00000187682	protein_coding	ERAS	ENST00000338270	0	5.0133	5.60354	4.63263	7.55444	0.120911	-0.314011	-0.325618	NA	NA	0.0847779	[]	["no_exp_lof"]	0.485169	2.00964	4.14214	NA	NA		NA	NA	Background	NA	NA	NA	NA	1265	824
ENSG00000187690	HGNC:33738	protein_coding	EZHIP	X	MANE_SELECT	ENST00000342995	ENSG00000187690	protein_coding	CXorf67	ENST00000342995	0	3.57394	3.91499	3.15108	4.09835	0.422729	0.306061	0.899624	NA	NA	0.044796	["low_exome_coverage"]	["no_exp_lof","outlier_mis","outlier_syn"]	5.21694	14.5089	2.78111	NA	NA		NA	NA	Background	NA	NA	NA	NA	1920	1895
ENSG00000288722	HGNC:3547	protein_coding	F8A1	X	MANE_SELECT	ENST00000610495	NA	NA		NA	0	NA	3.52216	NA	4.42433	NA	NA	-0.98116	NA	NA	NA	["low_exome_coverage","low_exome_mapping_quality"]	["no_exp_lof","no_exp_mis","no_exp_syn"]	0.227217	4.43429	19.5157	NA	NA		NA	NA	Background	NA	NA	NA	NA	1700	1706
ENSG00000179083	HGNC:26748	protein_coding	FAM133A	X	MANE_SELECT	ENST00000683942	ENSG00000179083	protein_coding	FAM133A	ENST00000538690	0	1.4189	1.69182	1.40046	2.17016	2.40481	0.20186	-0.346551	NA	NA	0.0710677	[]	["no_exp_lof"]	3.10555	16.8597	5.4289	NA	NA		NA	NA	Background	NA	NA	NA	NA	3411	3175
ENSG00000235961	HGNC:28248	protein_coding	PNMA6A	X	MANE_SELECT	ENST00000421798	ENSG00000235961	protein_coding	PNMA6C	ENST00000421798	0	2.67168	14.365	2.55884	3.26967	NA	NA	-0.800605	NA	NA	NA	["low_exome_coverage","low_exome_mapping_quality"]	["no_exp_lof"]	0.0659022	2.10617	31.959	NA	NA		NA	NA	Background	NA	NA	NA	NA	2234	2236
ENSG00000132446	HGNC:3987	protein_coding	FTHL17	X	MANE_SELECT	ENST00000359202	ENSG00000132446	protein_coding	FTHL17	ENST00000359202	0	9.12965	7.41414	6.43007	8.01455	6.2238	0.788313	1.2482	NA	NA	0.00804787	[]	["no_exp_lof"]	59.3579	6.55709	0.110466	yes	NA		NA	NA	Accessory	NA	NA	NA	NA	810	808
ENSG00000274274	HGNC:29081	protein_coding	GAGE13	X	MANE_SELECT	ENST00000612958	NA	NA		NA	0	NA	6.51558	NA	9.01914	NA	NA	-0.224772	NA	NA	NA	["low_exome_mapping_quality"]	["no_exp_lof","no_exp_mis","no_exp_syn"]	0	0	0	NA	NA		NA	NA	Background	NA	NA	NA	NA	522	556
ENSG00000275113	HGNC:31960	protein_coding	GAGE2E	X	CANONICAL	ENST00000621907	NA	NA		NA	0	NA	6.91822	NA	10.0905	NA	NA	NA	NA	NA	NA	["low_exome_mapping_quality"]	["no_exp_lof","no_exp_syn"]	0	0	0	NA	NA		NA	NA	Background	NA	NA	NA	NA	NA	399
ENSG00000046647	HGNC:26044	protein_coding	GEMIN8	X	MANE_SELECT	ENST00000680255	ENSG00000046647	protein_coding	GEMIN8	ENST00000380523	0	4.06876	1.7236	3.69649	2.11015	3.05225	0.101707	-0.93105	NA	NA	0.230085	[]	["no_exp_lof"]	0.280686	6.0851	21.6794	NA	NA		NA	NA	Background	NA	NA	NA	NA	1677	3142
ENSG00000274183	HGNC:22516	protein_coding	H2AB1	X	MANE_SELECT	ENST00000620016	NA	NA		NA	0	NA	6.284	NA	8.81227	NA	NA	0.370118	NA	NA	NA	["low_exome_coverage","low_exome_mapping_quality"]	["no_exp_lof"]	39.0333	4.67299	0.119717	NA	NA		NA	NA	Background	NA	NA	NA	NA	516	586
ENSG00000268738	HGNC:32701	protein_coding	HSFX2	X	MANE_SELECT	ENST00000598963	NA	NA		NA	0	NA	3.0713	NA	3.80634	NA	NA	-0.37725	NA	NA	NA	["low_exome_coverage","low_exome_mapping_quality"]	["no_exp_lof","no_exp_syn"]	8.40116	0.63517	0.075604	NA	NA		NA	NA	Background	NA	NA	NA	NA	1964	1964
ENSG00000283697	HGNC:52395	protein_coding	HSFX3	X	MANE_SELECT	ENST00000431993	NA	NA		NA	0	NA	5.49563	NA	6.2466	NA	NA	NA	NA	NA	NA	["low_exome_mapping_quality"]	["no_exp_lof"]	80.8084	9.79341	0.121192	yes	NA		NA	NA	Accessory	NA	NA	NA	NA	NA	1254
ENSG00000213401	HGNC:6799	protein_coding	MAGEA12	X	MANE_SELECT	ENST00000393869	ENSG00000213401	protein_coding	MAGEA12	ENST00000393900	0	3.68628	3.71491	3.43849	4.32936	1.02284	0.192128	0.0332024	NA	NA	0.0953352	[]	["no_exp_lof"]	17.7234	5.81092	0.327866	yes	NA		NA	NA	Accessory	NA	NA	NA	NA	1850	1789
ENSG00000156009	HGNC:6806	protein_coding	MAGEA8	X	MANE_SELECT	ENST00000286482	ENSG00000156009	protein_coding	MAGEA8	ENST00000535454	0	3.19976	3.86733	3.01053	4.70264	2.76342	0.957651	0.742666	NA	NA	0.0212935	[]	["no_exp_lof"]	5.99322	3.0095	0.50215	NA	NA		NA	NA	Background	NA	NA	NA	NA	2108	1778
ENSG00000123584	HGNC:6807	protein_coding	MAGEA9	X	MANE_SELECT	ENST00000243314	ENSG00000123584	protein_coding	MAGEA9B	ENST00000243314	0	3.55827	3.33521	3.41321	4.16307	NA	NA	-0.100024	NA	NA	0.00626947	["low_exome_coverage","low_exome_mapping_quality"]	["no_exp_lof","no_exp_mis","no_exp_syn"]	176692	0.176692	0	NA	NA		NA	NA	Background	NA	NA	NA	NA	1801	1810
ENSG00000267978	HGNC:31909	protein_coding	MAGEA9B	X	MANE_SELECT	ENST00000595065	ENSG00000123584	protein_coding		ENST00000243314	0	3.55827	3.33569	3.41321	4.16307	0.000444132	NA	0.000127262	NA	NA	NA	["low_exome_coverage","low_exome_mapping_quality"]	["no_exp_lof","no_exp_mis","no_exp_syn"]	3.23849e+06	3.23849	0	NA	NA		NA	NA	Background	NA	NA	NA	NA	1810	1810
ENSG00000182798	HGNC:17418	protein_coding	MAGEB17	X	MANE_SELECT	ENST00000400004	ENSG00000182798	protein_coding	MAGEB17	ENST00000400004	0	4.6173	4.22475	4.23	5.26591	0.712687	NA	-0.507836	NA	NA	0.020582	[]	["no_exp_lof"]	1.51191	4.09515	2.70859	NA	NA		NA	NA	Background	NA	NA	NA	NA	1432	1432
ENSG00000188408	HGNC:23795	protein_coding	MAGEB5	X	MANE_SELECT	ENST00000602297	ENSG00000188408	protein_coding	MAGEB5	ENST00000602297	0	5.30566	4.71651	4.78202	5.96211	0.833133	NA	-0.154639	NA	NA	0.0283394	[]	["no_exp_lof"]	49.9186	1.95616	0.039186	NA	NA		NA	NA	Background	NA	NA	NA	NA	1214	1214
ENSG00000176746	HGNC:23796	protein_coding	MAGEB6	X	MANE_SELECT	ENST00000379034	ENSG00000176746	protein_coding	MAGEB6	ENST00000379034	0	14.8418	3.67763	3.49155	4.38755	4.54874	1.31893	0.592896	NA	NA	0.0214655	[]	["no_exp_lof"]	7666270	7.66627	0	yes	NA		NA	NA	Accessory	NA	NA	NA	NA	1947	1947
ENSG00000232030	HGNC:28824	protein_coding	MAGEB6B	X	CANONICAL	ENST00000416929	ENSG00000232030	pseudogene	MAGEB6P1	ENST00000416929	0	4.91888	10.61	4.54343	6.01239	NA	NA	NA	NA	NA	NA	[]	["no_exp_lof"]	1142760	1.14276	0	NA	NA		NA	NA	Background	NA	NA	NA	NA	1295	1223
ENSG00000170935	HGNC:31795	protein_coding	NCBP2L	X	MANE_SELECT	ENST00000509000	ENSG00000170935	protein_coding	NCBP2L	ENST00000509000	0	7.64026	3.58075	6.89764	4.33418	2.9547	NA	-0.319593	NA	NA	0.0314447	["low_exome_coverage"]	["no_exp_lof"]	2.01484	2.08794	1.03628	NA	NA		NA	NA	Background	NA	NA	NA	NA	658	1805
ENSG00000215174	HGNC:29887	protein_coding	NLRP2B	X	MANE_SELECT	ENST00000434992	ENSG00000215174	pseudogene	RP13-487C10.1	ENST00000434992	0	1.53837	1.68367	1.45407	2.01545	NA	NA	NA	NA	NA	NA	["low_exome_coverage"]	["no_exp_lof"]	0.0300576	0.015852	0.527387	NA	NA		NA	NA	Background	NA	NA	NA	NA	3193	3193
ENSG00000198173	HGNC:25301	protein_coding	FAM47C	X	MANE_SELECT	ENST00000358047	ENSG00000198173	protein_coding	FAM47C	ENST00000358047	0	2.91779	22.4015	3.17106	2.54602	5.56605	2.58213	1.76929	NA	NA	0.0395345	[]	["no_exp_lof"]	24.0936	6.7529	0.280277	yes	NA		NA	NA	Accessory	NA	NA	NA	NA	3307	3298
ENSG00000170965	HGNC:9044	protein_coding	PLAC1	X	MANE_SELECT	ENST00000359237	ENSG00000170965	protein_coding	PLAC1	ENST00000359237	0	5.46602	4.82729	5.01622	6.35661	0.255164	-0.270434	-0.612255	NA	NA	0.0488541	[]	["no_exp_lof"]	9.0761	1.76473	0.194436	NA	NA		NA	NA	Background	NA	NA	NA	NA	1128	1116
ENSG00000198883	HGNC:18743	protein_coding	PNMA5	X	MANE_SELECT	ENST00000535214	ENSG00000198883	protein_coding	PNMA5	ENST00000439251	0	1.74795	2.19255	7.64827	2.06451	0.607223	0.78682	1.29546	NA	NA	0.0185803	[]	["no_exp_lof"]	0.834019	20.7011	24.8209	NA	NA		NA	NA	Background	NA	NA	NA	NA	3211	3184
ENSG00000214897	HGNC:50767	protein_coding	PNMA6E	X	MANE_SELECT	ENST00000445091	ENSG00000214897	pseudogene	U82695.5	ENST00000445091	0	5.09644	9.14832	4.71552	1.90345	NA	NA	NA	NA	NA	NA	["low_exome_coverage"]	["no_exp_lof"]	8.11617	21.6356	2.66574	NA	NA		NA	NA	Background	NA	NA	NA	NA	1233	3387
ENSG00000225110	HGNC:53119	protein_coding	PNMA6F	X	MANE_SELECT	ENST00000436629	ENSG00000225110	pseudogene	LL0XNC01-16G2.1	ENST00000436629	0	3.22865	6.21779	3.00731	3.90897	NA	NA	NA	NA	NA	NA	["low_exome_coverage"]	["no_exp_lof","outlier_mis"]	0.0335852	0.98625	29.3656	NA	NA		NA	NA	Background	NA	NA	NA	NA	1955	3292
ENSG00000172476	HGNC:18283	protein_coding	RAB40A	X	MANE_SELECT	ENST00000304236	ENSG00000172476	protein_coding	RAB40A	ENST00000372633	0	2.04658	5.10256	2.33529	5.85384	6.52735	0.77233	0.329103	NA	NA	0.0168979	[]	["no_exp_lof"]	0.74062	3.18766	4.30404	NA	NA		NA	NA	Background	NA	NA	NA	NA	3125	1966
ENSG00000204086	HGNC:30305	protein_coding	RPA4	X	MANE_SELECT	ENST00000373040	ENSG00000204086	protein_coding	RPA4	ENST00000373040	0	7.7374	7.96715	7.54524	8.13291	4.38357	0.0747823	0.483639	NA	NA	0.0152545	[]	["no_exp_lof"]	6.1068	3.88148	0.635599	NA	NA		NA	NA	Background	NA	NA	NA	NA	1539	1559
ENSG00000196972	HGNC:34500	protein_coding	SMIM10L2B	X	MANE_SELECT	ENST00000433425	ENSG00000196972	lincRNA	LINC00087	ENST00000433425	0	2.02968	1.99633	1.91072	2.42977	NA	NA	NA	NA	NA	NA	["low_exome_coverage"]	["no_exp_lof"]	0.24338	13.4659	55.3286	NA	NA		NA	NA	Background	NA	NA	NA	NA	2694	2815
ENSG00000241476	HGNC:11336	protein_coding	SSX2	X	MANE_SELECT	ENST00000337502	ENSG00000241476	protein_coding	SSX2	ENST00000336777	0	4.61996	4.44733	4.26543	5.7503	NA	NA	0.116856	NA	NA	NA	["low_exome_mapping_quality"]	["no_exp_lof","no_exp_mis","no_exp_syn"]	4.98074	0.140716	0.028251	NA	NA		NA	NA	Background	NA	NA	NA	NA	1401	1273
ENSG00000268009	HGNC:11338	protein_coding	SSX4	X	MANE_SELECT	ENST00000595689	NA	NA		NA	0	NA	4.62128	NA	6.02216	NA	NA	-0.512165	NA	NA	NA	["low_exome_mapping_quality"]	["no_exp_lof"]	0	0	0	NA	NA		NA	NA	Background	NA	NA	NA	NA	1314	1201
ENSG00000223731	HGNC:30773	protein_coding	SUPT20HL1	X	MANE_SELECT	ENST00000686983	ENSG00000223731	pseudogene	SUPT20HL1	ENST00000436466	0	2.13469	0.288135	2.00774	1.06016	NA	NA	NA	NA	NA	NA	["low_exome_coverage"]	["no_exp_lof"]	0.473278	0.94987	2.007	NA	NA		NA	NA	Background	NA	NA	NA	NA	2617	7200
ENSG00000223611	HGNC:31797	protein_coding	SUPT20HL2	X	MANE_SELECT	ENST00000486479	ENSG00000223611	pseudogene	SUPT20HL2	ENST00000536351	0	2.35381	0.498446	2.21045	1.21523	NA	NA	NA	NA	NA	NA	["low_exome_coverage"]	["no_exp_lof","outlier_mis","outlier_syn"]	2.16836	3.79816	1.75163	NA	NA		NA	NA	Background	NA	NA	NA	NA	2453	5859
ENSG00000268235	HGNC:48369	protein_coding	TCP11X1	X	CANONICAL	ENST00000622971	NA	NA		NA	0	NA	4.00079	NA	5.00847	NA	NA	NA	NA	NA	NA	["low_exome_coverage","low_exome_mapping_quality"]	["no_exp_lof"]	0.645129	0.030014	0.046523	NA	NA		NA	NA	Background	NA	NA	NA	NA	NA	1500
ENSG00000225366	HGNC:11703	protein_coding	TDGF1P3	X	CANONICAL	ENST00000602699	ENSG00000225366	pseudogene	TDGF1P3	ENST00000602699	0	2.0092	2.10301	1.8947	2.59018	NA	NA	NA	NA	NA	NA	[]	["no_exp_lof"]	0.310339	0.035734	0.115144	NA	NA		NA	NA	Background	NA	NA	NA	NA	2709	2709
ENSG00000282815	HGNC:52277	protein_coding	TEX13C	X	CANONICAL	ENST00000632600	NA	NA		NA	0	NA	1.03431	NA	1.14235	NA	NA	NA	NA	NA	NA	["low_exome_coverage"]	["no_exp_lof","outlier_mis","outlier_syn"]	109.423	3.85805	0.035257	NA	NA		NA	NA	Background	NA	NA	NA	NA	NA	5094
ENSG00000282419	HGNC:52278	protein_coding	TEX13D	X	MANE_SELECT	ENST00000632372	NA	NA		NA	0	NA	8.55321	NA	1.74583	NA	NA	NA	NA	NA	NA	["low_exome_coverage"]	["no_exp_lof"]	12.6644	6.8975	0.544636	NA	NA		NA	NA	Background	NA	NA	NA	NA	NA	4203
ENSG00000183434	HGNC:24603	protein_coding	TFDP3	X	MANE_SELECT	ENST00000310125	ENSG00000183434	protein_coding	TFDP3	ENST00000310125	0	4.85799	4.84142	4.1822	5.27189	3.2476	-0.0591239	1.10445	NA	NA	0.00658554	[]	["no_exp_lof"]	161.334	9.82532	0.0608995	yes	NA		NA	NA	Accessory	NA	NA	NA	NA	1679	1692
ENSG00000134588	HGNC:13485	protein_coding	USP26	X	MANE_SELECT	ENST00000511190	ENSG00000134588	protein_coding	USP26	ENST00000511190	0	3.94679	1.91999	1.74658	1.05081	3.99731	-0.154475	0.096841	NA	NA	0.0381087	[]	["no_exp_lof"]	94.315	1.07057	0.01135	NA	NA		NA	NA	Background	NA	NA	NA	NA	3659	5519
ENSG00000273820	HGNC:13486	protein_coding	USP27X	X	MANE_SELECT	ENST00000621775	NA	NA		NA	0	NA	1.77886	NA	2.14496	0.236835	NA	-1.56622	NA	NA	NA	[]	["no_exp_lof"]	0.0660305	2.6833	40.6373	NA	NA		XL	Limited	Background	NA	NA	NA	NA	2696	3074
ENSG00000204382	HGNC:25400	protein_coding	XAGE1B	X	MANE_SELECT	ENST00000375616	ENSG00000204382	protein_coding	XAGE1B	ENST00000375616	0	7.49785	6.72677	6.76748	9.71469	NA	NA	-0.180107	NA	NA	NA	["low_exome_coverage","low_exome_mapping_quality"]	["no_exp_lof","no_exp_mis","no_exp_syn"]	106744	0.106744	0	NA	NA		NA	NA	Background	NA	NA	NA	NA	610	460
ENSG00000166707	HGNC:32459	protein_coding	ZCCHC18	X	MANE_SELECT	ENST00000650639	ENSG00000166707	protein_coding	ZCCHC18	ENST00000537356	0	1.95662	2.12603	1.83751	2.32641	3.49763	0.990132	-0.136893	NA	NA	0.0366235	[]	["no_exp_lof"]	0.149777	3.55983	23.7675	NA	NA		NA	NA	Background	NA	NA	NA	NA	2905	2937
ENSG00000224960	HGNC:33146	protein_coding	PPP4R3C	X	MANE_SELECT	ENST00000412172	ENSG00000224960	pseudogene	SMEK3P	ENST00000412172	0	2.29458	6.23355	2.15879	20.2148	NA	NA	NA	NA	NA	NA	["low_exome_coverage"]	["no_exp_lof","outlier_mis"]	3149680	3.14968	0	NA	NA		NA	NA	Background	NA	NA	NA	NA	2492	3134
ENSG00000289325	0	protein_coding	ENSG00000289325	10	CANONICAL	ENST00000689253	NA	NA		NA	0	NA	7.66374	NA	11.7505	NA	NA	NA	NA	37.998	NA	["low_exome_coverage"]	[]	NA	NA	NA	NA	NA		NA	NA	Background	NA	NA	NA	NA	NA	38
ENSG00000196156	HGNC:18908	protein_coding	KRTAP4-3	17	MANE_SELECT	ENST00000391356	ENSG00000196156	protein_coding	KRTAP4-3	ENST00000391356	1	8.86348	7.62518	6.86739	7.08246	5.74487	0.676421	1.47837	1.946	26.086	0.00695439	[]	[]	0	0	0.040618	NA	NA		NA	NA	Background	NA	NA	NA	NA	940	990
ENSG00000286015	0	protein_coding	ENSG00000286015	1	CANONICAL	ENST00000651827	NA	NA		NA	0	NA	15.7142	NA	5.57874	NA	NA	NA	NA	22.495	NA	["low_exome_coverage"]	[]	NA	NA	NA	NA	NA		NA	NA	Background	NA	NA	NA	NA	NA	1444
ENSG00000186965	HGNC:18937	protein_coding	KRTAP19-2	21	MANE_SELECT	ENST00000334055	ENSG00000186965	protein_coding	KRTAP19-2	ENST00000334055	1	8.89721	7.4178	7.90713	10.2949	2.80473	0.542918	0.809688	1.953	21.613	0.00461213	[]	[]	0	0	0	NA	NA		NA	NA	Background	NA	NA	NA	NA	393	393
ENSG00000205439	HGNC:20531	protein_coding	KRTAP12-3	21	MANE_SELECT	ENST00000397907	ENSG00000205439	protein_coding	KRTAP12-3	ENST00000397907	1	13.2963	11.8197	12.3361	12.9667	1.60091	0.47144	1.11596	1.961	19.656	0.00586868	[]	[]	0	0	0	NA	NA		NA	NA	Background	NA	NA	NA	NA	409	409
ENSG00000289490	0	protein_coding	ENSG00000289490	2	CANONICAL	ENST00000689938	NA	NA		NA	0	NA	7.63158	NA	11.6714	NA	NA	NA	NA	18.196	NA	["low_exome_coverage"]	[]	NA	NA	NA	NA	NA		NA	NA	Background	NA	NA	NA	NA	NA	56
ENSG00000187166	HGNC:24893	protein_coding	H1-7	12	MANE_SELECT	ENST00000335017	ENSG00000187166	protein_coding	H1FNT	ENST00000335017	1	10.408	10.8911	10.3329	15.6102	7.99963	0.326972	0.804573	1.934	14.527	0.00379843	[]	[]	213.146	530.711	2.48989	NA	NA		NA	NA	Background	NA	NA	NA	NA	1299	1299
ENSG00000186930	HGNC:18932	protein_coding	KRTAP6-2	21	CANONICAL	ENST00000334897	ENSG00000186930	protein_coding	KRTAP6-2	ENST00000334897	1	8.91865	7.2963	7.88732	10.5723	2.35755	0.585518	0.464641	1.963	11.248	0.00599587	[]	[]	0	0	0	NA	NA		NA	NA	Background	NA	NA	NA	NA	310	312
ENSG00000283787	HGNC:35118	protein_coding	PRR33	11	CANONICAL	ENST00000640310	NA	NA		NA	0	NA	13.4875	NA	16.2447	6.69007	NA	NA	NA	10.339	NA	["low_exome_coverage"]	["outlier_mis","outlier_syn"]	0.03641	2.41155	66.2332	NA	NA		NA	NA	Background	NA	NA	NA	NA	NA	3817
ENSG00000223658	HGNC:51617	protein_coding	C1GALT1C1L	2	MANE_SELECT	ENST00000475092	ENSG00000223658	pseudogene	AC011242.6	ENST00000542399	0	5.29787	5.79152	4.89187	6.60665	NA	NA	NA	1.849	10.018	NA	[]	[]	1.68906	12.5509	7.43068	NA	NA		NA	NA	Background	NA	NA	NA	NA	1169	1278
ENSG00000269466	HGNC:43735	protein_coding	H3Y1	5	MANE_SELECT	ENST00000598383	ENSG00000269466	pseudogene	RP11-432M8.17	ENST00000509027	0	8.38985	5.25184	7.4985	6.9231	NA	NA	NA	NA	9.87	NA	["low_exome_coverage"]	[]	4.23961	0.573076	0.135171	NA	NA		NA	NA	Background	NA	NA	NA	NA	410	981
ENSG00000206107	HGNC:33864	protein_coding	KRTAP27-1	21	MANE_SELECT	ENST00000382835	ENSG00000206107	protein_coding	KRTAP27-1	ENST00000382835	1	10.0917	8.75592	9.59559	13.6878	6.64061	0.307187	2.38745	1.939	9.029	0.00403266	[]	[]	0	0	0	NA	NA		NA	NA	Background	NA	NA	NA	NA	681	681
ENSG00000289491	0	protein_coding	ENSG00000289491	16	CANONICAL	ENST00000688509	NA	NA		NA	0	NA	7.48294	NA	11.2962	NA	NA	NA	NA	8.5458	NA	["low_exome_coverage"]	[]	NA	NA	NA	NA	NA		NA	NA	Background	NA	NA	NA	NA	NA	140
ENSG00000197674	HGNC:15191	protein_coding	OR51C1P	11	CANONICAL	ENST00000641159	ENSG00000197674	pseudogene	OR51C1P	ENST00000608504	0	6.11136	7.93405	5.5766	10.7036	NA	NA	NA	NA	8.4458	NA	["low_exome_coverage"]	["outlier_mis","outlier_syn"]	0.122526	0.0760765	0.620901	NA	NA		NA	NA	Accessory	NA	yes	NA	NA	941	1442
ENSG00000124610	HGNC:4715	protein_coding	H1-1	6	MANE_SELECT	ENST00000244573	ENSG00000124610	protein_coding	HIST1H1A	ENST00000244573	1	7.59381	6.88896	7.39387	10.2124	4.10054	0.0798431	2.03517	1.949	8.303	0.0018672	[]	["outlier_mis","outlier_syn"]	2.48624	0.29223	0.117538	NA	NA		NA	NA	Background	NA	NA	NA	NA	780	755
ENSG00000172742	HGNC:15178	protein_coding	OR4D9	11	MANE_SELECT	ENST00000641962	ENSG00000172742	protein_coding	OR4D9	ENST00000329328	1	6.94855	0.524312	6.61153	0.568537	4.73231	1.08452	1.49691	1.94	8.1253	0.00238273	[]	[]	0	0	0	NA	NA		NA	NA	Accessory	NA	yes	NA	NA	944	6120
ENSG00000175718	HGNC:26859	protein_coding	RBMXL3	X	MANE_SELECT	ENST00000424776	ENSG00000175718	protein_coding	RBMXL3	ENST00000424776	0	15.0499	14.4443	16.9679	10.839	5.53655	NA	0.685226	NA	8.0021	0.00755717	[]	[]	167.812	7.01554	0.041805	yes	NA		NA	NA	Accessory	NA	NA	NA	NA	3468	3458
ENSG00000233757	HGNC:38707	protein_coding	ENSG00000233757	2	CANONICAL	ENST00000425953	ENSG00000233757	lincRNA	AC092835.2	ENST00000425953	0	5.55426	3.4165	5.09792	4.13735	NA	NA	NA	NA	7.3156	NA	["low_exome_coverage"]	["outlier_mis","outlier_syn"]	1.30183	2.86909	2.20389	NA	NA		NA	NA	Background	NA	NA	NA	NA	1091	1845
ENSG00000284479	HGNC:54076	protein_coding	SMIM39	2	CANONICAL	ENST00000635976	NA	NA		NA	0	NA	7.48418	NA	11.178	NA	NA	NA	1.925	6.3773	NA	["low_exome_coverage"]	[]	0.22114	3.30961	14.9661	NA	NA		NA	NA	Background	NA	NA	NA	NA	NA	170
ENSG00000280090	HGNC:8473	protein_coding	OR8B4	11	MANE_SELECT	ENST00000356130	NA	NA		NA	0	NA	11.7266	NA	15.0212	20.6861	-0.0449252	0.800593	1.911	6.1297	NA	[]	[]	0	0	0	NA	NA		NA	NA	Accessory	NA	yes	NA	NA	982	929
ENSG00000180872	HGNC:18093	protein_coding	DEFB112	6	MANE_SELECT	ENST00000651554	ENSG00000180872	protein_coding	DEFB112	ENST00000322246	1	8.75176	3.51073	7.75654	4.25177	0.391756	0.328844	0.695554	1.955	5.8305	0.00319392	[]	[]	0	0	0.03947	NA	NA		NA	NA	Background	NA	NA	NA	NA	340	1819
ENSG00000288646	0	protein_coding	ENSG00000288646	6	CANONICAL	ENST00000678782	NA	NA		NA	0	NA	7.60985	NA	11.6001	NA	NA	NA	NA	5.4407	NA	["low_exome_coverage"]	[]	NA	NA	NA	NA	NA		NA	NA	Background	NA	NA	NA	NA	NA	71
ENSG00000239395	0	protein_coding	ENSG00000239395	1	CANONICAL	ENST00000419891	ENSG00000239395	processed_transcript	RP11-634B7.5	ENST00000426444	0	8.08229	7.37773	7.23483	10.1706	NA	NA	NA	NA	5.2937	NA	["low_exome_coverage"]	[]	NA	NA	NA	NA	NA		NA	NA	Background	NA	NA	NA	NA	488	450
ENSG00000225180	HGNC:40053	protein_coding	PVALEF	17	MANE_SELECT	ENST00000637878	ENSG00000225180	antisense	AATK-AS1	ENST00000414089	0	4.2367	8.28442	3.91215	10.0409	NA	NA	NA	NA	5.283	NA	["low_exome_coverage"]	[]	0.117474	0.152584	1.29887	NA	NA		NA	NA	Background	NA	NA	NA	NA	1571	1301
ENSG00000188396	HGNC:32315	protein_coding	DYNLT4	1	MANE_SELECT	ENST00000339355	ENSG00000188396	protein_coding	TCTEX1D4	ENST00000372200	0	5.13298	5.65689	4.80766	7.66595	1.5318	NA	-0.149622	1.943	5.0792	0.00130588	[]	[]	0.214212	1.03713	4.84161	NA	NA		NA	NA	Background	NA	NA	NA	NA	1260	866
ENSG00000279983	0	protein_coding	ENSG00000279983	5	CANONICAL	ENST00000624396	NA	NA		NA	0	NA	6.42922	NA	9.11323	NA	NA	NA	1.958	5.0184	NA	[]	[]	NA	NA	NA	NA	NA		NA	NA	Background	NA	NA	NA	NA	NA	546
ENSG00000197790	HGNC:15225	protein_coding	OR52M1	11	MANE_SELECT	ENST00000360213	ENSG00000197790	protein_coding	OR52M1	ENST00000360213	1	10.3428	9.2662	9.64188	12.383	4.4778	0.958672	2.27822	1.922	5.0139	0.0032523	[]	["outlier_mis"]	0	0	0.12851	NA	NA		NA	NA	Accessory	NA	yes	NA	NA	953	953
ENSG00000205884	HGNC:34433	protein_coding	DEFB136	8	MANE_SELECT	ENST00000382209	ENSG00000205884	protein_coding	DEFB136	ENST00000382209	1	13.6118	9.28679	14.5441	10.9096	0.0974571	-0.00428861	0.323395	1.968	4.8353	0.0235898	[]	[]	0	0	0	NA	NA		NA	NA	Background	NA	NA	NA	NA	235	235
ENSG00000183631	HGNC:34498	protein_coding	PRR32	X	MANE_SELECT	ENST00000371125	ENSG00000183631	protein_coding	CXorf64	ENST00000371125	0	7.53611	7.30461	6.34805	7.26444	7.32496	NA	0.631089	1.902	4.6775	0.00722911	[]	[]	0.0250158	0.042815	1.71152	NA	NA		NA	NA	Background	NA	NA	NA	NA	1226	1261
ENSG00000288626	0	protein_coding	ENSG00000288626	1	CANONICAL	ENST00000675347	NA	NA		NA	0	NA	7.36204	NA	11.0234	NA	NA	NA	NA	4.6729	NA	[]	[]	NA	NA	NA	NA	NA		NA	NA	Background	NA	NA	NA	NA	NA	206
ENSG00000226490	HGNC:56305	protein_coding	ENSG00000226490	8	CANONICAL	ENST00000643770	ENSG00000226490	protein_coding	AC138647.1	ENST00000427937	0	7.40271	6.81613	6.69014	9.03601	NA	NA	NA	NA	4.5692	NA	["low_exome_coverage"]	["outlier_mis","outlier_syn"]	14.3324	31.4967	2.19759	NA	NA		NA	NA	Background	NA	NA	NA	NA	646	577
ENSG00000204019	HGNC:33494	protein_coding	CT83	X	MANE_SELECT	ENST00000371894	ENSG00000204019	protein_coding	CXorf61	ENST00000371894	1	7.81032	6.59862	7.02314	9.32485	0.0289635	0.0651315	0.402674	1.907	4.552	0.0054349	[]	[]	86.7848	113.394	1.30661	NA	NA		NA	NA	Background	NA	NA	NA	NA	546	515
ENSG00000285772	0	protein_coding	ENSG00000285772	7	CANONICAL	ENST00000435873	NA	NA		NA	0	NA	6.39632	NA	9.05206	NA	NA	NA	1.928	4.5407	NA	[]	[]	NA	NA	NA	NA	NA		NA	NA	Background	NA	NA	NA	NA	NA	554
ENSG00000184515	HGNC:27990	protein_coding	BEX5	X	MANE_SELECT	ENST00000333643	ENSG00000184515	protein_coding	BEX5	ENST00000543160	1	6.45641	5.72823	5.86735	7.79108	0.0518247	-0.0930165	0.819749	1.943	4.4675	0.0144624	[]	[]	0.150993	23.3414	154.586	NA	NA		NA	NA	Background	NA	NA	NA	NA	857	774
ENSG00000186146	HGNC:18108	protein_coding	DEFB131A	4	MANE_SELECT	ENST00000334879	ENSG00000186146	protein_coding	DEFB131	ENST00000334879	1	9.39517	7.17465	8.3035	9.74182	0.329506	0.353175	1.04373	1.909	4.4656	0.00226854	[]	[]	0	0	2.55538	NA	NA		NA	NA	Background	NA	NA	NA	NA	211	483
ENSG00000113302	HGNC:5970	protein_coding	IL12B	5	MANE_SELECT	ENST00000231228	ENSG00000113302	protein_coding	IL12B	ENST00000231228	0	2.05431	2.68662	1.9707	3.24521	2.67291	0.178676	0.565016	0.999	0.94892	0.00681984	[]	[]	0.109755	0.0872995	0.795403	NA	yes	AR	NA	NA	Relevant	AR	NA	NA	NA	2753	2356
ENSG00000235453	HGNC:31420	protein_coding	SMIM27	9	MANE_SELECT	ENST00000692500	ENSG00000235453	antisense	TOPORS-AS1	ENST00000453396	0	5.88959	7.0328	5.39862	11.1115	NA	NA	NA	1.942	4.2759	NA	[]	[]	2.28003	13.122	5.75518	NA	NA		NA	NA	Background	NA	NA	NA	NA	997	358
ENSG00000214642	HGNC:18094	protein_coding	DEFB113	6	MANE_SELECT	ENST00000398718	ENSG00000214642	protein_coding	DEFB113	ENST00000398718	1	8.97634	7.275	7.94561	10.8606	0.101774	0.136789	0.501955	1.962	4.1849	0.00378459	[]	[]	0	0	0	NA	NA		NA	NA	Background	NA	NA	NA	NA	247	247
ENSG00000204548	HGNC:18101	protein_coding	DEFB121	20	MANE_SELECT	ENST00000376314	ENSG00000204548	protein_coding	DEFB121	ENST00000376314	1	8.51206	7.03839	7.56618	10.3259	0.161513	-0.0198849	0.18095	1.956	4.1269	0.00287498	[]	[]	8.24446e+06	8.24446	0	yes	NA		NA	NA	Accessory	NA	NA	NA	NA	387	360
ENSG00000254469	HGNC:54661	protein_coding	ENSG00000254469	11	MANE_SELECT	ENST00000679412	ENSG00000254469	protein_coding	RP11-849H4.2	ENST00000528511	0	6.65172	0.801374	6.12217	0.977553	NA	NA	NA	1.864	4.0629	NA	[]	[]	0.633025	1.22769	1.9394	NA	NA		NA	NA	Background	NA	NA	NA	NA	928	4786
ENSG00000273703	HGNC:4750	protein_coding	H2BC14	6	MANE_SELECT	ENST00000621112	NA	NA		NA	0	NA	6.75705	NA	9.69807	0.849034	-0.0517882	0.761015	1.983	4.0435	NA	[]	[]	0.814745	0.734347	0.90132	NA	NA		NA	NA	Background	NA	NA	NA	NA	445	467
ENSG00000204136	HGNC:4253	protein_coding	GGTA1	9	MANE_SELECT	ENST00000481799	ENSG00000204136	pseudogene	GGTA1P	ENST00000495328	0	1.33062	4.37893	1.25605	6.52902	NA	NA	NA	NA	4.036	NA	["low_exome_coverage"]	["outlier_mis"]	0.0210479	1.26482	60.0925	NA	NA		NA	NA	Background	NA	NA	NA	NA	3470	1298
ENSG00000288715	0	protein_coding	ENSG00000288715	16	CANONICAL	ENST00000683497	NA	NA		NA	0	NA	7.656	NA	11.7438	NA	NA	NA	NA	3.9324	NA	[]	[]	NA	NA	NA	NA	NA		NA	NA	Background	NA	NA	NA	NA	NA	40
ENSG00000281106	HGNC:26737	protein_coding	TMEM272	13	MANE_SELECT	ENST00000629372	NA	NA		NA	0	NA	1.12559	NA	1.30163	NA	NA	NA	NA	3.91	NA	["low_exome_coverage"]	[]	0.0588207	0.82479	14.0221	NA	NA		NA	NA	Background	NA	NA	NA	NA	NA	4148
ENSG00000146399	HGNC:17734	protein_coding	TAAR1	6	MANE_SELECT	ENST00000275216	ENSG00000146399	protein_coding	TAAR1	ENST00000275216	1	5.96604	2.00966	5.47088	2.38297	2.3142	0.597365	0.446833	1.947	3.8574	0.00198735	[]	[]	0	0	0.136776	NA	NA		NA	NA	Background	NA	NA	NA	NA	1019	2869
ENSG00000184724	HGNC:18931	protein_coding	KRTAP6-1	21	CANONICAL	ENST00000329122	ENSG00000184724	protein_coding	KRTAP6-1	ENST00000329122	1	8.70548	7.34521	7.7497	10.302	4.11025	0.709489	1.96174	1.855	3.8502	0.00412174	[]	[]	0	0	0	NA	NA		NA	NA	Background	NA	NA	NA	NA	499	499
ENSG00000233056	HGNC:17216	protein_coding	ERVH48-1	21	MANE_SELECT	ENST00000447535	ENSG00000233056	lincRNA	ERVH48-1	ENST00000447535	0	1.92322	2.03537	1.80954	2.72166	NA	NA	NA	NA	3.843	NA	["low_exome_coverage"]	["outlier_mis"]	1.19574	0.88369	0.73903	NA	NA		NA	NA	Background	NA	NA	NA	NA	2788	2772
ENSG00000177684	HGNC:18095	protein_coding	DEFB114	6	MANE_SELECT	ENST00000322066	ENSG00000177684	protein_coding	DEFB114	ENST00000322066	1	8.96365	7.14018	7.94275	10.5496	0.109282	0.171012	0.559781	1.841	3.8235	0.00276193	[]	[]	0	0	0	NA	NA		NA	NA	Background	NA	NA	NA	NA	251	310
ENSG00000288529	0	protein_coding	ENSG00000288529	6	CANONICAL	ENST00000674115	NA	NA		NA	0	NA	7.50529	NA	11.3687	NA	NA	NA	NA	3.8214	NA	["low_exome_coverage"]	["no_exp_mis","no_exp_syn"]	NA	NA	NA	NA	NA		NA	NA	Background	NA	NA	NA	NA	NA	127
ENSG00000277224	HGNC:4752	protein_coding	H2BC7	6	MANE_SELECT	ENST00000356530	NA	NA		NA	0	NA	6.71431	NA	9.6527	0.265302	-0.580363	1.49473	1.979	3.8199	NA	[]	["outlier_syn"]	0.240175	1.4381	5.98772	NA	NA		NA	NA	Background	NA	NA	NA	NA	1194	472
ENSG00000286075	HGNC:56768	protein_coding	ENSG00000286075	7	CANONICAL	ENST00000578372	NA	NA		NA	0	NA	7.36686	NA	11.0263	NA	NA	NA	1.883	3.8124	NA	["low_exome_coverage"]	[]	NA	NA	NA	NA	NA		NA	NA	Background	NA	NA	NA	NA	NA	205
ENSG00000263465	HGNC:16988	protein_coding	SRSF8	11	MANE_SELECT	ENST00000587424	NA	NA		NA	0	NA	1.00969	NA	1.21875	NA	NA	NA	1.797	3.7924	NA	[]	[]	0.201697	12.7348	63.1382	NA	NA		NA	NA	Background	NA	NA	NA	NA	NA	4306
ENSG00000215545	HGNC:18097	protein_coding	DEFB116	20	MANE_SELECT	ENST00000400549	ENSG00000215545	protein_coding	DEFB116	ENST00000400549	1	9.7144	8.10928	8.55961	10.8932	3.19724	0.227692	1.44529	1.91	3.79	0.00305342	[]	[]	0	0	0	NA	NA		NA	NA	Background	NA	NA	NA	NA	307	307
ENSG00000133142	HGNC:26121	protein_coding	TCEAL4	X	MANE_SELECT	ENST00000472484	ENSG00000133142	protein_coding	TCEAL4	ENST00000472745	0	4.30549	4.5621	3.90142	5.80535	1.85746	0.130035	-0.206655	0.656	3.7644	0.0944852	[]	[]	0.143228	150.351	1049.73	NA	NA		NA	NA	Background	NA	NA	NA	NA	1568	1261
ENSG00000173141	HGNC:14514	protein_coding	MRPL57	13	MANE_SELECT	ENST00000309594	ENSG00000173141	protein_coding	MRP63	ENST00000309594	1	2.7101	2.70266	2.56837	3.35207	0.992311	-0.00731824	0.0042393	1.915	3.745	0.00553439	[]	[]	0.484775	32.4441	66.9261	NA	NA		NA	NA	Background	NA	NA	NA	NA	2244	2231
ENSG00000289360	0	protein_coding	ENSG00000289360	7	CANONICAL	ENST00000685210	NA	NA		NA	0	NA	7.59331	NA	11.5745	NA	NA	NA	NA	3.743	NA	[]	[]	NA	NA	NA	NA	NA		NA	NA	Background	NA	NA	NA	NA	NA	77
ENSG00000225528	HGNC:53893	protein_coding	ENSG00000225528	22	CANONICAL	ENST00000424496	ENSG00000225528	sense_intronic	RP3-370M22.8	ENST00000424496	0	4.95073	4.33731	4.57922	5.58517	NA	NA	NA	NA	3.7048	NA	["low_exome_coverage"]	[]	0.0767305	0.26759	3.4874	NA	NA		NA	NA	Background	NA	NA	NA	NA	1285	1320
ENSG00000071677	HGNC:17945	protein_coding	PRLH	2	MANE_SELECT	ENST00000165524	ENSG00000071677	protein_coding	PRLH	ENST00000165524	0	8.9709	7.28446	7.93132	10.8121	0.8566	0.291949	-0.0344424	1.954	3.663	0.00233824	[]	[]	0.556484	0.142195	0.255523	NA	NA		NA	NA	Background	NA	NA	NA	NA	262	262
ENSG00000203970	HGNC:18091	protein_coding	DEFB110	6	MANE_SELECT	ENST00000371148	ENSG00000203970	protein_coding	DEFB110	ENST00000371148	1	8.52349	6.9433	7.58194	10.1499	0.184158	0.0383113	0.676151	1.95	3.6553	0.00338799	[]	[]	0	0	0	NA	NA		NA	NA	Background	NA	NA	NA	NA	382	395
ENSG00000278637	HGNC:4781	protein_coding	H4C1	6	MANE_SELECT	ENST00000617569	NA	NA		NA	0	NA	6.93238	NA	10.111	0.260348	0.185093	1.17567	1.963	3.5706	NA	[]	[]	0.63544	0.225259	0.354492	NA	NA		NA	NA	Background	NA	NA	NA	NA	371	401
ENSG00000275126	HGNC:4791	protein_coding	H4C13	6	MANE_SELECT	ENST00000618305	NA	NA		NA	0	NA	7.01164	NA	10.2854	0.819435	-0.203918	0.485634	1.97	3.5195	NA	[]	[]	0	0	0.117392	NA	NA		NA	NA	Background	NA	NA	NA	NA	363	386
ENSG00000282757	HGNC:33345	protein_coding	DUXB	16	MANE_SELECT	ENST00000633875	NA	NA		NA	0	NA	8.96159	NA	9.93669	NA	NA	NA	NA	3.5191	NA	["low_exome_coverage"]	["outlier_mis"]	2.72626	0.850827	0.312085	NA	NA		NA	NA	Background	NA	NA	NA	NA	NA	1112
ENSG00000218739	HGNC:49288	protein_coding	CEBPZOS	2	MANE_SELECT	ENST00000402297	ENSG00000218739	protein_coding	AC007390.5	ENST00000402297	0	1.5709	1.7259	1.48727	2.06737	0.275937	NA	-0.0811928	NA	3.5189	0.00291138	["low_exome_coverage"]	["outlier_mis"]	0.626523	21.4727	34.2728	NA	NA		NA	NA	Background	NA	NA	NA	NA	3153	3147
ENSG00000264006	HGNC:23469	protein_coding	AKR1C8P	10	CANONICAL	ENST00000648824	NA	NA		NA	0	NA	9.37395	NA	14.5657	7.10285	NA	NA	NA	3.4462	NA	["low_exome_coverage"]	["outlier_mis","outlier_syn"]	0.121831	1.09021	8.94853	NA	NA		NA	NA	Background	NA	NA	NA	NA	NA	972
ENSG00000250821	HGNC:53433	protein_coding	EXOC1L	4	MANE_SELECT	ENST00000636125	ENSG00000250821	lincRNA	RP11-345F18.1	ENST00000504250	0	7.7744	5.99943	6.9897	8.17212	NA	NA	NA	NA	3.4348	NA	["low_exome_coverage"]	[]	1.7347	0.774337	0.446379	NA	NA		NA	NA	Background	NA	NA	NA	NA	551	891
ENSG00000288614	0	protein_coding	ENSG00000288614	6	CANONICAL	ENST00000675098	NA	NA		NA	0	NA	7.51027	NA	11.4023	NA	NA	NA	NA	3.4308	NA	["low_exome_coverage"]	[]	NA	NA	NA	NA	NA		NA	NA	Background	NA	NA	NA	NA	NA	119
ENSG00000176798	HGNC:14759	protein_coding	OR51L1	11	MANE_SELECT	ENST00000641819	ENSG00000176798	protein_coding	OR51L1	ENST00000321543	1	10.9473	0.720505	10.9274	6.04623	6.36955	1.334	1.87029	1.767	3.4219	0.00358811	[]	[]	0.602223	0.0402785	0.066882	NA	NA		NA	NA	Accessory	NA	yes	NA	NA	947	7297
ENSG00000187325	HGNC:17306	protein_coding	TAF9B	X	MANE_SELECT	ENST00000341864	ENSG00000187325	protein_coding	TAF9B	ENST00000341864	1	2.02858	2.18487	1.90537	2.64376	0.640807	-0.435428	0.649628	1.912	3.4134	0.00507658	[]	[]	0.299807	13.439	44.8255	NA	NA		NA	NA	Background	NA	NA	NA	NA	2706	2650
ENSG00000269586	HGNC:51263	protein_coding	CT45A10	X	MANE_SELECT	ENST00000682849	NA	NA		NA	0	NA	5.44887	NA	11.486	NA	1.14117	0.915108	NA	3.3767	NA	["low_exome_mapping_quality"]	[]	19.1688	3.65663	0.190758	NA	NA		NA	NA	Background	NA	NA	NA	NA	1214	864
ENSG00000284546	HGNC:43622	protein_coding	SSU72P3	11	CANONICAL	ENST00000640302	NA	NA		NA	0	NA	11.2769	NA	14.0904	NA	NA	NA	NA	3.3278	NA	["low_exome_coverage","low_exome_mapping_quality"]	[]	0	0	0	NA	NA		NA	NA	Background	NA	NA	NA	NA	NA	584
ENSG00000196421	HGNC:27655	protein_coding	C20orf204	20	MANE_SELECT	ENST00000636176	ENSG00000196421	lincRNA	LINC00176	ENST00000444463	0	0.844276	5.23631	0.791307	6.98926	NA	NA	NA	NA	3.3104	NA	["low_exome_coverage"]	["outlier_mis"]	0.131362	3.56865	27.1666	NA	NA		NA	NA	Background	NA	NA	NA	NA	4299	950
ENSG00000123165	HGNC:24027	protein_coding	ACTRT1	X	MANE_SELECT	ENST00000371124	ENSG00000123165	protein_coding	ACTRT1	ENST00000371124	1	4.88267	4.73291	4.518	5.47952	2.83449	0.429627	0.408839	1.611	3.2791	0.00534439	[]	[]	8885980	8.88598	0	yes	NA		NA	NA	Accessory	NA	NA	NA	NA	1439	1441
ENSG00000277157	HGNC:4782	protein_coding	H4C4	6	MANE_SELECT	ENST00000614247	NA	NA		NA	0	NA	6.97844	NA	10.0928	0.786575	-0.471992	0.459235	1.951	3.2742	NA	[]	["outlier_syn"]	0.315337	0.830149	2.63258	NA	NA		NA	NA	Background	NA	NA	NA	NA	366	402
ENSG00000184276	HGNC:29966	protein_coding	DEFB108B	11	MANE_SELECT	ENST00000328698	ENSG00000184276	protein_coding	DEFB108B	ENST00000328698	1	16.8551	14.2283	17.451	18.1242	9.76404	0.584002	2.56128	1.849	3.2388	0.00264997	[]	[]	0	0	0.028387	NA	NA		NA	NA	Background	NA	NA	NA	NA	220	368
ENSG00000258691	0	protein_coding	ENSG00000258691	14	CANONICAL	ENST00000553811	ENSG00000258691	protein_coding	RP11-404P21.8	ENST00000553811	0	8.1373	6.98285	7.68586	10.3814	NA	NA	NA	1.929	3.2194	NA	[]	[]	NA	NA	NA	NA	NA		NA	NA	Background	NA	NA	NA	NA	596	596
ENSG00000284873	HGNC:49233	protein_coding	OOSP1	11	CANONICAL	ENST00000646685	NA	NA		NA	0	NA	5.73071	NA	7.78307	0.536551	NA	NA	NA	3.2034	NA	["low_exome_coverage"]	[]	1.63961	0.204742	0.124871	NA	NA		NA	NA	Background	NA	NA	NA	NA	NA	790
ENSG00000274750	HGNC:4769	protein_coding	H3C6	6	MANE_SELECT	ENST00000614911	NA	NA		NA	0	NA	6.70187	NA	9.58351	0.5514	-0.52484	0.344956	1.972	3.195	NA	[]	["outlier_syn"]	0.413042	3.10486	7.51705	NA	NA		NA	NA	Background	NA	NA	NA	NA	461	481
ENSG00000203782	HGNC:6663	protein_coding	LORICRIN	1	MANE_SELECT	ENST00000368742	ENSG00000203782	protein_coding	LOR	ENST00000368742	0	12.2504	12.6466	12.1212	15.586	8.41846	NA	-0.73612	1.938	3.1944	0.0243832	[]	[]	0.000162613	0.43681	2686.19	NA	NA		NA	NA	Background	NA	NA	NA	NA	1228	1243
ENSG00000197061	HGNC:4787	protein_coding	H4C3	6	MANE_SELECT	ENST00000377803	ENSG00000197061	protein_coding	HIST1H4C	ENST00000377803	1	8.38668	6.92584	7.49979	10.0837	0.212282	-0.386436	0.498565	1.955	3.1771	0.0132983	[]	["outlier_syn"]	0.416428	0.676022	1.62338	NA	NA		NA	NA	Background	NA	NA	NA	NA	414	404
ENSG00000168148	HGNC:4778	protein_coding	H3-4	1	MANE_SELECT	ENST00000366696	ENSG00000168148	protein_coding	HIST3H3	ENST00000366696	1	8.36455	6.87494	7.4065	9.41714	2.73498	0.848338	1.01953	1.902	3.132	0.00256014	[]	[]	12.7839	5.94639	0.465144	yes	NA		NA	NA	Accessory	NA	NA	NA	NA	480	515
ENSG00000257987	HGNC:48628	protein_coding	TEX49	12	MANE_SELECT	ENST00000548380	ENSG00000257987	protein_coding	LINC00935	ENST00000548380	0	7.84795	6.50765	7.17388	9.30966	1.99869	NA	0.233337	1.49	3.1283	0.00175928	["low_exome_coverage"]	[]	29.0187	45.9436	1.58324	NA	NA		NA	NA	Background	NA	NA	NA	NA	569	573
ENSG00000275713	HGNC:4755	protein_coding	H2BC9	6	MANE_SELECT	ENST00000619466	NA	NA		NA	0	NA	6.74659	NA	9.73973	0.300854	-0.326724	1.18513	1.96	3.1245	NA	[]	[]	0.116582	1.38534	11.883	NA	NA		NA	NA	Background	NA	NA	NA	NA	424	461
ENSG00000185130	HGNC:4748	protein_coding	H2BC13	6	MANE_SELECT	ENST00000377401	ENSG00000185130	protein_coding	HIST1H2BL	ENST00000377401	1	9.24394	7.78019	8.32376	11.3082	5.58448	-0.262469	1.07635	1.962	3.0819	0.00450301	[]	[]	0.390264	0.540301	1.38445	NA	NA		NA	NA	Background	NA	NA	NA	NA	452	450
ENSG00000250673	HGNC:53638	protein_coding	REELD1	4	MANE_SELECT	ENST00000623665	ENSG00000250673	protein_coding	RP11-6L6.2	ENST00000504313	0	8.8125	1.38289	7.86056	5.119	NA	NA	NA	NA	3.068	0.00379308	["low_exome_coverage"]	["outlier_mis"]	0.181974	1.17779	6.47229	NA	NA		NA	NA	Background	NA	NA	NA	NA	394	3618
ENSG00000213088	HGNC:4035	protein_coding	ACKR1	1	MANE_SELECT	ENST00000368122	ENSG00000213088	protein_coding	DARC	ENST00000368121	1	10.8123	9.88524	15.5394	10.9454	4.09483	-0.291696	0.9908	1.841	3.0605	0.00142615	[]	[]	0.0252981	14.7773	584.128	NA	NA		NA	NA	Background	NA	NA	NA	NA	1087	1144
ENSG00000269791	HGNC:16880	protein_coding	SSX4B	X	MANE_SELECT	ENST00000595235	NA	NA		NA	0	NA	4.4461	NA	5.76326	0.66895	NA	0.0600747	NA	3.0355	NA	["low_exome_coverage","low_exome_mapping_quality"]	[]	32577	0.032577	0	NA	NA		NA	NA	Background	NA	NA	NA	NA	1209	1270
ENSG00000284895	0	protein_coding	ENSG00000284895	1	CANONICAL	ENST00000646142	NA	NA		NA	0	NA	7.63543	NA	11.5777	NA	NA	NA	NA	3.0244	NA	["low_exome_coverage"]	[]	NA	NA	NA	NA	NA		NA	NA	Background	NA	NA	NA	NA	NA	79
ENSG00000271824	HGNC:53640	protein_coding	SMIM32	5	MANE_SELECT	ENST00000607574	ENSG00000271824	lincRNA	AC009014.3	ENST00000607574	0	3.89269	7.28327	3.60966	7.29294	NA	NA	NA	NA	3.0235	NA	["low_exome_coverage"]	[]	0.0173215	0.647847	37.4013	NA	NA		NA	NA	Background	NA	NA	NA	NA	1666	1694
ENSG00000185290	HGNC:44164	protein_coding	NUPR2	7	MANE_SELECT	ENST00000329309	ENSG00000185290	protein_coding	NUPR1L	ENST00000329309	0	7.62827	6.27555	6.92585	8.76018	0.850924	NA	1.17174	1.97	3.0128	0.00233541	[]	[]	16.6491	681.008	40.9036	NA	NA		NA	NA	Background	NA	NA	NA	NA	601	618
ENSG00000250312	HGNC:26889	protein_coding	ZNF718	4	MANE_SELECT	ENST00000510175	ENSG00000250312	lincRNA	ZNF718	ENST00000510175	0	1.52497	8.15096	1.43805	5.31626	NA	NA	NA	1.918	3.0057	NA	["low_exome_coverage"]	["outlier_mis"]	0.539562	3.04957	5.65194	NA	NA		NA	NA	Background	NA	NA	NA	NA	3212	3643
ENSG00000275714	HGNC:4766	protein_coding	H3C1	6	MANE_SELECT	ENST00000613854	NA	NA		NA	0	NA	6.5494	NA	9.42881	0.734459	-0.158998	1.00193	1.961	2.978	NA	[]	["outlier_mis","outlier_syn"]	4.72283	6.13	1.29795	NA	NA		NA	NA	Background	NA	NA	NA	NA	468	507
ENSG00000179859	HGNC:27571	protein_coding	RNF227	17	MANE_SELECT	ENST00000324348	ENSG00000179859	antisense	AC025335.1	ENST00000324348	0	2.24923	2.19952	2.11595	2.62217	NA	NA	NA	NA	2.976	NA	["low_exome_coverage"]	["outlier_mis"]	0.0686099	7.63018	111.211	NA	NA		NA	NA	Background	NA	NA	NA	NA	2527	2848
ENSG00000269720	HGNC:53438	protein_coding	CCDC194	19	CANONICAL	ENST00000636079	ENSG00000269720	lincRNA	CTD-2521M24.5	ENST00000597169	0	6.46352	10.3268	5.86824	11.5554	NA	NA	NA	1.819	2.9704	NA	[]	[]	0.117116	1.44115	12.3053	NA	NA		NA	NA	Background	NA	NA	NA	NA	855	701
ENSG00000274641	HGNC:4758	protein_coding	H2BC17	6	MANE_SELECT	ENST00000616182	NA	NA		NA	0	NA	6.75496	NA	9.70015	0.42224	-0.0316477	0.721504	1.954	2.9679	NA	[]	[]	0.120621	0.551872	4.57526	NA	NA		NA	NA	Background	NA	NA	NA	NA	466	466
ENSG00000214943	HGNC:4489	protein_coding	GPR33	14	MANE_SELECT	ENST00000399285	ENSG00000214943	polymorphic_pseudogene	GPR33	ENST00000399285	0	6.96222	16.3236	7.53741	7.0328	NA	NA	NA	1.489	2.962	NA	[]	[]	0.727011	0.021955	0.030198	NA	NA		NA	NA	Background	NA	NA	NA	NA	998	1238
ENSG00000225805	HGNC:38058	protein_coding	DEFB131B	11	MANE_SELECT	ENST00000530210	ENSG00000225805	pseudogene	CTD-2313N18.7	ENST00000533289	0	9.08662	7.46564	8.00615	11.0066	NA	NA	NA	1.797	2.9469	NA	[]	[]	0	0	0	NA	NA		NA	NA	Background	NA	NA	NA	NA	214	211
ENSG00000273983	HGNC:4772	protein_coding	H3C8	6	MANE_SELECT	ENST00000614378	NA	NA		NA	0	NA	6.63616	NA	9.4778	0.205525	-0.54614	0.351719	1.962	2.9311	NA	[]	[]	0.178225	0.571078	3.20426	NA	NA		NA	NA	Background	NA	NA	NA	NA	466	495
ENSG00000183888	HGNC:28339	protein_coding	SRARP	1	MANE_SELECT	ENST00000329454	ENSG00000183888	protein_coding	C1orf64	ENST00000329454	1	1.72534	1.83314	1.63202	2.24293	1.06718	0.0166556	0.139914	1.9	2.9273	0.0018033	[]	[]	0.00727218	0.0208425	2.86606	NA	NA		NA	NA	Background	NA	NA	NA	NA	3037	3037
ENSG00000259060	0	protein_coding	ENSG00000259060	14	CANONICAL	ENST00000555283	ENSG00000259060	protein_coding	RNASE11	ENST00000555283	0	8.07639	6.82463	7.23665	9.04849	NA	NA	NA	1.916	2.9079	NA	[]	[]	NA	NA	NA	NA	NA		NA	NA	Background	NA	NA	NA	NA	575	575
ENSG00000278705	HGNC:4789	protein_coding	H4C2	6	MANE_SELECT	ENST00000377745	NA	NA		NA	0	NA	7.00498	NA	10.2499	0.521752	0.176002	0.394146	1.91	2.9038	NA	[]	["outlier_mis","outlier_syn"]	0.729363	0.123719	0.169625	NA	NA		NA	NA	Background	NA	NA	NA	NA	356	387
ENSG00000273802	HGNC:4746	protein_coding	H2BC8	6	MANE_SELECT	ENST00000541790	NA	NA		NA	0	NA	6.6689	NA	9.53332	0.633607	-0.185647	1.1052	1.947	2.8936	NA	[]	["outlier_syn"]	0.15192	5.07765	33.4231	NA	NA		NA	NA	Background	NA	NA	NA	NA	444	488
ENSG00000141854	HGNC:26963	protein_coding	MISP3	19	MANE_SELECT	ENST00000587086	ENSG00000141854	protein_coding	hsa-mir-1199	ENST00000269720	0	9.94862	8.87201	9.37722	10.5219	NA	NA	NA	1.411	2.8727	0.0160037	["low_exome_coverage"]	[]	0.0828886	2.92645	35.3058	NA	NA		NA	NA	Background	NA	NA	NA	NA	1420	1520
ENSG00000241224	HGNC:53432	protein_coding	C3orf85	3	MANE_SELECT	ENST00000622536	ENSG00000241224	lincRNA	RP11-59E19.1	ENST00000467240	0	3.24754	3.3865	3.02341	4.29039	NA	NA	NA	NA	2.8578	NA	["low_exome_coverage"]	[]	0.00959418	0.138444	14.43	NA	NA		NA	NA	Background	NA	NA	NA	NA	1949	1803
ENSG00000133136	HGNC:24826	protein_coding	GNG5P2	X	CANONICAL	ENST00000372054	ENSG00000133136	protein_coding	GNG5P2	ENST00000372054	0	8.07934	4.43565	7.2233	5.75991	0.789237	NA	NA	1.849	2.8424	0.0188193	["low_exome_coverage"]	[]	0.163767	0.0625025	0.381653	NA	NA		NA	NA	Background	NA	NA	NA	NA	501	1273
ENSG00000269095	0	protein_coding	ENSG00000269095	19	CANONICAL	ENST00000594059	ENSG00000269095	protein_coding	AC010646.3	ENST00000594059	0	8.16581	6.80552	7.5322	10.1938	NA	NA	NA	1.902	2.84	NA	[]	[]	NA	NA	NA	NA	NA		NA	NA	Background	NA	NA	NA	NA	510	510
ENSG00000287080	HGNC:4768	protein_coding	H3C3	6	MANE_SELECT	ENST00000612966	NA	NA		NA	0	NA	6.65557	NA	9.53532	0.248105	-0.399358	-0.975706	1.952	2.835	NA	[]	["outlier_syn"]	0.699544	1.57601	2.25291	NA	NA		NA	NA	Background	NA	NA	NA	NA	468	485
ENSG00000286221	0	protein_coding	ENSG00000286221	16	CANONICAL	ENST00000650780	NA	NA		NA	0	NA	4.55768	NA	5.89078	NA	NA	NA	NA	2.8186	NA	[]	[]	NA	NA	NA	NA	NA		NA	NA	Background	NA	NA	NA	NA	NA	1232
ENSG00000268533	0	protein_coding	ENSG00000268533	19	CANONICAL	ENST00000597410	ENSG00000268533	protein_coding	AC004076.7	ENST00000597410	0	9.23815	7.77224	8.6177	9.89527	NA	NA	NA	1.883	2.8165	NA	[]	[]	NA	NA	NA	NA	NA		NA	NA	Background	NA	NA	NA	NA	518	518
ENSG00000196866	HGNC:4729	protein_coding	H2AC7	6	MANE_SELECT	ENST00000341023	ENSG00000196866	protein_coding	HIST1H2AD	ENST00000341023	1	8.48928	6.5845	7.57274	9.40356	0.262942	-0.379571	0.422594	1.96	2.7869	0.00276521	[]	["outlier_mis","outlier_syn"]	0.101372	2.11772	20.8906	NA	NA		NA	NA	Background	NA	NA	NA	NA	392	509
ENSG00000276903	HGNC:4730	protein_coding	H2AC16	6	MANE_SELECT	ENST00000613174	NA	NA		NA	0	NA	6.70809	NA	9.6078	0.490813	0.0908033	0.572911	1.937	2.7664	NA	[]	[]	0.184592	0.464572	2.51675	NA	NA		NA	NA	Background	NA	NA	NA	NA	572	481
ENSG00000158373	HGNC:4747	protein_coding	H2BC5	6	MANE_SELECT	ENST00000377777	ENSG00000158373	protein_coding	HIST1H2BD	ENST00000289316	1	6.84733	6.80446	6.22015	9.58149	1.66006	-0.308098	1.26327	1.93	2.7416	0.00436284	[]	[]	0.143779	17.4484	121.356	NA	NA		NA	NA	Background	NA	NA	NA	NA	787	485
ENSG00000180596	HGNC:4757	protein_coding	H2BC4	6	MANE_SELECT	ENST00000396984	ENSG00000180596	protein_coding	HIST1H2BC	ENST00000314332	1	7.31022	6.7581	6.5811	9.73764	0.31635	-0.520297	0.0245799	1.938	2.7285	0.00782402	[]	["outlier_syn"]	0.399024	3.51001	8.79648	NA	NA		NA	NA	Background	NA	NA	NA	NA	657	459
ENSG00000274997	HGNC:13671	protein_coding	H2AC12	6	MANE_SELECT	ENST00000377459	NA	NA		NA	0	NA	6.83529	NA	9.86501	1.11256	0.109073	0.366902	1.913	2.7144	NA	[]	["outlier_syn"]	1.05699	3.17473	3.00357	NA	NA		NA	NA	Background	NA	NA	NA	NA	456	456
ENSG00000278677	HGNC:4735	protein_coding	H2AC17	6	MANE_SELECT	ENST00000359611	NA	NA		NA	0	NA	6.66479	NA	9.53732	0.238946	-0.386436	1.04094	1.922	2.6759	NA	[]	[]	0	0	0	NA	NA		NA	NA	Background	NA	NA	NA	NA	486	486
ENSG00000139405	HGNC:25925	protein_coding	RITA1	12	MANE_SELECT	ENST00000548278	ENSG00000139405	protein_coding	C12orf52	ENST00000548278	1	3.21515	3.5386	3.2272	4.55808	2.379	0.178676	0.786156	1.93	2.6466	0.00168908	[]	[]	0.458558	15.31	33.3873	NA	NA		NA	NA	Background	NA	NA	NA	NA	2049	1854
ENSG00000282988	0	protein_coding	ENSG00000282988	6	CANONICAL	ENST00000635200	NA	NA		NA	0	NA	5.24814	NA	7.00149	NA	NA	NA	1.965	2.6355	NA	[]	["outlier_mis","outlier_syn"]	NA	NA	NA	NA	NA		NA	NA	Background	NA	NA	NA	NA	NA	946
ENSG00000256537	HGNC:49847	protein_coding	SMIM10L1	12	MANE_SELECT	ENST00000622602	ENSG00000256537	pseudogene	RP11-785H5.1	ENST00000544420	0	9.13529	0.78704	8.04259	0.93132	NA	NA	NA	1.952	2.6216	NA	["low_exome_coverage"]	[]	0.342739	7.45166	21.7415	NA	NA		NA	NA	Background	NA	NA	NA	NA	201	4822
ENSG00000284956	0	protein_coding	ENSG00000284956	8	CANONICAL	ENST00000520607	NA	NA		NA	0	NA	6.90194	NA	8.9988	NA	NA	NA	1.871	2.6034	NA	[]	[]	NA	NA	NA	NA	NA		NA	NA	Background	NA	NA	NA	NA	NA	575
ENSG00000214756	HGNC:33113	protein_coding	CSKMT	11	MANE_SELECT	ENST00000532971	ENSG00000214756	protein_coding	METTL12	ENST00000532971	1	3.98802	4.26647	4.4811	5.73654	5.53973	0.588988	0.864225	1.856	2.5863	0.00071683	[]	[]	0.396423	2.88847	7.28633	NA	NA		NA	NA	Background	NA	NA	NA	NA	2034	2031
ENSG00000088782	HGNC:16206	protein_coding	DEFB127	20	MANE_SELECT	ENST00000382388	ENSG00000088782	protein_coding	DEFB127	ENST00000382388	1	12.3165	10.7051	11.1252	15.3588	11.6422	0.314764	0.355557	1.702	2.5831	0.00286239	[]	[]	0	0	0	NA	NA		NA	NA	Background	NA	NA	NA	NA	512	528
ENSG00000267168	0	protein_coding	ENSG00000267168	17	CANONICAL	ENST00000587459	ENSG00000267168	protein_coding	RP11-318A15.7	ENST00000587459	0	8.21884	6.81082	7.35747	9.64655	NA	NA	NA	1.874	2.5749	NA	[]	[]	NA	NA	NA	NA	NA		NA	NA	Background	NA	NA	NA	NA	477	477
ENSG00000214978	HGNC:51826	protein_coding	GSG1L2	17	MANE_SELECT	ENST00000399363	ENSG00000214978	protein_coding	RP11-477N12.3	ENST00000399363	0	10.6546	10.0543	12.9794	17.3108	NA	NA	NA	1.218	2.5743	0.0019543	["low_exome_coverage"]	["outlier_mis","outlier_syn"]	2.42014	1.0451	0.431833	NA	NA		NA	NA	Background	NA	NA	NA	NA	877	2663
ENSG00000124575	HGNC:4717	protein_coding	H1-3	6	MANE_SELECT	ENST00000244534	ENSG00000124575	protein_coding	HIST1H1D	ENST00000244534	1	8.31128	6.16353	6.49211	8.09835	5.49779	0.60084	0.866729	1.877	2.5726	0.00271608	[]	["outlier_mis","outlier_syn"]	0.0796074	0.626726	7.87271	NA	NA		NA	NA	Background	NA	NA	NA	NA	776	775
ENSG00000285749	0	protein_coding	ENSG00000285749	3	CANONICAL	ENST00000456080	NA	NA		NA	0	NA	3.65347	NA	4.58418	NA	NA	NA	1.863	2.5627	NA	[]	[]	NA	NA	NA	NA	NA		NA	NA	Background	NA	NA	NA	NA	NA	1677
ENSG00000267140	0	protein_coding	ENSG00000267140	18	CANONICAL	ENST00000589258	ENSG00000267140	protein_coding	RP11-322E11.6	ENST00000589258	0	8.54808	7.12647	7.64026	10.086	NA	NA	NA	1.863	2.5607	NA	[]	[]	NA	NA	NA	NA	NA		NA	NA	Background	NA	NA	NA	NA	452	452
ENSG00000274618	HGNC:4783	protein_coding	H4C6	6	MANE_SELECT	ENST00000244537	NA	NA		NA	0	NA	6.93893	NA	10.1407	0.30252	-0.414954	-0.237711	1.909	2.5362	NA	[]	["outlier_syn"]	1.32046	0.376665	0.285252	NA	NA		NA	NA	Background	NA	NA	NA	NA	415	400
ENSG00000280670	HGNC:27003	protein_coding	CCDC163	1	MANE_SELECT	ENST00000629482	NA	NA		NA	0	NA	3.28687	NA	3.68318	5.77918	NA	0.0780958	NA	2.5354	NA	["low_exome_coverage"]	[]	0.629454	9.44829	15.0103	NA	NA		NA	NA	Background	NA	NA	yes	NA	915	2090
ENSG00000232388	HGNC:43430	protein_coding	SMIM26	20	MANE_SELECT	ENST00000411646	ENSG00000232388	lincRNA	LINC00493	ENST00000608034	0	7.24761	6.96083	6.53431	9.65886	NA	NA	NA	NA	2.5256	NA	["low_exome_coverage"]	[]	0.420716	34.8488	82.8322	NA	NA		NA	NA	Background	NA	NA	NA	NA	668	488
ENSG00000125903	HGNC:16218	protein_coding	DEFB129	20	MANE_SELECT	ENST00000246105	ENSG00000125903	protein_coding	DEFB129	ENST00000246105	1	9.62288	8.41904	8.42487	10.4375	6.86451	0.55245	0.97733	1.476	2.5252	0.00508724	[]	[]	91609.5	0.0916095	0	NA	NA		NA	NA	Background	NA	NA	NA	NA	696	696
ENSG00000203733	HGNC:33251	protein_coding	GJE1	6	CANONICAL	ENST00000450456	ENSG00000203733	protein_coding	GJE1	ENST00000450456	0	8.10006	7.36325	7.99021	10.6336	6.84084	NA	0.888772	1.231	2.5245	0.00871718	["low_exome_coverage"]	["outlier_mis"]	49078	0.049078	0	NA	NA		NA	NA	Background	NA	NA	NA	NA	913	913
ENSG00000275663	HGNC:4792	protein_coding	H4C7	6	MANE_SELECT	ENST00000611444	NA	NA		NA	0	NA	7.64827	NA	11.6292	3.89267	-0.0457293	1.10722	1.889	2.5212	NA	[]	[]	0	0	0	NA	NA		NA	NA	Background	NA	NA	NA	NA	373	385
ENSG00000196890	HGNC:20514	protein_coding	H2BU1	1	MANE_SELECT	ENST00000693095	ENSG00000196890	protein_coding	HIST3H2BB	ENST00000369160	1	8.25097	6.7445	7.36122	9.76282	0.32089	-0.584553	0.555971	1.906	2.5178	0.00587285	[]	[]	0.0248367	0.323096	13.0088	NA	NA		NA	NA	Background	NA	NA	NA	NA	451	455
ENSG00000117877	HGNC:24219	protein_coding	POLR1G	19	MANE_SELECT	ENST00000309424	ENSG00000117877	protein_coding	CD3EAP	ENST00000309424	1	16.1666	14.2576	8.58607	15.3284	10.8423	0.412973	0.878337	1.907	2.5065	0.00382773	[]	[]	0.407985	3.79145	9.29312	NA	NA		NA	NA	Background	NA	NA	NA	NA	3283	2819
ENSG00000277075	HGNC:4724	protein_coding	H2AC8	6	CANONICAL	ENST00000303910	NA	NA		NA	0	NA	6.56141	NA	9.36691	0.0204772	-0.543112	-0.421318	1.904	2.4881	NA	[]	["outlier_syn"]	0.259454	2.94527	11.3518	NA	NA		NA	NA	Background	NA	NA	NA	NA	546	508
ENSG00000183304	HGNC:18403	protein_coding	FAM9A	X	MANE_SELECT	ENST00000381003	ENSG00000183304	protein_coding	FAM9A	ENST00000543214	1	4.45924	5.55799	4.30549	6.45766	3.49912	0.727396	0.37214	1.907	2.4841	0.0105373	[]	[]	83.6905	9.97934	0.11924	yes	NA		NA	NA	Accessory	NA	NA	NA	NA	1534	1509
ENSG00000285471	0	protein_coding	ENSG00000285471	17	CANONICAL	ENST00000573619	NA	NA		NA	0	NA	5.81507	NA	7.91992	NA	NA	NA	1.878	2.4793	NA	[]	[]	NA	NA	NA	NA	NA		NA	NA	Background	NA	NA	NA	NA	NA	754
ENSG00000126903	HGNC:22979	protein_coding	SLC10A3	X	MANE_SELECT	ENST00000651600	ENSG00000126903	protein_coding	SLC10A3	ENST00000263512	0	3.03495	2.98825	2.74238	3.83526	1.52927	-1.06571	-1.10062	NA	2.4755	0.070538	[]	[]	0.255521	18.2892	71.576	NA	NA		NA	NA	Background	NA	NA	NA	NA	2125	2093
ENSG00000205883	HGNC:32400	protein_coding	DEFB135	8	MANE_SELECT	ENST00000382208	ENSG00000205883	protein_coding	DEFB135	ENST00000382208	1	9.34351	7.51651	8.24024	10.7324	4.06869	-0.0115071	3.19173	1.954	2.4723	0.00202245	[]	[]	228711	0.228711	0	NA	NA		NA	NA	Background	NA	NA	NA	NA	232	297
ENSG00000284526	0	protein_coding	ENSG00000284526	17	CANONICAL	ENST00000640006	NA	NA		NA	0	NA	0.597515	NA	0.657595	NA	NA	NA	1.871	2.4546	NA	["low_exome_coverage"]	[]	1.92414	37.1003	19.2815	NA	NA		NA	NA	Background	NA	NA	NA	NA	NA	5652
ENSG00000288708	0	protein_coding	ENSG00000288708	6	CANONICAL	ENST00000683730	NA	NA		NA	0	NA	7.5705	NA	11.5269	NA	NA	NA	1.841	2.4479	NA	[]	[]	NA	NA	NA	NA	NA		NA	NA	Background	NA	NA	NA	NA	NA	89
ENSG00000187905	HGNC:34301	protein_coding	LRRC74B	22	CANONICAL	ENST00000442047	ENSG00000187905	protein_coding	AC002472.13	ENST00000342608	0	1.7507	5.64227	1.42719	7.10637	NA	NA	NA	1.826	2.4473	0.00182803	["low_exome_coverage"]	["outlier_mis"]	2.15143	6.62229	3.07808	NA	NA		NA	NA	Background	NA	NA	NA	NA	3683	1170
ENSG00000196787	HGNC:4737	protein_coding	H2AC11	6	MANE_SELECT	ENST00000359193	ENSG00000196787	protein_coding	HIST1H2AG	ENST00000359193	1	2.70111	6.64024	2.51804	9.49755	0.390298	-0.681517	0.383758	1.873	2.4372	0.00376242	[]	["outlier_syn"]	3.24429	8.52813	2.62866	NA	NA		NA	NA	Background	NA	NA	NA	NA	2238	492
ENSG00000137038	HGNC:30536	protein_coding	DMAC1	9	MANE_SELECT	ENST00000358227	ENSG00000137038	protein_coding	TMEM261	ENST00000358227	1	3.43799	5.18713	3.71915	5.35421	7.33577	-0.104281	0.461444	1.842	2.4305	0.00354852	[]	[]	0.591036	25.1474	42.548	NA	NA		NA	NA	Background	NA	NA	NA	NA	2753	2454
ENSG00000286131	0	protein_coding	ENSG00000286131	8	CANONICAL	ENST00000652575	NA	NA		NA	0	NA	7.44227	NA	11.1461	NA	NA	NA	1.445	2.4207	NA	["low_exome_coverage"]	[]	NA	NA	NA	NA	NA		NA	NA	Background	NA	NA	NA	NA	NA	188
ENSG00000272104	0	protein_coding	ENSG00000272104	3	CANONICAL	ENST00000606589	ENSG00000272104	protein_coding	XXcos-LUCA11.5	ENST00000606589	0	8.42167	6.90302	7.51402	10.0656	NA	NA	NA	1.836	2.4197	NA	[]	[]	NA	NA	NA	NA	NA		NA	NA	Background	NA	NA	NA	NA	404	404
ENSG00000272297	0	protein_coding	ENSG00000272297	4	CANONICAL	ENST00000509111	ENSG00000272297	protein_coding	RP11-215A19.2	ENST00000509111	0	7.22815	5.96088	6.49518	8.24272	NA	NA	NA	1.908	2.4193	NA	[]	[]	NA	NA	NA	NA	NA		NA	NA	Background	NA	NA	NA	NA	680	698
ENSG00000285880	0	protein_coding	ENSG00000285880	8	CANONICAL	ENST00000647937	NA	NA		NA	0	NA	4.43442	NA	4.96503	NA	NA	NA	1.967	2.4192	NA	[]	[]	NA	NA	NA	NA	NA		NA	NA	Background	NA	NA	NA	NA	NA	1563
ENSG00000182518	HGNC:25085	protein_coding	FAM104B	X	CANONICAL	ENST00000685693	ENSG00000182518	protein_coding	FAM104B	ENST00000425133	1	5.45875	1.55559	4.75791	1.86231	0.337419	0.712466	1.30747	NA	2.4162	0.0286853	[]	[]	0.71917	9.29448	12.9239	NA	NA		NA	NA	Background	NA	NA	NA	NA	1226	3356
ENSG00000196711	HGNC:33775	protein_coding	ALKAL1	8	MANE_SELECT	ENST00000358543	ENSG00000196711	protein_coding	FAM150A	ENST00000358543	1	5.19029	4.80851	4.82856	6.26349	0.536299	-0.0468887	0.271326	1.944	2.4122	0.00193861	[]	[]	0.0928331	0.354927	3.82328	NA	NA		NA	NA	Background	NA	NA	NA	NA	1212	1135
ENSG00000276410	HGNC:4751	protein_coding	H2BC3	6	MANE_SELECT	ENST00000615966	NA	NA		NA	0	NA	6.68535	NA	9.55935	0.522753	-0.201243	0.221082	1.881	2.4007	NA	[]	[]	4.29969	1.73475	0.403458	NA	NA		NA	NA	Background	NA	NA	NA	NA	430	486
ENSG00000158406	HGNC:4788	protein_coding	H4C8	6	MANE_SELECT	ENST00000377727	ENSG00000158406	protein_coding	HIST1H4H	ENST00000289352	1	5.77173	6.90519	5.30098	10.0521	0.253987	-0.365135	0.502435	1.957	2.3968	0.00154439	[]	["outlier_syn"]	0.354278	3.77544	10.6567	NA	NA		NA	NA	Background	NA	NA	NA	NA	1032	408
ENSG00000259171	0	protein_coding	ENSG00000259171	14	CANONICAL	ENST00000553909	ENSG00000259171	protein_coding	AL163636.6	ENST00000553909	0	4.38294	3.95768	4.04246	5.03035	NA	NA	NA	1.735	2.3908	NA	[]	[]	NA	NA	NA	NA	NA		NA	NA	Background	NA	NA	NA	NA	1495	1495
ENSG00000130385	HGNC:1068	protein_coding	BMP15	X	MANE_SELECT	ENST00000252677	ENSG00000130385	protein_coding	BMP15	ENST00000252677	1	7.58589	7.2001	13.1849	14.972	7.29985	0.851769	0.263782	1.277	2.3829	0.00717788	[]	[]	5.5135	0.396735	0.071956	NA	NA		NA	NA	Background	NA	NA	NA	NA	1177	1260
ENSG00000286522	HGNC:4776	protein_coding	H3C2	6	MANE_SELECT	ENST00000621411	NA	NA		NA	0	NA	6.5514	NA	9.35731	0.125023	-0.628669	-0.0679051	1.892	2.3692	NA	[]	["outlier_syn"]	0.582156	0.673736	1.15731	NA	NA		NA	NA	Background	NA	NA	NA	NA	471	510
ENSG00000286053	HGNC:53619	protein_coding	ASDURF	2	MANE_SELECT	ENST00000607829	NA	NA		NA	0	NA	6.39053	NA	8.62371	NA	NA	NA	1.865	2.3691	NA	[]	[]	0	0	0	NA	NA		NA	NA	Background	NA	NA	NA	NA	NA	639
ENSG00000212747	HGNC:33156	protein_coding	RTL8B	X	MANE_SELECT	ENST00000391440	ENSG00000212747	protein_coding	FAM127C	ENST00000391440	1	3.10623	2.972	2.89492	3.69253	0.016909	-0.0191164	0.616393	1.936	2.3685	0.0124101	[]	[]	0.196261	12.3814	63.0864	NA	NA		NA	NA	Background	NA	NA	NA	NA	2016	2029
ENSG00000275674	0	protein_coding	ENSG00000275674	15	CANONICAL	ENST00000622269	NA	NA		NA	0	NA	6.63311	NA	9.3746	NA	NA	NA	1.847	2.3675	NA	[]	[]	NA	NA	NA	NA	NA		NA	NA	Background	NA	NA	NA	NA	NA	514
ENSG00000147145	HGNC:4478	protein_coding	LPAR4	X	MANE_SELECT	ENST00000614823	ENSG00000147145	protein_coding	LPAR4	ENST00000435339	0	2.17695	0.944079	2.05726	1.11669	1.19013	-0.376028	-0.141281	NA	2.3674	0.0234887	[]	[]	0.0751689	0.263346	3.50339	NA	NA		NA	NA	Background	NA	NA	NA	NA	2609	4449
ENSG00000278463	HGNC:4734	protein_coding	H2AC4	6	MANE_SELECT	ENST00000615868	NA	NA		NA	0	NA	6.5594	NA	9.27379	0.94099	-0.0190811	0.351016	1.85	2.3625	NA	[]	[]	1.82389	1.5753	0.863704	NA	NA		NA	NA	Background	NA	NA	NA	NA	476	526
ENSG00000203923	HGNC:33174	protein_coding	SPANXN1	X	MANE_SELECT	ENST00000370493	ENSG00000203923	protein_coding	SPANXN1	ENST00000370493	0	5.00966	6.94877	4.64131	8.26651	0.0725483	0.169413	-0.539176	1.725	2.3599	0.00798291	[]	[]	4767560	4.76756	0	NA	NA		NA	NA	Background	NA	NA	NA	NA	1274	695
ENSG00000268988	HGNC:33175	protein_coding	SPANXN2	X	CANONICAL	ENST00000598475	NA	NA		NA	0	NA	4.66766	NA	5.6207	2.95382	-0.108876	0.91926	NA	2.3599	NA	[]	[]	7.54363e+06	7.54363	0	yes	NA		NA	NA	Accessory	NA	NA	NA	NA	1375	1376
ENSG00000274290	HGNC:4753	protein_coding	H2BC6	6	MANE_SELECT	ENST00000614097	NA	NA		NA	0	NA	9.34724	NA	12.9888	9.79782	-0.0559772	1.45934	1.878	2.3578	NA	[]	[]	0.445737	0.772694	1.73352	NA	NA		NA	NA	Background	NA	NA	NA	NA	496	469
ENSG00000219545	HGNC:48955	protein_coding	UMAD1	7	MANE_SELECT	ENST00000682710	ENSG00000219545	protein_coding	RPA3-AS1	ENST00000406829	0	2.93673	2.6686	2.73936	3.30996	0.692846	NA	-0.1796	NA	2.349	0.0181771	["low_exome_coverage"]	[]	0.307549	5.3301	17.3309	NA	NA		NA	NA	Background	NA	NA	NA	NA	2108	2228
ENSG00000213921	HGNC:31953	protein_coding	LEUTX	19	MANE_SELECT	ENST00000638280	ENSG00000213921	protein_coding	LEUTX	ENST00000396841	0	7.34623	6.25684	6.6496	8.99174	0.350157	NA	1.82737	1.838	2.3411	0.0130861	[]	[]	0	0	0.073368	NA	NA		NA	NA	Background	NA	NA	NA	NA	668	817
ENSG00000279514	HGNC:15172	protein_coding	OR4C16	11	MANE_SELECT	ENST00000623907	NA	NA		NA	0	NA	15.5683	NA	17.6336	15.19	NA	2.82145	1.93	2.3411	NA	[]	["outlier_mis","outlier_syn"]	0	0	0	NA	NA		NA	NA	Accessory	NA	yes	yes	NA	932	932
ENSG00000182183	HGNC:28757	protein_coding	SHISAL2A	1	MANE_SELECT	ENST00000517870	ENSG00000182183	protein_coding	FAM159A	ENST00000517870	1	7.01158	5.4026	6.36991	7.15342	1.56478	0.161921	0.352601	1.88	2.3267	0.00142768	[]	[]	0.0604969	1.17984	19.5025	NA	NA		NA	NA	Background	NA	NA	NA	NA	745	921
ENSG00000196636	HGNC:21752	protein_coding	SDHAF3	7	MANE_SELECT	ENST00000432641	ENSG00000196636	protein_coding	ACN9	ENST00000432641	1	3.11187	5.398	2.94803	7.28936	2.32329	0.0923183	0.159428	1.854	2.3185	0.00143111	[]	[]	0.881232	25.8838	29.3723	NA	NA		NA	NA	Background	NA	NA	NA	NA	2058	950
ENSG00000214402	HGNC:34436	protein_coding	LCNL1	9	MANE_SELECT	ENST00000408973	ENSG00000214402	protein_coding	LCNL1	ENST00000408973	1	5.20473	6.18828	5.43379	6.23912	6.99481	0.75931	1.21787	1.95	2.3159	0.00406121	[]	[]	1.80741	67.091	37.1199	NA	NA		NA	NA	Background	NA	NA	NA	NA	1836	1833
ENSG00000203814	HGNC:24700	protein_coding	H2BC18	1	MANE_SELECT	ENST00000369167	ENSG00000203814	protein_coding	HIST2H2BF	ENST00000545683	1	5.93079	6.67917	5.42417	9.54932	1.00601	0.0196853	0.602811	1.92	2.3087	0.00773313	["low_exome_mapping_quality"]	[]	0.170583	1.2821	7.51601	NA	NA		NA	NA	Background	NA	NA	NA	NA	997	491
ENSG00000288623	0	protein_coding	ENSG00000288623	12	CANONICAL	ENST00000675818	NA	NA		NA	0	NA	7.23154	NA	10.7987	NA	NA	NA	1.941	2.3003	NA	[]	[]	NA	NA	NA	NA	NA		NA	NA	Background	NA	NA	NA	NA	NA	260
ENSG00000284773	0	protein_coding	ENSG00000284773	1	CANONICAL	ENST00000417456	NA	NA		NA	0	NA	1.70654	NA	2.04881	NA	NA	NA	1.858	2.2985	NA	[]	[]	NA	NA	NA	NA	NA		NA	NA	Background	NA	NA	NA	NA	NA	3161
ENSG00000244624	HGNC:18943	protein_coding	KRTAP20-1	21	MANE_SELECT	ENST00000334664	ENSG00000244624	protein_coding	KRTAP20-1	ENST00000334664	1	9.14849	7.4044	8.16431	11.2664	1.39403	0.182419	0.418894	1.931	2.2864	0.0049826	[]	[]	0	0	0	NA	NA		NA	NA	Background	NA	NA	NA	NA	253	274
ENSG00000206262	HGNC:34428	protein_coding	FOXL2NB	3	MANE_SELECT	ENST00000383165	ENSG00000206262	protein_coding	C3orf72	ENST00000383165	1	1.37391	1.22059	1.34876	1.36567	3.55012	0.137948	1.2478	1.951	2.2812	0.00321986	[]	[]	0.0186112	2.69783	144.957	NA	NA		NA	NA	Background	NA	NA	NA	NA	3535	4091
ENSG00000286224	0	protein_coding	ENSG00000286224	21	CANONICAL	ENST00000652508	NA	NA		NA	0	NA	7.39226	NA	11.046	NA	NA	NA	1.896	2.2786	NA	[]	[]	0	0	0	NA	NA		NA	NA	Background	NA	NA	NA	NA	NA	203
ENSG00000130770	HGNC:871	protein_coding	ATP5IF1	1	MANE_SELECT	ENST00000335514	ENSG00000130770	protein_coding	ATPIF1	ENST00000335514	1	8.08082	6.60267	7.22936	9.42492	0.268844	-0.085655	0.0294557	1.636	2.2766	0.00324456	[]	[]	0.758115	128.013	168.857	NA	NA		NA	NA	Background	NA	NA	NA	NA	491	500
ENSG00000174792	HGNC:26300	protein_coding	ODAPH	4	MANE_SELECT	ENST00000311623	ENSG00000174792	protein_coding	C4orf26	ENST00000435974	1	11.1551	9.04773	10.4155	12.5717	8.41692	0.810285	0.568859	1.704	2.2766	0.00243387	[]	[]	0.642748	0.528496	0.822243	NA	NA		NA	NA	Background	NA	NA	NA	NA	557	786
ENSG00000173198	HGNC:17451	protein_coding	CYSLTR1	X	MANE_SELECT	ENST00000373304	ENSG00000173198	protein_coding	CYSLTR1	ENST00000373304	1	2.20434	2.13795	2.07316	2.5797	0.509	-0.956396	0.335774	1.697	2.2762	0.00797917	[]	[]	0.00694018	0.0870535	12.5434	NA	NA		NA	NA	Background	NA	NA	NA	NA	2573	2697
ENSG00000228300	HGNC:26073	protein_coding	FAM174C	19	MANE_SELECT	ENST00000409293	ENSG00000228300	protein_coding	C19orf24	ENST00000409293	0	4.72574	5.55401	4.3842	7.40029	0.566047	NA	0.815281	1.956	2.2743	0.00179914	[]	[]	0.885264	46.6691	52.7177	NA	NA		NA	NA	Background	NA	NA	NA	NA	1370	867
ENSG00000275778	0	protein_coding	ENSG00000275778	12	CANONICAL	ENST00000535024	NA	NA		NA	0	NA	5.99327	NA	13.4063	NA	NA	NA	1.896	2.27	NA	[]	[]	0	0	0	NA	NA		NA	NA	Background	NA	NA	NA	NA	NA	675
ENSG00000172459	HGNC:15260	protein_coding	OR5AR1	11	MANE_SELECT	ENST00000624596	ENSG00000172459	protein_coding	OR5AR1	ENST00000302969	0	11.3922	10.5218	10.4231	12.1471	4.59327	NA	1.50394	1.771	2.2699	0.00374136	[]	[]	0	0	0.0200675	NA	NA		NA	NA	Accessory	NA	yes	yes	NA	1025	932
ENSG00000204922	HGNC:34399	protein_coding	UQCC3	11	MANE_SELECT	ENST00000377953	ENSG00000204922	protein_coding	C11orf83	ENST00000531323	1	8.07049	9.30936	8.19755	6.44294	1.22091	0.517071	0.65218	1.81	2.2647	0.00330928	[]	[]	0.735997	3.3006	4.48453	NA	NA		AR	Limited	Background	NA	NA	NA	NA	2285	1925
ENSG00000212721	HGNC:18911	protein_coding	KRTAP4-11	17	MANE_SELECT	ENST00000391413	ENSG00000212721	protein_coding	KRTAP4-11	ENST00000391413	1	16.8774	14.5945	13.1945	10.7167	14.5754	0.822849	1.24406	1.853	2.2559	0.00215823	[]	[]	0	0	0.015694	NA	NA		NA	NA	Background	NA	NA	NA	NA	1173	1192
ENSG00000165131	HGNC:21750	protein_coding	LLCFC1	7	MANE_SELECT	ENST00000409607	ENSG00000165131	protein_coding	C7orf34	ENST00000409607	1	8.83353	7.80279	8.17637	7.8058	NA	0.985598	0.728283	1.878	2.239	0.00107635	[]	[]	44.6908	118.63	2.65446	NA	NA		NA	NA	Background	NA	NA	NA	NA	764	786
ENSG00000170955	HGNC:9400	protein_coding	CAVIN3	11	MANE_SELECT	ENST00000303927	ENSG00000170955	protein_coding	PRKCDBP	ENST00000303927	1	14.2106	13.1277	13.053	13.0917	4.14818	0.803065	1.31672	1.958	2.2268	0.00287439	[]	[]	0.337542	74.6681	221.211	NA	NA		NA	NA	Background	NA	NA	NA	NA	1172	1026
ENSG00000276302	0	protein_coding	ENSG00000276302	6	CANONICAL	ENST00000621053	NA	NA		NA	0	NA	6.51161	NA	9.15145	NA	NA	NA	1.924	2.2231	NA	[]	[]	NA	NA	NA	NA	NA		NA	NA	Background	NA	NA	NA	NA	NA	553
ENSG00000258817	HGNC:15169	protein_coding	OR4C13	11	MANE_SELECT	ENST00000555099	ENSG00000258817	protein_coding	OR4C13	ENST00000555099	1	8.61603	6.93674	8.228	7.42233	3.26358	0.826321	2.238	1.939	2.2214	0.00301451	[]	[]	0	0	0	NA	NA		NA	NA	Accessory	NA	yes	NA	NA	1028	1028
ENSG00000181927	HGNC:15180	protein_coding	OR4P4	11	CANONICAL	ENST00000641760	ENSG00000181927	protein_coding	OR4P4	ENST00000314612	1	9.42727	5.83197	8.01051	5.28388	11.2816	0.953684	1.05912	1.827	2.2149	0.00653612	[]	[]	0	0	0	NA	NA		NA	NA	Accessory	NA	yes	yes	NA	938	2084
ENSG00000155269	HGNC:4528	protein_coding	GPR78	4	MANE_SELECT	ENST00000382487	ENSG00000155269	protein_coding	GPR78	ENST00000382487	1	6.39187	1.8143	8.02069	2.94217	5.10647	0.307633	1.08433	1.975	2.2056	0.00140437	[]	[]	0.00356738	0.0322555	9.04178	NA	NA		NA	NA	Background	NA	NA	NA	NA	1691	4340
ENSG00000166363	HGNC:15131	protein_coding	OR10A5	11	MANE_SELECT	ENST00000299454	ENSG00000166363	protein_coding	OR10A5	ENST00000299454	1	6.81301	7.05743	6.22978	7.32403	4.83181	0.697003	1.6618	1.428	2.1961	0.0037881	[]	[]	2.50603	0.0300485	0.0119895	NA	NA		NA	NA	Accessory	NA	yes	NA	NA	1053	953
ENSG00000124635	HGNC:4761	protein_coding	H2BC11	6	MANE_SELECT	ENST00000339812	ENSG00000124635	protein_coding	HIST1H2BJ	ENST00000607124	1	6.1297	6.73928	5.57743	9.61187	0.870416	-0.467802	0.515744	1.823	2.1863	0.00380133	[]	[]	1.52181	10.823	7.11192	NA	NA		NA	NA	Background	NA	NA	NA	NA	948	479
ENSG00000233954	HGNC:51714	protein_coding	UQCRHL	1	CANONICAL	ENST00000483273	ENSG00000233954	pseudogene	RP11-169K16.7	ENST00000538385	0	7.95493	5.79068	7.13155	5.23464	NA	NA	NA	1.223	2.1821	NA	[]	[]	0.208858	4.18188	20.0226	NA	NA		NA	NA	Background	NA	NA	NA	NA	515	2179
ENSG00000101292	HGNC:15836	protein_coding	PROKR2	20	MANE_SELECT	ENST00000678254	ENSG00000101292	protein_coding	PROKR2	ENST00000546004	0	3.90537	0.92653	3.57551	1.13051	3.91723	0.135364	0.636901	1.492	1.5396	0.00588662	[]	[]	0.957358	0.827487	0.864343	NA	NA		AD	Definitive	Relevant	AD	NA	NA	NA	1768	4443
ENSG00000181698	HGNC:14821	protein_coding	OR5T1	11	MANE_SELECT	ENST00000641665	ENSG00000181698	protein_coding	OR5T1	ENST00000313033	1	9.60397	8.18868	8.39619	9.92575	1.56383	0.268063	1.06239	1.817	2.176	0.0043295	[]	[]	0	0	0	NA	NA		NA	NA	Accessory	NA	yes	NA	NA	1117	1468
ENSG00000274529	HGNC:32942	protein_coding	SEBOX	17	MANE_SELECT	ENST00000536498	NA	NA		NA	0	NA	10.9047	NA	7.96837	NA	0.663497	-0.293078	1.767	2.1702	NA	[]	[]	0.556783	0.747749	1.34298	NA	NA		NA	NA	Background	NA	NA	NA	NA	NA	1380
ENSG00000205707	HGNC:27052	protein_coding	ETFRF1	12	MANE_SELECT	ENST00000381356	ENSG00000205707	protein_coding	LYRM5	ENST00000381356	1	5.46683	4.55894	5.01476	5.8727	0.917612	0.373317	0.842478	1.858	2.1636	0.00137931	[]	[]	0.676941	44.2249	65.3305	NA	NA		NA	NA	Background	NA	NA	NA	NA	1131	1239
ENSG00000185926	HGNC:31271	protein_coding	OR4C46	11	MANE_SELECT	ENST00000328188	ENSG00000185926	protein_coding	OR4C46	ENST00000328188	1	17.6737	16.0038	17.2148	18.4074	22.3063	1.76195	4.23688	1.968	2.1554	0.0062181	[]	["outlier_mis"]	0	0	0	NA	NA		NA	NA	Accessory	NA	yes	NA	NA	929	929
ENSG00000255151	HGNC:37865	protein_coding	GLYATL1B	11	MANE_SELECT	ENST00000527482	ENSG00000255151	pseudogene	GLYATL1P3	ENST00000527482	0	6.24814	7.53527	5.69518	8.28444	NA	NA	NA	NA	2.1529	NA	["low_exome_coverage"]	[]	0.104126	0.207732	1.995	NA	NA		NA	NA	Background	NA	NA	NA	NA	904	904
ENSG00000235007	0	protein_coding	ENSG00000235007	9	CANONICAL	ENST00000674648	ENSG00000235007	lincRNA	RP11-344B5.4	ENST00000427080	0	6.03464	2.95407	5.51646	5.37485	NA	NA	NA	1.567	2.1472	NA	[]	[]	NA	NA	NA	NA	NA		NA	NA	Background	NA	NA	NA	NA	963	2036
ENSG00000171199	HGNC:17279	protein_coding	OPRPN	4	MANE_SELECT	ENST00000399575	ENSG00000171199	protein_coding	PROL1	ENST00000399575	1	6.7506	6.01795	5.55343	6.94944	3.29097	0.477942	0.169118	1.651	2.1451	0.00660909	[]	[]	0.0239199	0.936836	39.1655	NA	NA		NA	NA	Background	NA	NA	NA	NA	1037	980
ENSG00000102021	HGNC:24971	protein_coding	LUZP4	X	MANE_SELECT	ENST00000371920	ENSG00000102021	protein_coding	LUZP4	ENST00000371920	1	3.97309	3.98305	3.84426	4.37111	0.667655	0.569168	1.40009	1.857	2.1446	0.00689347	[]	[]	326.164	9.86287	0.030238	yes	NA		NA	NA	Accessory	NA	NA	NA	NA	1697	1742
ENSG00000266202	0	protein_coding	ENSG00000266202	17	CANONICAL	ENST00000582441	ENSG00000266202	protein_coding	RP1-66C13.4	ENST00000582441	0	7.70342	6.38861	6.91003	8.91664	NA	NA	NA	1.951	2.1356	NA	[]	[]	NA	NA	NA	NA	NA		NA	NA	Background	NA	NA	NA	NA	577	577
ENSG00000171459	HGNC:8218	protein_coding	OR1L6	9	MANE_SELECT	ENST00000304720	ENSG00000171459	protein_coding	OR1L6	ENST00000304720	1	19.5229	17.5667	19.5643	11.1606	3.43646	0.570361	1.62961	1.848	2.1289	0.002976	[]	[]	0	0	0.0335835	NA	NA		NA	NA	Accessory	NA	yes	NA	NA	935	1018
ENSG00000063587	HGNC:13069	protein_coding	ZNF275	X	MANE_SELECT	ENST00000650114	ENSG00000063587	protein_coding	ZNF275	ENST00000370251	0	0.311627	0.39795	0.288734	0.468379	0.426892	-0.57907	-0.398533	NA	2.1285	0.00922122	[]	[]	0.229062	19.0269	83.0643	NA	NA		NA	NA	Background	NA	NA	NA	NA	6315	6416
ENSG00000197191	HGNC:30529	protein_coding	CYSRT1	9	MANE_SELECT	ENST00000650725	ENSG00000197191	protein_coding	C9orf169	ENST00000359069	0	12.8314	11.5335	11.8915	11.0545	1.28551	NA	0.580029	1.892	2.1284	0.00202318	[]	[]	0.023004	9.79473	425.783	NA	NA		NA	NA	Background	NA	NA	NA	NA	737	760
ENSG00000231824	HGNC:28285	protein_coding	AKAIN1	18	MANE_SELECT	ENST00000434239	ENSG00000231824	protein_coding	C18orf42	ENST00000434239	0	9.36133	2.5788	8.74487	2.67574	0.296097	NA	0.207288	1.506	2.1232	0.00803873	[]	[]	0.0102204	0.405965	39.7209	NA	NA		NA	NA	Background	NA	NA	NA	NA	573	3063
ENSG00000214279	HGNC:32411	protein_coding	SCART1	10	CANONICAL	ENST00000640237	ENSG00000214279	pseudogene	RP11-108K14.4	ENST00000482993	0	0.621833	12.8548	0.621567	5.60855	NA	NA	NA	NA	2.1187	NA	["low_exome_coverage"]	["outlier_mis","outlier_syn"]	0.40375	3.39913	8.41889	NA	NA		NA	NA	Background	NA	NA	NA	NA	4894	4339
ENSG00000278828	HGNC:4775	protein_coding	H3C10	6	MANE_SELECT	ENST00000685041	NA	NA		NA	0	NA	6.63413	NA	9.53932	0.218816	-0.344996	-0.236487	1.871	2.116	NA	[]	[]	0.125081	2.97408	23.7773	NA	NA		NA	NA	Background	NA	NA	NA	NA	472	485
ENSG00000250305	HGNC:26725	protein_coding	TRMT9B	8	MANE_SELECT	ENST00000524591	ENSG00000250305	protein_coding	KIAA1456	ENST00000524591	1	16.2919	12.6021	13.5178	0.504919	3.86068	0.594428	1.39759	1.86	2.1117	0.00089123	[]	["outlier_mis"]	0.0283376	2.87128	101.324	NA	NA		NA	NA	Background	NA	NA	NA	NA	9582	9586
ENSG00000122687	HGNC:16352	protein_coding	MRM2	7	MANE_SELECT	ENST00000242257	ENSG00000122687	protein_coding	FTSJ2	ENST00000242257	1	4.25135	3.7389	3.96392	4.47634	1.64382	0.51065	0.564329	1.72	2.1097	0.00215897	[]	[]	0.374174	20.7423	55.4349	NA	NA		NA	NA	Background	NA	NA	NA	NA	1598	1701
ENSG00000205777	HGNC:4098	protein_coding	GAGE1	X	MANE_SELECT	ENST00000381700	ENSG00000205777	protein_coding	GAGE1	ENST00000381700	0	7.12384	1.85342	6.36294	2.23177	2.52545	NA	1.36644	1.941	2.107	0.011298	["low_exome_mapping_quality"]	[]	388.288	2.31866	0.0059705	NA	NA		NA	NA	Background	NA	NA	NA	NA	763	2988
ENSG00000128519	HGNC:14921	protein_coding	TAS2R16	7	MANE_SELECT	ENST00000249284	ENSG00000128519	protein_coding	TAS2R16	ENST00000249284	1	12.1324	11.1743	11.5403	11.4548	0.73183	0.245605	0.503196	1.887	2.1063	0.00250482	[]	[]	53551	0.053551	0	NA	NA		NA	NA	Background	NA	NA	NA	NA	995	996
ENSG00000203950	HGNC:24514	protein_coding	RTL8A	X	MANE_SELECT	ENST00000370775	ENSG00000203950	protein_coding	FAM127B	ENST00000370775	0	5.09272	10.2629	10.6253	6.00618	0.230274	-0.159292	-0.671459	1.567	2.0993	0.0191039	[]	[]	0.259289	36.9458	142.489	NA	NA		NA	NA	Background	NA	NA	NA	NA	1243	1203
ENSG00000179615	HGNC:15335	protein_coding	OR2AP1	12	MANE_SELECT	ENST00000641114	ENSG00000179615	protein_coding	OR2AP1	ENST00000321688	0	8.39302	5.78733	7.0861	5.33671	5.55327	NA	1.6934	1.966	2.0949	0.00251234	[]	[]	0	0	0	NA	NA		NA	NA	Accessory	NA	yes	NA	NA	929	1546
ENSG00000169906	HGNC:1436	protein_coding	S100G	X	MANE_SELECT	ENST00000380200	ENSG00000169906	protein_coding	S100G	ENST00000380200	1	8.65294	7.21987	7.67778	9.89094	3.53857	0.158391	0.0760231	1.841	2.091	0.0226097	[]	[]	0	0	0.313935	NA	NA		NA	NA	Background	NA	NA	NA	NA	452	452
ENSG00000174914	HGNC:15319	protein_coding	OR9G1	11	MANE_SELECT	ENST00000642097	ENSG00000174914	protein_coding	OR9G1	ENST00000312153	1	17.9946	19.5081	12.5497	2.12136	8.18276	0.269935	2.0745	1.927	2.0881	0.00468833	[]	[]	17511	0.017511	0	NA	NA		NA	NA	Accessory	NA	yes	NA	NA	917	3609
ENSG00000214237	HGNC:35475	protein_coding	MINDY4B	3	MANE_SELECT	ENST00000465419	ENSG00000214237	protein_coding	FAM188B2	ENST00000397891	0	5.73888	4.9916	5.3158	4.57525	1.69732	NA	-0.144593	1.246	2.0878	0.00176727	["low_exome_coverage"]	["outlier_mis","outlier_syn"]	0.20686	0.177438	0.857767	NA	NA		NA	NA	Background	NA	NA	NA	NA	1062	2040
ENSG00000171936	HGNC:8174	protein_coding	OR10H3	19	MANE_SELECT	ENST00000641646	ENSG00000171936	protein_coding	OR10H3	ENST00000305892	1	11.3014	10.3292	12.7919	16.0615	15.0599	0.484804	1.99594	1.852	2.0873	0.0025585	[]	[]	0	0	0	NA	NA		NA	NA	Accessory	NA	yes	NA	NA	950	1027
ENSG00000178947	HGNC:34499	protein_coding	SMIM10L2A	X	MANE_SELECT	ENST00000417443	ENSG00000178947	lincRNA	LINC00086	ENST00000417443	0	0.523286	0.661921	0.48947	0.780848	NA	NA	NA	NA	2.0847	NA	["low_exome_coverage"]	[]	0.273977	13.8037	50.3827	NA	NA		NA	NA	Background	NA	NA	NA	NA	5228	5228
ENSG00000181903	HGNC:14743	protein_coding	OR4C6	11	MANE_SELECT	ENST00000314259	ENSG00000181903	protein_coding	OR4C6	ENST00000314259	1	8.48118	7.86454	7.88308	10.5927	8.30878	0.703865	1.34716	1.924	2.0837	0.00226241	[]	["outlier_mis"]	0	0	0	NA	NA		NA	NA	Accessory	NA	yes	NA	NA	1057	1018
ENSG00000276368	HGNC:4727	protein_coding	H2AC14	6	MANE_SELECT	ENST00000333151	NA	NA		NA	0	NA	6.70084	NA	9.62408	0.189258	-0.617261	-0.0210445	1.865	2.0726	NA	["low_exome_mapping_quality"]	[]	0.145569	0.214552	1.47388	NA	NA		NA	NA	Background	NA	NA	NA	NA	495	475
ENSG00000269313	HGNC:30006	protein_coding	MAGIX	X	CANONICAL	ENST00000616266	NA	NA		NA	0	NA	1.65122	NA	1.95996	3.02676	1.01514	0.755591	NA	2.0627	NA	[]	[]	0.0438647	0.746818	17.0255	NA	NA		NA	NA	Background	NA	NA	NA	NA	1232	3290
ENSG00000285480	HGNC:53833	protein_coding	H2BE1	7	MANE_SELECT	ENST00000644661	NA	NA		NA	0	NA	7.58316	NA	10.2405	NA	NA	NA	1.768	2.0621	NA	[]	[]	0.17117	1.69329	9.89244	NA	NA		NA	NA	Background	NA	NA	NA	NA	NA	571
ENSG00000140950	HGNC:29325	protein_coding	MEAK7	16	MANE_SELECT	ENST00000343629	ENSG00000140950	protein_coding	TLDC1	ENST00000343629	1	11.7828	10.3197	11.8773	1.76714	5.11728	2.13746	2.9476	1.935	2.0561	0.00065968	[]	["outlier_mis"]	0.306678	5.80711	18.9355	NA	NA		NA	NA	Background	NA	NA	NA	NA	3384	5005
ENSG00000197837	HGNC:20510	protein_coding	H4-16	12	MANE_SELECT	ENST00000539745	ENSG00000197837	protein_coding	HIST4H4	ENST00000539745	1	7.77027	6.99944	6.92359	10.0476	1.48591	-0.21684	0.0724146	1.741	2.0484	0.00284904	[]	[]	0.391779	2.25265	5.7498	NA	NA		NA	NA	Background	NA	NA	NA	NA	576	411
ENSG00000168515	HGNC:18395	protein_coding	SCGB1D1	11	MANE_SELECT	ENST00000306238	ENSG00000168515	protein_coding	SCGB1D1	ENST00000306238	1	8.38826	6.98837	7.52181	9.99179	0.310383	0.589705	1.75357	1.869	2.046	0.00203207	[]	[]	1.24317	0.097202	0.078188	NA	NA		NA	NA	Background	NA	NA	NA	NA	450	450
ENSG00000187186	0	protein_coding	ENSG00000187186	9	MANE_SELECT	ENST00000421828	ENSG00000187186	protein_coding	RP11-195F19.5	ENST00000421828	0	4.30178	3.92481	3.97309	4.96364	NA	NA	NA	1.603	2.0409	NA	["low_exome_coverage"]	[]	8.6619	119.762	13.8263	NA	NA		NA	NA	Background	NA	NA	NA	NA	1522	1518
ENSG00000102043	HGNC:16825	protein_coding	MTMR8	X	MANE_SELECT	ENST00000374852	ENSG00000102043	protein_coding	MTMR8	ENST00000374852	1	2.24191	2.345	4.29189	2.76009	1.75016	0.643385	0.648858	1.84	2.0337	0.00162456	[]	["outlier_mis"]	0.183746	0.417991	2.27483	NA	NA		NA	NA	Background	NA	NA	NA	NA	2625	2646
ENSG00000165591	HGNC:26440	protein_coding	FAAH2	X	MANE_SELECT	ENST00000374900	ENSG00000165591	protein_coding	FAAH2	ENST00000374900	1	3.30075	3.20194	3.08748	3.93144	1.70685	0.855614	1.64438	1.935	2.0157	0.00090391	[]	["outlier_mis"]	0.0252138	0.494808	19.6245	NA	NA		XL	Disputed	Background	NA	NA	NA	NA	1972	1969
ENSG00000158122	HGNC:16881	protein_coding	PRXL2C	9	MANE_SELECT	ENST00000375234	ENSG00000158122	protein_coding	AAED1	ENST00000375234	1	2.27824	2.53776	2.18797	2.42355	5.06351	0.897364	1.05291	1.972	1.9991	0.00082558	[]	[]	0.408706	9.63312	23.5698	NA	NA		NA	NA	Background	NA	NA	NA	NA	2857	2893
ENSG00000172428	HGNC:21314	protein_coding	COPS9	2	MANE_SELECT	ENST00000607357	ENSG00000172428	protein_coding	MYEOV2	ENST00000307266	1	7.38632	6.86956	6.50853	10.0051	2.38938	0.237228	0.293872	1.847	1.9969	0.0056356	[]	[]	0.473651	42.3822	89.4798	NA	NA		NA	NA	Background	NA	NA	NA	NA	754	415
ENSG00000288914	0	protein_coding	ENSG00000288914	7	CANONICAL	ENST00000688005	NA	NA		NA	0	NA	7.55789	NA	11.4829	NA	NA	NA	1.87	1.9946	NA	[]	[]	NA	NA	NA	NA	NA		NA	NA	Background	NA	NA	NA	NA	NA	98
ENSG00000203870	HGNC:41915	protein_coding	SMIM9	X	MANE_SELECT	ENST00000369529	ENSG00000203870	protein_coding	SMIM9	ENST00000369529	0	7.59249	11.1685	6.90778	6.94174	1.53243	NA	1.23958	1.832	1.9919	0.00169837	[]	[]	11.355	1.79137	0.157759	NA	NA		NA	NA	Background	NA	NA	NA	NA	900	1011
ENSG00000179698	HGNC:26959	protein_coding	WDR97	8	MANE_SELECT	ENST00000323662	ENSG00000179698	protein_coding	KIAA1875	ENST00000323662	0	17.7415	17.963	17.9801	1.58411	5.25805	NA	0.727078	0.862	1.9863	0.0106653	["low_exome_coverage"]	["outlier_mis","outlier_syn"]	2.99321	36.1613	12.0811	NA	NA		NA	NA	Background	NA	NA	NA	NA	6892	6892
ENSG00000284732	0	protein_coding	ENSG00000284732	11	CANONICAL	ENST00000641310	NA	NA		NA	0	NA	1.58384	NA	1.60272	NA	NA	NA	1.766	1.9793	NA	[]	[]	NA	NA	NA	NA	NA		NA	NA	Background	NA	NA	NA	NA	NA	4668
ENSG00000283473	HGNC:52390	protein_coding	FAM240A	3	MANE_SELECT	ENST00000640551	NA	NA		NA	0	NA	12.6588	NA	4.62589	NA	NA	NA	1.916	1.9741	NA	[]	[]	0.215939	0.0978765	0.453259	NA	NA		NA	NA	Background	NA	NA	NA	NA	NA	1733
ENSG00000179363	HGNC:28601	protein_coding	TMEM31	X	MANE_SELECT	ENST00000319560	ENSG00000179363	protein_coding	TMEM31	ENST00000319560	1	7.18829	6.08295	6.52295	8.11848	0.642094	0.174924	0.342862	1.867	1.9739	0.00169509	[]	[]	67.5422	157.763	2.33577	NA	NA		NA	NA	Background	NA	NA	NA	NA	725	729
ENSG00000183598	HGNC:25311	protein_coding	H3C13	1	MANE_SELECT	ENST00000331491	ENSG00000183598	protein_coding	HIST2H3D	ENST00000331491	1	8.40732	6.72158	7.51532	9.69186	0.241762	-0.400872	0.515069	1.832	1.9738	0.0057046	["low_exome_mapping_quality"]	[]	0.532931	1.26431	2.37237	NA	NA		NA	NA	Background	NA	NA	NA	NA	410	468
ENSG00000118804	HGNC:24854	protein_coding	STBD1	4	MANE_SELECT	ENST00000237642	ENSG00000118804	protein_coding	FAM47E-STBD1	ENST00000237642	0	1.39634	2.72537	1.31101	3.28196	NA	0.299611	-0.0776079	1.666	1.9674	0.00108388	[]	[]	0.110272	14.8216	134.41	NA	NA		NA	NA	Background	NA	NA	NA	NA	3418	2242
ENSG00000123569	HGNC:27252	protein_coding	H2BW1	X	MANE_SELECT	ENST00000217926	ENSG00000123569	protein_coding	H2BFWT	ENST00000217926	1	11.1044	9.08697	10.6572	12.2728	0.746308	1.59588	1.46814	1.741	1.9656	0.00273995	[]	[]	1276760	1.27676	0	NA	NA		NA	NA	Background	NA	NA	NA	NA	891	912
ENSG00000181666	HGNC:4928	protein_coding	ZNF875	19	MANE_SELECT	ENST00000392153	ENSG00000181666	protein_coding	HKR1	ENST00000324411	1	4.14983	5.65445	5.10685	5.67453	10.375	1.28124	1.14454	1.885	1.9628	0.00114051	[]	[]	0.796461	28.426	35.6904	NA	NA		NA	NA	Background	NA	NA	NA	NA	2923	2780
ENSG00000185982	HGNC:18106	protein_coding	DEFB128	20	MANE_SELECT	ENST00000334391	ENSG00000185982	protein_coding	DEFB128	ENST00000334391	1	12.525	11.0486	11.8738	14.2352	1.63151	0.584002	0.51053	1.595	1.9616	0.00320838	[]	[]	0	0	0	NA	NA		NA	NA	Background	NA	NA	NA	NA	371	401
ENSG00000197409	HGNC:4767	protein_coding	H3C4	6	MANE_SELECT	ENST00000356476	ENSG00000197409	protein_coding	HIST1H3D	ENST00000377831	0	6.43917	6.59055	5.84788	9.40743	0.199011	-0.611558	-0.263936	1.773	1.9579	0.00262944	[]	[]	0.191528	2.4494	12.7887	NA	NA		NA	NA	Background	NA	NA	NA	NA	863	502
ENSG00000170605	HGNC:15339	protein_coding	OR9K2	12	MANE_SELECT	ENST00000641329	ENSG00000170605	protein_coding	OR9K2	ENST00000305377	1	13.9405	8.07508	13.5385	7.26799	19.5088	0.346399	1.61116	1.805	1.9537	0.00250544	[]	[]	0	0	0.004858	NA	NA		NA	NA	Accessory	NA	yes	yes	NA	1121	3117
ENSG00000198965	HGNC:14820	protein_coding	OR10R2	1	CANONICAL	ENST00000641067	ENSG00000198965	protein_coding	OR10R2	ENST00000368152	1	14.3522	17.656	13.8784	19.878	21.9095	1.45914	1.63304	1.774	1.953	0.00284444	[]	[]	0	0	0	NA	NA		NA	NA	Accessory	NA	yes	NA	NA	1007	1130
ENSG00000273047	0	protein_coding	ENSG00000273047	20	CANONICAL	ENST00000467211	ENSG00000273047	protein_coding	RP4-583P15.14	ENST00000467211	0	8.96728	7.27736	7.95708	10.8633	NA	NA	NA	1.747	1.9485	NA	[]	[]	NA	NA	NA	NA	NA		NA	NA	Background	NA	NA	NA	NA	250	250
ENSG00000180264	HGNC:18651	protein_coding	ADGRD2	9	CANONICAL	ENST00000334810	ENSG00000180264	protein_coding	GPR144	ENST00000334810	0	17.3251	16.138	17.9513	17.1696	9.70763	NA	NA	0.931	1.9476	0.00060199	["low_exome_coverage"]	["outlier_mis","outlier_syn"]	0.144837	1.56976	10.8381	NA	NA		NA	NA	Background	NA	NA	NA	NA	2872	3222
ENSG00000196778	HGNC:15222	protein_coding	OR52K1	11	MANE_SELECT	ENST00000641528	ENSG00000196778	protein_coding	OR52K1	ENST00000307632	1	9.89896	1.34687	9.08476	1.24857	8.45876	0.0243219	1.47361	1.77	1.9472	0.00350116	[]	[]	0.0791362	0.014933	0.188699	NA	NA		NA	NA	Accessory	NA	yes	NA	NA	1029	5454
ENSG00000266714	HGNC:14083	protein_coding	MYO15B	17	CANONICAL	ENST00000645453	ENSG00000266714	protein_coding	MYO15B	ENST00000583560	0	10.7764	0.101323	10.2738	19.1078	12.7262	NA	0.997313	NA	1.9464	0.00556436	["low_exome_coverage"]	["outlier_lof","outlier_mis","outlier_syn"]	0.181944	31.2251	171.619	NA	NA		NA	NA	Background	NA	NA	NA	NA	761	9850
ENSG00000196826	0	protein_coding	ENSG00000196826	19	CANONICAL	ENST00000428311	ENSG00000196826	protein_coding	ZNF709	ENST00000428311	0	0.757535	0.917782	0.710205	1.08776	NA	NA	NA	1.783	1.9446	NA	[]	[]	NA	NA	NA	NA	NA		NA	NA	Background	NA	NA	NA	NA	4501	4501
ENSG00000257704	HGNC:27406	protein_coding	INAFM1	19	MANE_SELECT	ENST00000552360	ENSG00000257704	protein_coding	PRR24	ENST00000552360	0	10.0894	8.91829	8.91865	12.0321	7.06428	NA	-0.601558	1.961	1.9439	0.0109554	[]	[]	0.276058	42.2855	153.176	NA	NA		NA	NA	Background	NA	NA	NA	NA	837	838
ENSG00000147223	HGNC:25117	protein_coding	RIPPLY1	X	MANE_SELECT	ENST00000276173	ENSG00000147223	protein_coding	RIPPLY1	ENST00000276173	1	5.34323	4.66961	4.92887	6.04981	0.559223	0.142476	0.761674	1.774	1.9429	0.00343275	[]	[]	0.0817204	0.538699	6.59198	NA	NA		NA	NA	Background	NA	NA	NA	NA	1168	1192
ENSG00000180433	HGNC:15033	protein_coding	OR6K6	1	CANONICAL	ENST00000641861	ENSG00000180433	protein_coding	OR6K6	ENST00000368144	1	11.5502	10.6611	10.4358	9.05921	16.4787	0.808051	1.8965	1.513	1.9402	0.00268883	[]	[]	0	0	0.015975	NA	NA		NA	NA	Accessory	NA	yes	NA	NA	1171	1171
ENSG00000268750	0	protein_coding	ENSG00000268750	19	CANONICAL	ENST00000593873	ENSG00000268750	protein_coding	CTD-2583A14.10	ENST00000598031	0	7.84375	6.39246	7.25615	9.05028	NA	NA	NA	1.699	1.9369	NA	["low_exome_mapping_quality"]	[]	NA	NA	NA	NA	NA		NA	NA	Background	NA	NA	NA	NA	603	554
ENSG00000155659	HGNC:17032	protein_coding	VSIG4	X	MANE_SELECT	ENST00000374737	ENSG00000155659	protein_coding	VSIG4	ENST00000374737	1	3.76756	3.71752	3.59071	4.62009	2.50406	1.21433	1.57036	1.684	1.9322	0.00280683	[]	[]	0.0339113	4.95732	146.185	NA	NA		NA	NA	Background	NA	NA	NA	NA	1826	1799
ENSG00000261793	0	protein_coding	ENSG00000261793	9	CANONICAL	ENST00000568665	ENSG00000261793	processed_transcript	RP11-350O14.18	ENST00000568665	0	8.21123	6.75391	7.34125	9.75231	NA	NA	NA	1.823	1.9303	NA	["low_exome_coverage"]	[]	NA	NA	NA	NA	NA		NA	NA	Background	NA	NA	NA	NA	457	457
ENSG00000179626	HGNC:19632	protein_coding	OR6C4	12	MANE_SELECT	ENST00000641569	ENSG00000179626	protein_coding	OR6C4	ENST00000394256	1	10.6572	1.18385	8.94019	0.852457	7.55398	0.813755	1.78428	1.777	1.9227	0.00425939	[]	[]	0.6723	0.005927	0.008815	NA	NA		NA	NA	Accessory	NA	yes	NA	NA	1045	5139
ENSG00000130032	HGNC:30798	protein_coding	PRRG3	X	MANE_SELECT	ENST00000674457	ENSG00000130032	protein_coding	PRRG3	ENST00000370353	1	1.13117	0.536052	1.48695	0.635416	1.67342	1.02262	0.521804	NA	1.9175	0.00349569	[]	[]	0.0151074	0.371137	24.5665	NA	NA		NA	NA	Background	NA	NA	NA	NA	5973	5701
ENSG00000214140	HGNC:32528	protein_coding	PRCD	17	MANE_SELECT	ENST00000592014	ENSG00000214140	protein_coding	PRCD	ENST00000586148	1	7.48046	3.06772	6.70303	3.78079	1.06321	0.27368	0.528185	1.841	1.9173	0.00770364	[]	[]	0.138479	2.62096	18.9267	NA	NA		NA	NA	Background	NA	NA	NA	NA	626	1984
ENSG00000286098	0	protein_coding	ENSG00000286098	19	CANONICAL	ENST00000652448	NA	NA		NA	0	NA	19.5878	NA	23.0872	NA	NA	NA	1.904	1.9168	NA	[]	[]	NA	NA	NA	NA	NA		NA	NA	Background	NA	NA	NA	NA	NA	3210
ENSG00000264668	0	protein_coding	ENSG00000264668	8	CANONICAL	ENST00000522452	ENSG00000264668	protein_coding	ZFP41	ENST00000522452	0	1.90822	2.04385	1.79181	2.41812	NA	NA	NA	1.754	1.916	NA	[]	[]	NA	NA	NA	NA	NA		NA	NA	Background	NA	NA	NA	NA	2893	2893
ENSG00000225396	HGNC:52642	protein_coding	FAM236D	X	MANE_SELECT	ENST00000419795	ENSG00000225396	lincRNA	RP11-69A21.2	ENST00000458170	0	8.2479	6.82996	7.36247	9.71885	NA	NA	NA	NA	1.911	NA	["low_exome_coverage","low_exome_mapping_quality"]	[]	809767	0.809767	0	NA	NA		NA	NA	Background	NA	NA	NA	NA	448	460
ENSG00000288681	0	protein_coding	ENSG00000288681	11	CANONICAL	ENST00000399815	NA	NA		NA	0	NA	6.98616	NA	10.3379	NA	NA	NA	1.565	1.91	NA	[]	[]	NA	NA	NA	NA	NA		NA	NA	Background	NA	NA	NA	NA	NA	380
ENSG00000267710	HGNC:53168	protein_coding	EDDM13	19	MANE_SELECT	ENST00000649256	ENSG00000267710	protein_coding	AC006116.20	ENST00000588026	0	8.7277	5.83028	7.91708	7.47793	NA	NA	NA	1.943	1.8975	NA	["low_exome_coverage"]	[]	0.257318	2.20289	8.56096	NA	NA		NA	NA	Background	NA	NA	NA	NA	324	864
ENSG00000255307	HGNC:15207	protein_coding	OR52B2	11	MANE_SELECT	ENST00000530810	ENSG00000255307	protein_coding	OR52B2	ENST00000530810	1	6.99775	7.25968	6.88193	7.73268	4.88209	1.09593	2.01476	1.708	1.8961	0.0065058	[]	[]	0	0	0.151355	NA	NA		NA	NA	Accessory	NA	yes	NA	NA	1078	971
ENSG00000198930	HGNC:24294	protein_coding	CSAG1	X	MANE_SELECT	ENST00000452779	ENSG00000198930	protein_coding	CSAG1	ENST00000370287	1	12.155	12.842	14.4216	14.0281	5.30676	1.07077	1.561	1.923	1.8956	0.0157747	[]	[]	1.82523	2.46801	1.35216	NA	NA		NA	NA	Background	NA	NA	NA	NA	870	641
ENSG00000197021	HGNC:17402	protein_coding	EOLA2	X	MANE_SELECT	ENST00000370406	ENSG00000197021	protein_coding	CXorf40B	ENST00000370406	0	4.04246	4.49748	3.77523	5.69016	0.713734	NA	NA	1.882	1.8908	0.0158981	["low_exome_mapping_quality"]	[]	0.400115	20.7343	51.8208	NA	NA		NA	NA	Background	NA	NA	NA	NA	1648	1328
ENSG00000243317	HGNC:41909	protein_coding	STMP1	7	MANE_SELECT	ENST00000507606	ENSG00000243317	protein_coding	C7orf73	ENST00000507606	0	5.04916	2.38693	4.72028	2.95181	0.656534	NA	-0.865155	1.551	1.8906	0.0248428	[]	[]	0.885484	38.6644	43.6647	NA	NA		NA	NA	Background	NA	NA	NA	NA	1259	2458
ENSG00000182600	HGNC:33763	protein_coding	SNORC	2	CANONICAL	ENST00000331342	ENSG00000182600	protein_coding	C2orf82	ENST00000409230	0	7.30775	6.76334	6.58319	9.73346	NA	NA	-0.933996	1.972	1.8837	0.0122689	[]	[]	0.108004	6.63263	61.4108	NA	NA		NA	NA	Background	NA	NA	NA	NA	659	462
ENSG00000267881	0	protein_coding	ENSG00000267881	19	CANONICAL	ENST00000435837	ENSG00000267881	protein_coding	CEA	ENST00000598976	0	19.8877	7.24207	23.6276	10.7509	NA	NA	NA	1.648	1.8825	NA	[]	[]	NA	NA	NA	NA	NA		NA	NA	Background	NA	NA	NA	NA	575	275
ENSG00000186367	HGNC:33914	protein_coding	MINAR2	5	MANE_SELECT	ENST00000564719	ENSG00000186367	protein_coding	KIAA1024L	ENST00000564719	0	2.54231	2.59043	2.39988	3.1067	1.41828	NA	1.24196	1.822	1.8809	0.00340636	[]	[]	0.218601	0.057317	0.262198	NA	NA		NA	NA	Background	NA	NA	NA	NA	2351	2336
ENSG00000242732	HGNC:29430	protein_coding	RTL5	X	CANONICAL	ENST00000609883	ENSG00000242732	protein_coding	RGAG4	ENST00000545866	1	1.09318	1.61675	0.939909	1.50515	4.63891	0.658282	0.330525	0.967	1.8805	0.00364392	[]	[]	0.243123	19.9149	81.9127	NA	NA		NA	NA	Background	NA	NA	NA	NA	4357	4104
ENSG00000169575	HGNC:12709	protein_coding	VPREB1	22	MANE_SELECT	ENST00000403807	ENSG00000169575	protein_coding	VPREB1	ENST00000403807	1	8.75349	7.90803	8.56456	11.7973	1.03719	0.638009	1.42659	1.855	1.88	0.00302374	[]	[]	0.264731	0.247176	0.933686	NA	NA		NA	NA	Background	NA	NA	NA	NA	753	642
ENSG00000176774	HGNC:28515	protein_coding	MAGEB18	X	MANE_SELECT	ENST00000325250	ENSG00000176774	protein_coding	MAGEB18	ENST00000325250	1	9.59349	9.53183	8.40414	4.20646	0.349676	0.498772	0.496922	1.853	1.8722	0.00627117	[]	[]	1414660	1.41466	0	NA	NA		NA	NA	Background	NA	NA	NA	NA	1808	1809
ENSG00000238227	HGNC:31009	protein_coding	TMEM250	9	MANE_SELECT	ENST00000418388	ENSG00000238227	protein_coding	C9orf69	ENST00000418388	1	1.89648	2.00264	1.78972	2.43327	0.695712	0.333033	0.438911	1.715	1.872	0.0167178	[]	[]	0.835936	33.5359	40.1178	NA	NA		NA	NA	Background	NA	NA	NA	NA	2821	2825
ENSG00000197153	HGNC:4774	protein_coding	H3C12	6	MANE_SELECT	ENST00000359303	ENSG00000197153	protein_coding	HIST1H3J	ENST00000359303	0	8.13206	6.53544	7.28433	9.34774	NA	-0.354889	-1.03356	1.624	1.8718	0.0125978	[]	[]	0.329242	0.324211	0.984718	NA	NA		NA	NA	Background	NA	NA	NA	NA	477	511
ENSG00000197903	HGNC:13954	protein_coding	H2BC12	6	MANE_SELECT	ENST00000356950	ENSG00000197903	protein_coding	HIST1H2BK	ENST00000396891	1	6.63581	6.6382	5.99883	9.46992	0.471216	-0.336617	0.934094	1.805	1.8686	0.0108824	["low_exome_mapping_quality"]	[]	0.38118	46.0107	120.706	NA	NA		NA	NA	Background	NA	NA	NA	NA	818	494
ENSG00000099624	HGNC:837	protein_coding	ATP5F1D	19	MANE_SELECT	ENST00000215375	ENSG00000099624	protein_coding	ATP5D	ENST00000215375	0	5.97876	5.18421	5.45875	6.79905	1.20154	NA	-0.460495	1.96	1.8674	0.00513226	[]	[]	0.254339	106.719	419.594	NA	NA		NA	NA	Background	NA	NA	NA	NA	992	991
ENSG00000198881	HGNC:19763	protein_coding	ASB12	X	MANE_SELECT	ENST00000362002	ENSG00000198881	protein_coding	ASB12	ENST00000362002	1	5.12027	4.69169	4.73666	5.85726	2.25707	1.39933	1.09464	1.68	1.8616	0.0043331	[]	[]	0.0829195	3.64108	43.911	NA	NA		NA	NA	Background	NA	NA	NA	NA	1286	1264
ENSG00000224051	HGNC:28116	protein_coding	CPTP	1	MANE_SELECT	ENST00000343938	ENSG00000224051	protein_coding	GLTPD1	ENST00000343938	1	2.83273	2.86721	2.70153	3.50226	1.27865	1.07196	0.102295	1.748	1.8596	0.00180471	[]	[]	2.20419	132.757	60.2294	NA	NA		NA	NA	Background	NA	NA	NA	NA	2187	2151
ENSG00000275379	HGNC:4771	protein_coding	H3C11	6	MANE_SELECT	ENST00000616365	NA	NA		NA	0	NA	6.59257	NA	9.41131	0.24364	-0.41344	-0.292188	1.663	1.8585	NA	[]	[]	0	0	0.677592	NA	NA		NA	NA	Background	NA	NA	NA	NA	476	501
ENSG00000273542	HGNC:4784	protein_coding	H4C12	6	MANE_SELECT	ENST00000611927	NA	NA		NA	0	NA	6.97734	NA	10.2265	0.519248	-0.389111	0.848484	1.799	1.8576	NA	["low_exome_mapping_quality"]	[]	0.553779	1.24309	2.24474	NA	NA		NA	NA	Background	NA	NA	NA	NA	353	386
ENSG00000184260	HGNC:4738	protein_coding	H2AC20	1	MANE_SELECT	ENST00000331380	ENSG00000184260	protein_coding	HIST2H2AC	ENST00000331380	0	8.28954	6.60975	7.41536	9.48174	0.0542973	-0.175399	-0.561842	1.656	1.8536	0.0328307	[]	[]	0.212419	2.43961	11.4849	NA	NA		NA	NA	Background	NA	NA	NA	NA	436	493
ENSG00000171054	HGNC:14755	protein_coding	OR13H1	X	MANE_SELECT	ENST00000338616	ENSG00000171054	protein_coding	OR13H1	ENST00000338616	1	11.2429	10.5795	10.4998	7.23024	1.72994	1.54364	1.38736	1.92	1.8522	0.0185066	[]	[]	0	0	0	NA	NA		NA	NA	Accessory	NA	yes	NA	NA	1080	926
ENSG00000177854	HGNC:13705	protein_coding	TMEM187	X	MANE_SELECT	ENST00000369982	ENSG00000177854	protein_coding	TMEM187	ENST00000369982	0	10.3032	10.334	7.86337	10.7588	6.10445	0.225961	-0.0298993	1.592	1.8473	0.00340818	[]	[]	0.488684	11.0446	22.6007	NA	NA		NA	NA	Background	NA	NA	NA	NA	1878	1450
ENSG00000278588	HGNC:4756	protein_coding	H2BC10	6	MANE_SELECT	ENST00000377733	NA	NA		NA	0	NA	6.71638	NA	9.58553	0.543843	-0.134314	0.236581	1.683	1.8424	NA	[]	[]	0.536273	0.510816	0.952529	NA	NA		NA	NA	Background	NA	NA	NA	NA	478	481
ENSG00000125879	HGNC:8517	protein_coding	OTOR	20	MANE_SELECT	ENST00000246081	ENSG00000125879	protein_coding	OTOR	ENST00000246081	1	6.03556	6.0153	5.78563	7.2751	9.40108	0.143652	0.492182	1.698	1.8331	0.00135158	[]	[]	0.728067	0.02566	0.035243	NA	NA		NA	NA	Background	NA	NA	NA	NA	1473	1473
ENSG00000185448	HGNC:29962	protein_coding	FAM47A	X	MANE_SELECT	ENST00000346193	ENSG00000185448	protein_coding	FAM47A	ENST00000346193	1	3.35314	4.04152	4.55916	3.85951	1.74418	0.295321	0.568989	NA	1.8266	0.00869971	[]	[]	5581270	5.58127	0	yes	NA		NA	NA	Accessory	NA	NA	NA	NA	2578	2562
ENSG00000184811	HGNC:29592	protein_coding	TRARG1	17	MANE_SELECT	ENST00000333813	ENSG00000184811	protein_coding	TUSC5	ENST00000333813	1	11.0573	12.2616	11.2521	3.8633	1.59353	0.60913	1.21538	1.807	1.8254	0.00176536	[]	[]	0.0120187	1.75607	146.112	NA	NA		NA	NA	Background	NA	NA	NA	NA	3593	3585
ENSG00000164451	HGNC:21094	protein_coding	CALHM4	6	MANE_SELECT	ENST00000368596	ENSG00000164451	protein_coding	FAM26D	ENST00000405399	1	6.00615	1.43119	5.56831	1.55254	5.18929	0.420105	0.398874	1.551	1.8234	0.00154309	[]	[]	2.24891	0.163996	0.0729215	NA	NA		NA	NA	Background	NA	NA	NA	NA	1161	3902
ENSG00000276180	HGNC:4793	protein_coding	H4C9	6	MANE_SELECT	ENST00000615353	NA	NA		NA	0	NA	6.95315	NA	10.1315	0.160361	-0.356403	0.369099	1.641	1.8207	NA	[]	[]	0.847208	2.21317	2.61231	NA	NA		NA	NA	Background	NA	NA	NA	NA	1342	396
ENSG00000187837	HGNC:4716	protein_coding	H1-2	6	MANE_SELECT	ENST00000343677	ENSG00000187837	protein_coding	HIST1H1C	ENST00000343677	1	9.16931	8.0019	7.70342	9.14962	5.91227	0.62633	2.27822	1.726	1.8201	0.00410267	[]	["outlier_mis","outlier_syn"]	0.183085	24.5394	134.033	NA	NA		NA	NA	Background	NA	NA	NA	NA	731	730
ENSG00000182035	HGNC:28606	protein_coding	ADIG	20	MANE_SELECT	ENST00000537425	ENSG00000182035	protein_coding	ADIG	ENST00000470147	0	6.80915	6.04099	6.2559	8.38438	0.402705	0.396133	-0.183618	1.845	1.8182	NA	[]	[]	69.1212	89.4166	1.29362	NA	NA		NA	NA	Background	NA	NA	NA	NA	769	671
ENSG00000188820	HGNC:33391	protein_coding	CALHM6	6	MANE_SELECT	ENST00000368605	ENSG00000188820	protein_coding	FAM26F	ENST00000368605	0	11.0661	10.9265	10.2518	14.9442	9.46343	NA	1.46427	1.966	1.8181	0.00343862	[]	[]	0.0544908	5.52444	101.383	NA	NA		NA	NA	Background	NA	NA	NA	NA	1106	1124
ENSG00000152760	HGNC:26882	protein_coding	DYNLT5	1	MANE_SELECT	ENST00000282670	ENSG00000152760	protein_coding	TCTEX1D1	ENST00000282670	1	8.08377	9.64239	8.4457	12.7063	10.2722	0.197658	0.633607	1.657	1.8136	0.00123832	[]	[]	0.0242602	0.148977	6.14079	NA	NA		NA	NA	Background	NA	NA	yes	NA	1996	2257
ENSG00000176485	HGNC:17825	protein_coding	PLAAT3	11	MANE_SELECT	ENST00000415826	ENSG00000176485	protein_coding	PLA2G16	ENST00000323646	0	2.18227	4.9617	2.05505	6.52203	1.04933	0.438374	0.590174	1.838	1.8075	0.00213855	[]	[]	0.303646	84.9497	279.766	NA	NA		NA	NA	Background	NA	NA	NA	NA	2590	1070
ENSG00000203499	HGNC:49576	protein_coding	IQANK1	8	MANE_SELECT	ENST00000527139	ENSG00000203499	lincRNA	FAM83H-AS1	ENST00000435097	0	0.520436	12.2467	0.485872	16.2918	NA	NA	NA	1.911	1.8012	NA	["low_exome_coverage"]	[]	0.378481	13.976	36.9266	NA	NA		NA	NA	Background	NA	NA	NA	NA	5238	1791
ENSG00000131080	HGNC:17756	protein_coding	EDA2R	X	MANE_SELECT	ENST00000374719	ENSG00000131080	protein_coding	EDA2R	ENST00000450752	1	15.2607	11.7829	14.6166	1.81244	1.09938	0.439386	0.40327	1.604	1.7979	0.00393007	[]	[]	0.089082	3.23456	36.3099	NA	NA		NA	NA	Background	NA	NA	NA	NA	1007	3448
ENSG00000102195	HGNC:4506	protein_coding	GPR50	X	MANE_SELECT	ENST00000218316	ENSG00000102195	protein_coding	GPR50	ENST00000218316	0	8.42647	20.6792	13.2719	13.3578	6.34364	0.536846	-0.328844	0.623	1.7935	0.0584093	[]	[]	0.00629422	0.173815	27.615	NA	NA		NA	NA	Background	NA	NA	NA	NA	1949	2018
ENSG00000188375	HGNC:33164	protein_coding	H3-5	12	MANE_SELECT	ENST00000340398	ENSG00000188375	protein_coding	H3F3C	ENST00000340398	0	7.19431	6.6138	6.59157	7.17539	5.73238	0.535339	1.03345	1.693	1.79	0.00345988	[]	[]	11.0591	38.0058	3.43662	NA	NA		NA	NA	Background	NA	NA	NA	NA	1052	1113
ENSG00000169429	HGNC:6025	protein_coding	CXCL8	4	MANE_SELECT	ENST00000307407	ENSG00000169429	protein_coding	IL8	ENST00000307407	0	3.8387	3.70401	3.57603	4.62654	0.302282	-0.0955477	0.476808	1.822	1.7883	0.00098869	[]	[]	0.00303858	0.355398	116.962	NA	NA		NA	NA	Background	NA	NA	NA	NA	1701	1638
ENSG00000274749	HGNC:18934	protein_coding	KRTAP7-1	21	MANE_SELECT	ENST00000621162	NA	NA		NA	0	NA	12.3329	NA	15.877	NA	NA	NA	1.714	1.7858	NA	[]	[]	1.98042	0.26535	0.133986	NA	NA		NA	NA	Background	NA	NA	NA	NA	NA	720
ENSG00000285085	0	protein_coding	ENSG00000285085	6	CANONICAL	ENST00000428778	NA	NA		NA	0	NA	6.62904	NA	9.51739	NA	NA	NA	1.846	1.7839	NA	[]	[]	NA	NA	NA	NA	NA		NA	NA	Background	NA	NA	NA	NA	NA	492
ENSG00000182712	HGNC:35428	protein_coding	CMC4	X	MANE_SELECT	ENST00000369484	ENSG00000182712	protein_coding	CMC4	ENST00000369484	0	5.53696	5.43958	5.08605	7.31923	0.471711	0.402942	0.154101	1.703	1.783	0.0212085	[]	[]	0.70927	55.326	78.0041	NA	NA		NA	NA	Background	NA	NA	NA	NA	1104	878
ENSG00000283297	HGNC:53643	protein_coding	TEX52	12	MANE_SELECT	ENST00000637658	NA	NA		NA	0	NA	5.28606	NA	6.53702	NA	NA	NA	1.822	1.7824	NA	[]	[]	6.57123	22.6323	3.44415	NA	NA		NA	NA	Background	NA	NA	NA	NA	NA	1113
ENSG00000188931	HGNC:32325	protein_coding	CFAP126	1	MANE_SELECT	ENST00000367974	ENSG00000188931	protein_coding	C1orf192	ENST00000367974	0	6.86627	5.78565	6.2163	7.85977	0.9242	0.244803	0.211919	1.591	1.7726	0.00278493	[]	[]	3.53662	54.615	15.4427	NA	NA		NA	NA	Background	NA	NA	NA	NA	769	769
ENSG00000166595	HGNC:24261	protein_coding	CIAO2B	16	MANE_SELECT	ENST00000422424	ENSG00000166595	protein_coding	FAM96B	ENST00000422424	0	7.25371	6.05255	6.53638	8.41359	0.288971	0.120837	-0.0790046	1.681	1.7723	0.00714867	[]	[]	0.71189	143.653	201.791	NA	NA		NA	NA	Background	NA	NA	NA	NA	670	663
ENSG00000226430	HGNC:37180	protein_coding	USP17L7	8	MANE_SELECT	ENST00000530447	ENSG00000226430	pseudogene	USP17L7	ENST00000530447	0	3.08374	18.7327	2.87127	18.9654	NA	NA	NA	1.969	1.7714	NA	[]	["outlier_mis"]	0.383002	0.0526095	0.13736	NA	NA		NA	NA	Background	NA	NA	NA	NA	2025	1682
ENSG00000168497	HGNC:10690	protein_coding	CAVIN2	2	MANE_SELECT	ENST00000304141	ENSG00000168497	protein_coding	SDPR	ENST00000304141	0	1.6518	2.01668	1.6434	2.34696	4.15338	0.168071	0.627632	1.593	1.77	0.00199356	[]	[]	0.0277855	4.54532	163.586	NA	NA		NA	NA	Background	NA	NA	NA	NA	3227	3052
ENSG00000272398	HGNC:1645	protein_coding	CD24	6	MANE_SELECT	ENST00000606017	NA	NA		NA	0	NA	5.5891	NA	5.68604	NA	NA	NA	1.891	1.7694	NA	[]	[]	0.00267665	2.85617	1067.07	NA	NA		NA	NA	Background	NA	NA	NA	NA	NA	2154
ENSG00000181218	HGNC:20507	protein_coding	H2AW	1	MANE_SELECT	ENST00000689584	ENSG00000181218	protein_coding	HIST3H2A	ENST00000366695	0	8.06019	6.54242	7.21361	9.38037	0.237304	-0.30088	-1.02669	1.666	1.7664	0.00734908	[]	[]	0.0877361	5.87503	66.9625	NA	NA		NA	NA	Background	NA	NA	NA	NA	495	509
ENSG00000152266	HGNC:9606	protein_coding	PTH	11	MANE_SELECT	ENST00000282091	ENSG00000152266	protein_coding	PTH	ENST00000282091	0	6.64747	5.674	6.03187	7.71951	0.0913299	-0.0784367	-0.0400952	1.32	1.7663	0.0154037	[]	[]	0	0	0.464252	NA	NA		NA	NA	Background	NA	NA	NA	NA	810	788
ENSG00000135569	HGNC:30236	protein_coding	TAAR5	6	MANE_SELECT	ENST00000258034	ENSG00000135569	protein_coding	TAAR5	ENST00000258034	0	5.89048	5.39877	5.46441	6.49815	4.07152	0.283659	1.39277	1.685	1.7631	0.00203808	[]	[]	0	0	0	NA	NA		NA	NA	Background	NA	NA	NA	NA	1146	1149
ENSG00000178026	HGNC:33155	protein_coding	LRRC75B	22	MANE_SELECT	ENST00000318753	ENSG00000178026	protein_coding	FAM211B	ENST00000318753	1	6.21342	5.56196	5.71312	6.61582	5.0252	1.90263	2.10034	1.725	1.7623	0.00261196	[]	[]	0.452635	39.7594	87.8398	NA	NA		NA	NA	Background	NA	NA	NA	NA	1234	1229
ENSG00000204978	HGNC:34497	protein_coding	ERICH4	19	MANE_SELECT	ENST00000378187	ENSG00000204978	protein_coding	C19orf69	ENST00000378187	0	6.59576	5.81338	5.96151	7.12696	3.09144	NA	0.571911	1.89	1.7609	0.00340313	[]	[]	0.163405	2.02926	12.4186	NA	NA		NA	NA	Background	NA	NA	NA	NA	944	946
ENSG00000221855	HGNC:18883	protein_coding	TAS2R41	7	MANE_SELECT	ENST00000408916	ENSG00000221855	protein_coding	TAS2R41	ENST00000408916	0	8.4828	7.63928	8.06607	11.1087	6.98815	0.323941	1.13359	1.685	1.7567	0.00202661	[]	[]	0	0	0.043376	NA	NA		NA	NA	Background	NA	NA	NA	NA	923	923
ENSG00000198832	HGNC:30397	protein_coding	SELENOM	22	MANE_SELECT	ENST00000400299	ENSG00000198832	protein_coding	SELM	ENST00000402395	0	5.73802	6.01353	5.25298	8.28893	0.737089	0.0310927	0.465323	1.571	1.7563	0.00150616	[]	[]	0.0578808	46.3512	800.804	NA	NA		NA	NA	Background	NA	NA	NA	NA	1047	689
ENSG00000178980	HGNC:10752	protein_coding	SELENOW	19	MANE_SELECT	ENST00000601048	ENSG00000178980	protein_coding	SEPW1	ENST00000601048	0	6.63687	6.10995	5.87445	7.98091	2.80812	0.415917	0.501671	1.755	1.7557	0.00328295	[]	[]	0.163814	93.1151	568.418	NA	NA		NA	NA	Background	NA	NA	NA	NA	882	752
ENSG00000235118	HGNC:52388	protein_coding	FAM237A	2	MANE_SELECT	ENST00000441223	ENSG00000235118	lincRNA	AC010731.4	ENST00000543490	0	4.69583	4.59	4.33967	5.98673	NA	NA	NA	1.715	1.755	NA	[]	[]	0.413502	0.935045	2.26128	NA	NA		NA	NA	Background	NA	NA	NA	NA	1373	1220
ENSG00000177875	HGNC:33749	protein_coding	CCDC184	12	MANE_SELECT	ENST00000316554	ENSG00000177875	protein_coding	C12orf68	ENST00000316554	0	6.1666	7.85644	7.95851	4.78278	0.985062	0.399963	0.235579	1.8	1.7541	0.0161574	[]	[]	0.361839	16.4376	45.4279	NA	NA		NA	NA	Background	NA	NA	NA	NA	2343	2282
ENSG00000165698	HGNC:1367	protein_coding	SPACA9	9	MANE_SELECT	ENST00000356311	ENSG00000165698	protein_coding	C9orf9	ENST00000350499	0	6.39387	2.6936	5.79696	3.27818	1.26972	0.586315	0.8118	1.682	1.7526	0.00190114	[]	[]	4.09498	122.503	29.9154	NA	NA		NA	NA	Background	NA	NA	NA	NA	889	2238
ENSG00000261667	HGNC:52284	protein_coding	LY6L	8	MANE_SELECT	ENST00000562505	ENSG00000261667	protein_coding	RP11-520P18.5	ENST00000562505	0	6.01899	4.47946	9.09407	5.82485	NA	NA	NA	1.703	1.7431	0.00578315	[]	[]	0.376837	0.442999	1.17557	NA	NA		NA	NA	Background	NA	NA	NA	NA	984	1296
ENSG00000211450	HGNC:18251	protein_coding	SELENOH	11	MANE_SELECT	ENST00000534355	ENSG00000211450	protein_coding	C11orf31	ENST00000388857	0	6.70948	4.77652	6.12593	6.112	2.10734	0.304872	0.905679	1.878	1.7402	0.00120084	[]	[]	0.407695	2.53003	6.20569	NA	NA		NA	NA	Background	NA	NA	NA	NA	830	1188
ENSG00000221874	HGNC:38879	protein_coding	ZNF816-ZNF321P	19	CANONICAL	ENST00000391777	ENSG00000221874	protein_coding	ZNF321P	ENST00000391777	0	5.19941	4.70343	4.7641	5.94285	1.2445	0.790141	0.631858	1.597	1.7333	0.00227351	[]	[]	NA	NA	NA	NA	NA		NA	NA	Background	NA	NA	NA	NA	1248	1248
ENSG00000188305	HGNC:24793	protein_coding	PEAK3	19	MANE_SELECT	ENST00000342063	ENSG00000188305	protein_coding	C19orf35	ENST00000342063	0	4.91033	6.16536	3.58546	4.03093	8.18714	0.897003	0.607683	1.915	1.7333	0.00128577	[]	[]	0.0129988	0.405732	31.213	NA	NA		NA	NA	Background	NA	NA	NA	NA	2560	2560
ENSG00000284779	0	protein_coding	ENSG00000284779	11	CANONICAL	ENST00000643349	NA	NA		NA	0	NA	1.29026	NA	1.43006	NA	NA	NA	1.697	1.7274	NA	[]	[]	0	0	3.06967	NA	NA		NA	NA	Background	NA	NA	NA	NA	NA	5139
ENSG00000256591	0	protein_coding	ENSG00000256591	11	CANONICAL	ENST00000541135	ENSG00000256591	protein_coding	RP11-286N22.8	ENST00000541135	0	7.66568	6.37132	6.93718	8.91491	NA	NA	NA	1.72	1.7273	NA	[]	[]	1.05666	0.495637	0.469057	NA	NA		NA	NA	Background	NA	NA	NA	NA	575	575
ENSG00000275572	HGNC:4577	protein_coding	GRIFIN	7	MANE_SELECT	ENST00000614228	NA	NA		NA	0	NA	7.77886	NA	9.97629	NA	NA	NA	1.891	1.7256	NA	[]	[]	0.579784	0.300164	0.517716	NA	NA		NA	NA	Background	NA	NA	NA	NA	NA	587
ENSG00000268655	HGNC:56771	protein_coding	ENSG00000268655	19	CANONICAL	ENST00000637680	ENSG00000268655	lincRNA	CTB-60B18.10	ENST00000600007	0	8.06755	4.33072	7.22815	5.30946	NA	NA	NA	1.843	1.7235	NA	[]	[]	2.44494	6.74533	2.75889	NA	NA		NA	NA	Background	NA	NA	NA	NA	490	1480
ENSG00000197774	HGNC:27289	protein_coding	EME2	16	MANE_SELECT	ENST00000568449	ENSG00000197774	protein_coding	EME2	ENST00000568449	1	5.86469	0.363679	5.7475	0.398155	3.57028	0.937371	1.74306	1.942	1.7228	0.0006012	[]	[]	0.321598	25.5775	79.5325	NA	NA		NA	NA	Background	NA	NA	NA	NA	1226	7014
ENSG00000260007	0	protein_coding	ENSG00000260007	15	CANONICAL	ENST00000562767	ENSG00000260007	protein_coding	RP11-315D16.2	ENST00000562767	0	7.33005	1.61611	6.61679	1.89932	NA	NA	NA	1.795	1.7219	NA	[]	[]	NA	NA	NA	NA	NA		NA	NA	Background	NA	NA	NA	NA	715	3386
ENSG00000237388	HGNC:31266	protein_coding	OR4A47	11	MANE_SELECT	ENST00000446524	ENSG00000237388	protein_coding	OR4A47	ENST00000446524	1	12.8802	12.0439	13.2427	15.3664	4.90333	0.720977	1.62434	1.619	1.7203	0.00449607	[]	[]	0	0	0	NA	NA		NA	NA	Accessory	NA	yes	NA	NA	1063	929
ENSG00000187823	HGNC:25214	protein_coding	RTL4	X	CANONICAL	ENST00000340433	ENSG00000187823	protein_coding	ZCCHC16	ENST00000340433	0	4.84535	7.36807	4.43238	11.1317	1.67865	0.741887	0.75548	1.786	1.7183	0.0051637	[]	[]	0.161277	0.070192	0.435225	NA	NA		NA	NA	Background	NA	NA	NA	NA	2746	2612
ENSG00000261717	0	protein_coding	ENSG00000261717	16	CANONICAL	ENST00000567194	ENSG00000261717	protein_coding	RP11-77K12.1	ENST00000567194	0	7.98877	6.58148	7.17628	9.33819	NA	NA	NA	1.731	1.7063	NA	[]	[]	NA	NA	NA	NA	NA		NA	NA	Background	NA	NA	NA	NA	526	526
ENSG00000177868	HGNC:29204	protein_coding	SVBP	1	MANE_SELECT	ENST00000372521	ENSG00000177868	protein_coding	CCDC23	ENST00000372521	0	7.29787	5.62932	6.58843	7.64006	NA	-0.041185	0.479259	1.865	1.7051	0.0119555	[]	[]	1.44901	46.8162	32.309	NA	NA		NA	NA	Background	NA	NA	NA	NA	655	804
ENSG00000148386	HGNC:17442	protein_coding	LCN9	9	CANONICAL	ENST00000619315	ENSG00000148386	protein_coding	LCN9	ENST00000277526	0	9.89223	6.01088	7.42297	5.17497	1.25013	0.539527	0.700834	1.844	1.7012	0.00171837	[]	[]	1.46072	0.470832	0.322328	NA	NA		NA	NA	Background	NA	NA	NA	NA	524	1591
ENSG00000185291	HGNC:6012	protein_coding	IL3RA	X	MANE_SELECT	ENST00000331035	ENSG00000185291	protein_coding	IL3RA	ENST00000331035	0	4.90962	5.16456	4.82019	6.88172	0.842559	0.638853	1.11065	1.881	1.6953	0.00092151	[]	[]	0.144469	7.78432	53.8823	NA	NA		NA	NA	Background	NA	NA	NA	NA	1694	1529
ENSG00000168263	HGNC:19698	protein_coding	KCNV2	9	MANE_SELECT	ENST00000382082	ENSG00000168263	protein_coding	KCNV2	ENST00000382082	1	3.7939	4.26884	3.77742	3.94134	5.48914	0.703259	0.708882	1.964	2.162	0.00064842	[]	["outlier_mis","outlier_syn"]	13.1117	11.7443	0.89571	NA	NA		AR	Definitive	Relevant	AR	NA	NA	NA	2184	2176
ENSG00000215148	HGNC:30715	protein_coding	PRSS41	16	CANONICAL	ENST00000399677	ENSG00000215148	pseudogene	PRSS41	ENST00000399677	0	6.07632	10.6151	5.54684	13.151	NA	NA	NA	1.865	1.6929	NA	[]	[]	7.35415	3.36034	0.45693	NA	NA		NA	NA	Background	NA	NA	NA	NA	952	1082
ENSG00000119147	HGNC:24642	protein_coding	ECRG4	2	MANE_SELECT	ENST00000238044	ENSG00000119147	protein_coding	C2orf40	ENST00000238044	0	7.19912	6.24565	6.48086	8.10266	3.11685	0.783281	1.09873	1.525	1.6903	0.00118493	[]	[]	0.169857	47.1838	277.785	NA	NA		NA	NA	Background	NA	NA	NA	NA	785	749
ENSG00000275221	HGNC:4726	protein_coding	H2AC15	6	MANE_SELECT	ENST00000618958	NA	NA		NA	0	NA	6.94221	NA	9.62816	2.87692	0.0706625	0.943593	1.583	1.6893	NA	[]	[]	1.86036	11.1094	5.97164	NA	NA		NA	NA	Background	NA	NA	NA	NA	459	495
ENSG00000239605	HGNC:26850	protein_coding	STPG4	2	MANE_SELECT	ENST00000445927	ENSG00000239605	protein_coding	C2orf61	ENST00000445927	0	9.09407	8.15241	8.84232	11.0715	5.24169	0.807253	1.54082	1.605	1.6891	0.00122547	[]	[]	27.2344	8.32097	0.305531	yes	NA		NA	NA	Accessory	NA	NA	NA	NA	884	814
ENSG00000204128	HGNC:27418	protein_coding	C2orf72	2	MANE_SELECT	ENST00000373640	ENSG00000204128	protein_coding	C2orf72	ENST00000373640	0	1.8333	2.75196	1.85402	2.32755	6.89156	NA	0.215627	1.959	1.6852	0.00648673	[]	[]	0.0335159	3.74979	111.881	NA	NA		NA	NA	Background	NA	NA	NA	NA	3654	3626
ENSG00000171695	HGNC:33718	protein_coding	LKAAEAR1	20	MANE_SELECT	ENST00000302096	ENSG00000171695	protein_coding	C20orf201	ENST00000308906	0	10.5049	9.53381	9.95089	13.3291	8.97749	NA	0.807564	1.963	1.6851	0.00254453	[]	[]	9.77402	58.7836	6.01427	NA	NA		NA	NA	Background	NA	NA	NA	NA	866	820
ENSG00000186919	HGNC:29504	protein_coding	ZACN	17	MANE_SELECT	ENST00000334586	ENSG00000186919	protein_coding	ZACN	ENST00000334586	1	10.3131	9.0816	9.8189	11.0943	7.41096	1.00279	1.6444	1.642	1.6839	0.00147543	[]	[]	0.0154347	0.203343	13.1744	NA	NA		NA	NA	Background	NA	NA	yes	NA	1326	1466
ENSG00000184357	HGNC:4719	protein_coding	H1-5	6	MANE_SELECT	ENST00000331442	ENSG00000184357	protein_coding	HIST1H1B	ENST00000331442	0	7.54916	6.64126	7.06969	8.70705	4.44431	-0.31754	-0.246426	1.686	1.6829	0.00800112	[]	["outlier_mis","outlier_syn"]	0.100003	0.308578	3.0857	NA	NA		NA	NA	Background	NA	NA	NA	NA	789	796
ENSG00000280778	0	protein_coding	ENSG00000280778	1	CANONICAL	ENST00000625258	NA	NA		NA	0	NA	7.3959	NA	11.0915	NA	NA	NA	1.577	1.6785	NA	[]	[]	NA	NA	NA	NA	NA		NA	NA	Background	NA	NA	NA	NA	NA	188
ENSG00000147535	HGNC:25026	protein_coding	PLPP5	8	MANE_SELECT	ENST00000424479	ENSG00000147535	protein_coding	PPAPDC1B	ENST00000424479	0	2.94079	2.88479	2.75016	3.49679	1.62183	0.562342	0.91324	1.825	1.6773	0.00154736	[]	[]	0.131836	11.5374	87.5131	NA	NA		NA	NA	Background	NA	NA	NA	NA	2123	2127
ENSG00000142444	HGNC:25152	protein_coding	TIMM29	19	MANE_SELECT	ENST00000270502	ENSG00000142444	protein_coding	C19orf52	ENST00000270502	0	4.60402	4.33012	4.25869	5.54037	0.914596	NA	0.448102	1.919	1.6744	0.00187264	[]	[]	0.990573	26.2898	26.54	NA	NA		NA	NA	Background	NA	NA	NA	NA	1423	1345
ENSG00000147183	HGNC:2332	protein_coding	CPXCR1	X	MANE_SELECT	ENST00000276127	ENSG00000147183	protein_coding	CPXCR1	ENST00000276127	0	12.4557	11.9459	12.5663	8.85645	6.52436	0.056833	0.561494	NA	1.6721	0.00764077	[]	[]	9624400	9.6244	0	yes	NA		NA	NA	Accessory	NA	NA	NA	NA	1627	1623
ENSG00000269035	0	protein_coding	ENSG00000269035	19	CANONICAL	ENST00000594663	ENSG00000269035	protein_coding	CTD-2521M24.10	ENST00000594663	0	7.89297	7.26321	7.53611	9.8931	NA	NA	NA	1.868	1.6697	NA	[]	[]	NA	NA	NA	NA	NA		NA	NA	Background	NA	NA	NA	NA	888	888
ENSG00000136243	HGNC:17010	protein_coding	NUP42	7	MANE_SELECT	ENST00000258742	ENSG00000136243	protein_coding	NUPL2	ENST00000258742	0	4.25196	4.78184	4.21058	6.08215	6.39368	0.050166	0.856568	1.526	1.6695	0.00140323	[]	[]	0.787008	20.7183	26.3254	NA	NA		NA	NA	Background	NA	NA	NA	NA	1788	1564
ENSG00000204195	HGNC:23252	protein_coding	AWAT1	X	MANE_SELECT	ENST00000374521	ENSG00000204195	protein_coding	AWAT1	ENST00000374521	0	4.95827	4.45164	4.60269	5.39404	1.99798	-0.385004	-0.0535331	1.192	1.6694	0.00457883	[]	[]	0.128732	0.037363	0.290238	NA	NA		NA	NA	Background	NA	NA	NA	NA	1358	1390
ENSG00000231887	HGNC:9366	protein_coding	PRH1	12	MANE_SELECT	ENST00000543626	ENSG00000231887	protein_coding	PRH1	ENST00000428168	0	11.2582	9.38737	8.7106	13.0691	1.77281	0.357363	0.899161	1.616	1.6671	0.00593777	["low_exome_mapping_quality"]	[]	2.00695	2.26147	1.12682	NA	NA		NA	NA	Background	NA	NA	NA	NA	598	708
ENSG00000273049	0	protein_coding	ENSG00000273049	12	CANONICAL	ENST00000513209	ENSG00000273049	protein_coding	RP11-834C11.12	ENST00000513209	0	6.7965	5.74147	6.17041	7.81386	NA	NA	NA	1.659	1.6627	NA	[]	[]	NA	NA	NA	NA	NA		NA	NA	Background	NA	NA	NA	NA	775	775
ENSG00000204702	HGNC:8259	protein_coding	OR2J1	6	MANE_SELECT	ENST00000641659	ENSG00000204702	protein_coding	OR2J1	ENST00000377171	0	11.8809	9.27555	12.8447	14.0337	19.9466	NA	0.39563	1.641	1.6616	0.00681012	[]	[]	59980	0.05998	0	NA	NA		NA	NA	Accessory	NA	yes	yes	NA	1272	2309
ENSG00000166275	HGNC:23516	protein_coding	BORCS7	10	MANE_SELECT	ENST00000339834	ENSG00000166275	protein_coding	C10orf32	ENST00000339834	0	2.40587	2.47164	2.25849	3.03191	0.150925	-0.183778	0.0982323	1.484	1.6615	0.00584985	[]	[]	0.33717	25.6497	76.0736	NA	NA		NA	NA	Background	NA	NA	NA	NA	2417	2381
ENSG00000128322	HGNC:5870	protein_coding	IGLL1	22	MANE_SELECT	ENST00000330377	ENSG00000128322	protein_coding	IGLL1	ENST00000330377	1	11.7039	9.13562	10.7164	11.3022	4.83519	2.17651	1.66173	1.844	1.6155	0.00215622	[]	[]	44.6437	42.1157	0.943373	NA	yes	AR	AR	Moderate	Relevant	AR	NA	NA	NA	898	880
ENSG00000176896	HGNC:28277	protein_coding	TCEANC	X	CANONICAL	ENST00000380600	ENSG00000176896	protein_coding	TCEANC	ENST00000314720	0	12.2852	10.2582	11.3356	2.25524	1.96225	-0.106786	0.259206	0.909	1.6543	0.00702802	[]	[]	0.199975	1.23712	6.18637	NA	NA		NA	NA	Background	NA	NA	NA	NA	1951	2986
ENSG00000180205	HGNC:20380	protein_coding	WFDC9	20	MANE_SELECT	ENST00000326000	ENSG00000180205	protein_coding	WFDC9	ENST00000326000	0	10.4766	9.11573	9.35934	12.5356	0.259169	0.417432	0.920923	1.601	1.652	0.00191608	[]	[]	1.45197	0.0402755	0.0277375	NA	NA		NA	NA	Background	NA	NA	NA	NA	654	670
ENSG00000214285	HGNC:33940	protein_coding	NPS	10	MANE_SELECT	ENST00000398023	ENSG00000214285	protein_coding	NPS	ENST00000398023	1	10.0847	6.75182	9.13341	7.84216	4.2551	0.297652	1.90814	1.68	1.6427	0.00185549	[]	[]	0	0	0.20141	NA	NA		NA	NA	Background	NA	NA	NA	NA	319	1228
ENSG00000096395	HGNC:7141	protein_coding	MLN	6	MANE_SELECT	ENST00000430124	ENSG00000096395	protein_coding	MLN	ENST00000430124	0	12.1174	10.6483	10.829	13.6311	1.01946	0.253538	0.569567	1.63	1.6409	0.00491498	[]	[]	0.252365	0.160168	0.634668	NA	NA		NA	NA	Background	NA	NA	NA	NA	561	553
ENSG00000134548	HGNC:28139	protein_coding	SPX	12	MANE_SELECT	ENST00000256969	ENSG00000134548	protein_coding	C12orf39	ENST00000256969	0	3.49001	2.61337	3.24657	3.20412	0.191578	0.0455299	0.177333	1.698	1.6353	0.0028818	[]	[]	0.00818236	0.163662	20.0018	NA	NA		NA	NA	Background	NA	NA	NA	NA	1839	2274
ENSG00000074842	HGNC:16948	protein_coding	MYDGF	19	MANE_SELECT	ENST00000262947	ENSG00000074842	protein_coding	C19orf10	ENST00000262947	0	8.73628	8.02569	7.85776	8.47103	7.84414	-0.0130219	0.769669	1.52	1.6348	0.00327431	[]	[]	0.31445	100.227	318.737	NA	NA		NA	NA	Background	NA	NA	NA	NA	1012	984
ENSG00000203546	0	protein_coding	ENSG00000203546	14	CANONICAL	ENST00000547378	ENSG00000203546	protein_coding	RP11-176H8.1	ENST00000547378	0	8.20666	6.7602	7.33502	9.66503	NA	NA	NA	1.456	1.6339	NA	[]	[]	0.843157	5.86795	6.9595	NA	NA		NA	NA	Background	NA	NA	NA	NA	470	470
ENSG00000049769	HGNC:14944	protein_coding	PPP1R3F	X	MANE_SELECT	ENST00000055335	ENSG00000049769	protein_coding	PPP1R3F	ENST00000055335	0	1.59703	1.85139	1.49277	1.82528	3.85421	1.06481	0.496145	1.307	1.6327	0.00498845	[]	[]	0.150013	7.59259	50.613	NA	NA		NA	NA	Background	NA	NA	NA	NA	3417	3473
ENSG00000103254	HGNC:14152	protein_coding	ANTKMT	16	MANE_SELECT	ENST00000569529	ENSG00000103254	protein_coding	FAM173A	ENST00000569529	0	6.05867	5.94781	5.56004	7.45932	3.27395	0.291949	0.803296	1.948	1.6325	0.0014779	[]	[]	0.90772	65.8353	72.5282	NA	NA		NA	NA	Background	NA	NA	NA	NA	1047	865
ENSG00000257921	0	protein_coding	ENSG00000257921	12	CANONICAL	ENST00000546504	ENSG00000257921	protein_coding	RP11-571M6.15	ENST00000546504	0	8.55631	7.00831	9.44138	13.5297	NA	NA	NA	1.677	1.6298	NA	[]	[]	NA	NA	NA	NA	NA		NA	NA	Background	NA	NA	NA	NA	369	369
ENSG00000267740	0	protein_coding	ENSG00000267740	19	CANONICAL	ENST00000585661	ENSG00000267740	protein_coding	AC024592.12	ENST00000586349	0	12.2581	6.83102	10.7792	13.9557	NA	NA	NA	1.653	1.6278	NA	[]	[]	NA	NA	NA	NA	NA		NA	NA	Background	NA	NA	NA	NA	502	427
ENSG00000180772	HGNC:338	protein_coding	AGTR2	X	MANE_SELECT	ENST00000371906	ENSG00000180772	protein_coding	AGTR2	ENST00000371906	0	1.87768	2.02972	1.77587	2.4065	1.86394	0.168658	0.269609	1.312	1.6214	0.0039815	[]	[]	0	0	2.5778	NA	NA		XL	Disputed	Background	NA	NA	NA	NA	2879	2859
ENSG00000141391	HGNC:24639	protein_coding	PRELID3A	18	MANE_SELECT	ENST00000440960	ENSG00000141391	protein_coding	SLMO1	ENST00000440960	0	3.79555	3.58782	3.52711	4.50571	1.60059	0.128055	0.796326	1.792	1.6203	0.00236482	[]	[]	0.149902	3.55561	23.7195	NA	NA		NA	NA	Background	NA	NA	NA	NA	1709	1677
ENSG00000186838	HGNC:30399	protein_coding	SELENOV	19	CANONICAL	ENST00000335426	ENSG00000186838	protein_coding	SELV	ENST00000335426	0	5.7406	6.37036	5.80308	6.79056	3.57534	NA	0.763845	1.644	1.6182	0.00186462	[]	[]	4.41338	29.0307	6.57788	NA	NA		NA	NA	Background	NA	NA	NA	NA	1698	1698
ENSG00000132881	HGNC:28127	protein_coding	CPLANE2	1	MANE_SELECT	ENST00000375599	ENSG00000132881	protein_coding	RSG1	ENST00000375599	0	4.32037	3.89489	3.99148	4.88423	1.34321	0.496569	0.377413	1.649	1.6145	0.00161482	[]	[]	1.05908	11.3762	10.7416	NA	NA		NA	NA	Background	NA	NA	NA	NA	1540	1569
ENSG00000174982	HGNC:15183	protein_coding	OR4S2	11	MANE_SELECT	ENST00000641692	ENSG00000174982	protein_coding	OR4S2	ENST00000312422	1	10.177	6.51954	8.63445	5.1662	13.7434	1.91404	2.55532	1.708	1.6133	0.00869891	[]	[]	0	0	0	NA	NA		NA	NA	Accessory	NA	yes	NA	NA	935	2209
ENSG00000165171	HGNC:19068	protein_coding	METTL27	7	MANE_SELECT	ENST00000297873	ENSG00000165171	protein_coding	WBSCR27	ENST00000297873	1	14.2839	12.8335	14.2593	13.8682	3.7188	0.815629	1.1279	1.717	1.6131	0.00075998	[]	[]	1.05132	11.2936	10.7423	NA	NA		NA	NA	Background	NA	NA	NA	NA	935	916
ENSG00000131871	HGNC:30396	protein_coding	SELENOS	15	MANE_SELECT	ENST00000526049	ENSG00000131871	protein_coding	VIMP	ENST00000398226	0	4.74762	4.88205	4.43047	6.04266	3.39307	0.199174	0.581487	1.748	1.6128	0.00165407	[]	[]	1.15625	95.685	82.7547	NA	NA		NA	NA	Background	NA	NA	NA	NA	1432	1212
ENSG00000196433	HGNC:750	protein_coding	ASMT	X	MANE_SELECT	ENST00000381241	ENSG00000196433	protein_coding	ASMT	ENST00000381241	1	9.18832	8.69984	8.48766	11.4393	7.84955	1.42465	2.087	1.934	1.6126	0.001097	[]	[]	0.283061	0.451605	1.59543	NA	NA		NA	NA	Background	NA	NA	NA	NA	1379	1321
ENSG00000176731	HGNC:32235	protein_coding	RBIS	8	MANE_SELECT	ENST00000619594	ENSG00000176731	protein_coding	C8orf59	ENST00000417663	0	6.48801	5.48937	12.6968	7.34568	0.631552	0.149712	0.230918	1.858	1.61	0.00508655	[]	[]	0.31914	19.1907	60.1326	NA	NA		NA	NA	Background	NA	NA	NA	NA	849	883
ENSG00000177138	HGNC:18404	protein_coding	FAM9B	X	MANE_SELECT	ENST00000327220	ENSG00000177138	protein_coding	FAM9B	ENST00000327220	0	4.85448	2.90805	4.53168	3.61368	0.509749	0.687455	0.621714	1.693	1.6095	0.00758887	[]	[]	2.56389	4.28913	1.6729	NA	NA		NA	NA	Background	NA	NA	NA	NA	1331	2094
ENSG00000186440	HGNC:15036	protein_coding	OR6P1	1	MANE_SELECT	ENST00000641540	ENSG00000186440	protein_coding	OR6P1	ENST00000334632	0	7.36372	2.27613	7.6296	2.36646	5.90534	NA	2.2985	1.724	1.6006	0.00224913	[]	[]	31815.5	0.0318155	0	NA	NA		NA	NA	Accessory	NA	yes	NA	NA	953	3252
ENSG00000173915	HGNC:30889	protein_coding	ATP5MK	10	MANE_SELECT	ENST00000369815	ENSG00000173915	protein_coding	USMG5	ENST00000369825	0	6.96336	6.38284	6.32434	8.50712	2.92891	0.138304	0.205387	1.615	1.6004	0.0048421	[]	[]	0.477336	125.833	263.615	NA	NA		AR	Moderate	Background	NA	NA	NA	NA	784	655
ENSG00000182793	HGNC:19662	protein_coding	GSTA5	6	CANONICAL	ENST00000370989	ENSG00000182793	protein_coding	GSTA5	ENST00000370989	0	12.7441	11.5873	12.2775	8.13147	1.77014	0.298453	1.29511	1.54	1.5982	0.00114911	[]	[]	1.31275	0.318117	0.242327	NA	NA		NA	NA	Background	NA	NA	NA	NA	886	886
ENSG00000146378	HGNC:4514	protein_coding	TAAR2	6	MANE_SELECT	ENST00000367931	ENSG00000146378	protein_coding	TAAR2	ENST00000367931	0	7.07203	6.69361	6.13913	6.96599	6.778	0.719819	1.17806	1.529	1.5953	0.00209482	[]	[]	10003.5	0.0100035	0	NA	NA		NA	NA	Background	NA	NA	NA	NA	1054	1054
ENSG00000224877	HGNC:33551	protein_coding	NDUFAF8	17	MANE_SELECT	ENST00000431388	ENSG00000224877	protein_coding	C17orf89	ENST00000431388	0	7.50108	6.37707	6.77349	8.97065	NA	NA	0.23842	1.825	1.5899	0.00296758	[]	[]	0.405609	25.9727	64.0339	NA	NA		AR	Moderate	Background	NA	NA	NA	NA	612	562
ENSG00000233822	HGNC:4749	protein_coding	H2BC15	6	MANE_SELECT	ENST00000612898	ENSG00000233822	protein_coding	HIST1H2BN	ENST00000396980	0	8.24944	6.44187	7.36999	9.14779	0.428117	-0.360593	0.431091	1.526	1.5869	0.00817047	[]	[]	0.840721	1.40308	1.6689	NA	NA		NA	NA	Background	NA	NA	NA	NA	448	541
ENSG00000163121	HGNC:25162	protein_coding	NEURL3	2	MANE_SELECT	ENST00000451794	ENSG00000163121	pseudogene	NEURL3	ENST00000310865	0	3.80161	5.25926	3.53074	5.53322	NA	NA	NA	1.915	1.5814	NA	[]	[]	0.0418318	0.828826	19.8133	NA	NA		NA	NA	Background	NA	NA	NA	NA	1704	1454
ENSG00000163046	HGNC:35167	protein_coding	ANKRD30BL	2	MANE_SELECT	ENST00000409867	ENSG00000163046	protein_coding	ANKRD30BL	ENST00000295181	0	4.61531	4.01024	4.42601	4.8945	2.38131	NA	0.294356	1.929	1.5804	NA	["low_exome_mapping_quality"]	[]	11.9172	17.231	1.44589	NA	NA		NA	NA	Background	NA	NA	NA	NA	1405	1558
ENSG00000187773	HGNC:31729	protein_coding	DIPK1C	18	MANE_SELECT	ENST00000343998	ENSG00000187773	protein_coding	FAM69C	ENST00000343998	0	15.1918	14.24	13.9122	3.9139	4.64278	NA	1.13002	1.882	1.5786	0.00111089	[]	[]	0.431213	8.35876	19.3843	NA	NA		NA	NA	Background	NA	NA	NA	NA	2009	3031
ENSG00000172188	HGNC:15167	protein_coding	OR4C11	11	MANE_SELECT	ENST00000641580	ENSG00000172188	protein_coding	OR4C11	ENST00000302231	1	9.70152	4.95962	8.9927	5.48659	9.2341	1.91671	2.83012	1.92	1.5762	0.00463587	[]	[]	34297.5	0.0342975	0	NA	NA		NA	NA	Accessory	NA	yes	yes	NA	1044	2733
ENSG00000187754	HGNC:19653	protein_coding	SSX7	X	MANE_SELECT	ENST00000298181	ENSG00000187754	protein_coding	SSX7	ENST00000298181	0	6.01624	5.98274	6.29585	15.3741	4.20394	0.727396	1.26238	1.818	1.5753	0.0078497	[]	[]	42884	0.042884	0	NA	NA		NA	NA	Background	NA	NA	NA	NA	1303	1332
ENSG00000188771	HGNC:30053	protein_coding	PLET1	11	MANE_SELECT	ENST00000338832	ENSG00000188771	protein_coding	C11orf34	ENST00000338832	0	10.5153	9.83174	9.57054	8.41821	2.52029	NA	0.869302	1.444	1.5743	0.00213157	[]	[]	0.324645	0.0942015	0.290167	NA	NA		NA	NA	Background	NA	NA	NA	NA	1537	1537
ENSG00000171405	HGNC:30930	protein_coding	XAGE5	X	MANE_SELECT	ENST00000375501	ENSG00000171405	protein_coding	XAGE5	ENST00000351072	0	8.18846	6.00912	7.36873	8.16047	0.151155	0.20186	0.829245	1.866	1.5723	0.00924005	[]	[]	89.5135	2.73513	0.0305545	NA	NA		NA	NA	Background	NA	NA	NA	NA	473	715
ENSG00000197062	HGNC:12978	protein_coding	ZSCAN26	6	MANE_SELECT	ENST00000421553	ENSG00000197062	pseudogene	RP5-874C20.3	ENST00000421553	0	1.90751	4.18227	1.79493	3.38344	NA	NA	NA	1.566	1.5698	NA	[]	[]	0.384997	15.5696	40.4408	NA	NA		NA	NA	Background	NA	NA	NA	NA	2803	2681
ENSG00000197768	HGNC:37285	protein_coding	STPG3	9	MANE_SELECT	ENST00000412566	ENSG00000197768	protein_coding	C9orf173	ENST00000388931	0	6.72891	6.51359	6.0726	7.63619	4.33751	0.976501	1.19559	1.62	1.5696	0.00085995	[]	[]	16.1479	91.7605	5.6825	NA	NA		NA	NA	Background	NA	NA	NA	NA	1200	1160
ENSG00000220948	HGNC:43972	protein_coding	TRIM51GP	11	CANONICAL	ENST00000649162	ENSG00000220948	pseudogene	TRIM51GP	ENST00000534741	0	10.5621	14.1817	10.676	15.3971	NA	NA	NA	1.325	1.569	NA	[]	[]	40354	0.040354	0	NA	NA		NA	NA	Background	NA	NA	NA	NA	1344	1618
ENSG00000101812	HGNC:27867	protein_coding	H2BW2	X	MANE_SELECT	ENST00000675318	ENSG00000101812	protein_coding	H2BFM	ENST00000355016	0	5.47088	5.44267	5.77954	12.5676	9.12019	0.829393	0.772663	NA	1.5675	0.00055078	[]	[]	153.22	2.5669	0.016752	NA	NA		NA	NA	Background	NA	NA	NA	NA	1879	866
ENSG00000187268	HGNC:18405	protein_coding	FAM9C	X	MANE_SELECT	ENST00000380625	ENSG00000187268	protein_coding	FAM9C	ENST00000333995	0	1.4307	4.95685	1.34125	6.51505	0.316589	0.676502	1.19256	1.908	1.564	0.0088848	[]	[]	2.4166	3.04187	1.25874	NA	NA		NA	NA	Background	NA	NA	NA	NA	3354	1069
ENSG00000169689	HGNC:11422	protein_coding	CENPX	17	MANE_SELECT	ENST00000392359	ENSG00000169689	protein_coding	STRA13	ENST00000392359	0	6.75169	5.85404	6.26366	8.03005	1.16306	NA	0.0300516	1.663	1.5619	0.00201116	[]	[]	0.399124	36.5544	91.5865	NA	NA		NA	NA	Background	NA	NA	NA	NA	800	760
ENSG00000172489	HGNC:15297	protein_coding	OR5T3	11	MANE_SELECT	ENST00000313033	ENSG00000172489	protein_coding	OR5T3	ENST00000303059	0	7.34374	6.89761	6.60311	7.76443	4.34113	0.326615	1.49363	1.462	1.5605	0.0033459	[]	[]	0	0	0	NA	NA		NA	NA	Accessory	NA	yes	NA	NA	1022	968
ENSG00000277775	HGNC:4773	protein_coding	H3C7	6	MANE_SELECT	ENST00000618052	NA	NA		NA	0	NA	6.63006	NA	9.47977	0.292295	-0.423334	-0.281125	1.433	1.5598	NA	[]	[]	0.0631452	0.0852625	1.35026	NA	NA		NA	NA	Background	NA	NA	NA	NA	465	493
ENSG00000176200	HGNC:15174	protein_coding	OR4D11	11	MANE_SELECT	ENST00000313253	ENSG00000176200	protein_coding	OR4D11	ENST00000313253	0	9.28856	8.26066	8.46179	11.3414	3.14608	0.507619	1.159	1.307	1.5571	0.00273072	[]	[]	0	0	0	NA	NA		NA	NA	Accessory	NA	yes	NA	NA	935	935
ENSG00000171159	HGNC:17823	protein_coding	BBLN	9	MANE_SELECT	ENST00000372994	ENSG00000171159	protein_coding	C9orf16	ENST00000372994	0	7.13333	5.99151	6.37489	8.21169	1.38669	0.0941896	0.54302	1.837	1.5547	0.00692981	[]	[]	0.264341	111.389	421.384	NA	NA		NA	NA	Background	NA	NA	NA	NA	711	702
ENSG00000204161	HGNC:27274	protein_coding	TMEM273	10	MANE_SELECT	ENST00000374153	ENSG00000204161	protein_coding	C10orf128	ENST00000474718	0	8.09265	4.19793	7.7634	5.42881	2.60401	0.722053	0.992351	1.433	1.5539	0.00138573	[]	[]	0.0305879	1.74989	57.2085	NA	NA		NA	NA	Background	NA	NA	NA	NA	608	1594
ENSG00000283594	HGNC:52641	protein_coding	FAM236C	X	MANE_SELECT	ENST00000636267	NA	NA		NA	0	NA	9.5617	NA	9.72719	NA	NA	NA	NA	1.5534	NA	["low_exome_coverage","low_exome_mapping_quality"]	[]	11.2826	1.24875	0.110678	NA	NA		NA	NA	Background	NA	NA	NA	NA	NA	460
ENSG00000130731	HGNC:14141	protein_coding	METTL26	16	MANE_SELECT	ENST00000301686	ENSG00000130731	protein_coding	C16orf13	ENST00000397666	0	7.13808	5.75643	6.68907	7.75647	0.877748	0.666529	0.297213	1.881	1.5532	0.00269252	[]	[]	0.738886	91.0729	123.257	NA	NA		NA	NA	Background	NA	NA	NA	NA	721	791
ENSG00000282804	0	protein_coding	ENSG00000282804	6	CANONICAL	ENST00000562221	NA	NA		NA	0	NA	8.90109	NA	13.8844	NA	NA	NA	1.829	1.5528	NA	[]	[]	NA	NA	NA	NA	NA		NA	NA	Background	NA	NA	NA	NA	NA	651
ENSG00000102794	HGNC:33904	protein_coding	ACOD1	13	MANE_SELECT	ENST00000377462	ENSG00000102794	protein_coding	IRG1	ENST00000377462	0	3.18634	3.32046	3.04004	3.63826	2.34496	NA	0.590697	1.53	1.543	0.00640062	[]	[]	1.57216	0.0622985	0.039625	NA	NA		NA	NA	Background	NA	NA	NA	NA	2160	2142
ENSG00000104524	HGNC:25846	protein_coding	PYCR3	8	MANE_SELECT	ENST00000495276	ENSG00000104524	protein_coding	PYCRL	ENST00000220966	0	5.10313	5.15803	6.03095	5.13927	11.972	0.881046	0.675938	1.469	1.5415	0.00155071	[]	[]	0.83768	12.0966	14.4406	NA	NA		NA	NA	Background	NA	NA	NA	NA	2672	3336
ENSG00000180573	HGNC:4733	protein_coding	H2AC6	6	MANE_SELECT	ENST00000377791	ENSG00000180573	protein_coding	HIST1H2AC	ENST00000602637	0	4.4811	6.52351	4.126	9.28697	0.157367	-0.527515	-1.08875	1.43	1.5392	0.0242762	[]	[]	0.0644933	16.5181	256.121	NA	NA		NA	NA	Background	NA	NA	NA	NA	1460	518
ENSG00000241149	HGNC:22571	protein_coding	ZNF722P	7	CANONICAL	ENST00000330020	ENSG00000241149	pseudogene	RP11-561N12.2	ENST00000330020	0	5.8878	8.17414	5.39623	10.5194	NA	NA	NA	1.446	1.5391	NA	[]	[]	191.976	2.54215	0.013241	NA	NA		NA	NA	Background	NA	NA	NA	NA	998	1449
ENSG00000272617	0	protein_coding	ENSG00000272617	16	CANONICAL	ENST00000562949	ENSG00000272617	protein_coding	RP11-343C2.12	ENST00000562949	0	6.36294	5.41258	5.7865	7.2846	NA	NA	NA	1.506	1.5378	NA	[]	[]	NA	NA	NA	NA	NA		NA	NA	Background	NA	NA	NA	NA	885	885
ENSG00000168333	HGNC:31745	protein_coding	PPDPFL	8	MANE_SELECT	ENST00000522267	ENSG00000168333	protein_coding	C8orf22	ENST00000303202	0	4.40379	4.29253	4.05471	5.53401	0.445059	0.230723	0.349895	1.184	1.5374	0.00150187	[]	[]	0.000855333	0.149289	174.539	NA	NA		NA	NA	Background	NA	NA	NA	NA	1494	1353
ENSG00000147121	HGNC:26007	protein_coding	KRBOX4	X	MANE_SELECT	ENST00000344302	ENSG00000147121	protein_coding	KRBOX4	ENST00000344302	0	1.95013	2.58642	1.85578	3.11989	0.429833	0.058219	-0.845581	0.882	1.5369	0.0224235	[]	[]	0.321507	6.61728	20.5821	NA	NA		NA	NA	Background	NA	NA	NA	NA	2768	2328
ENSG00000182070	HGNC:8318	protein_coding	OR52A1	11	MANE_SELECT	ENST00000380367	ENSG00000182070	protein_coding	OR52A1	ENST00000380367	1	15.9083	11.0038	12.1287	0.703863	7.5464	0.0204887	0.919062	1.474	1.5353	0.00474423	[]	[]	0.163716	0.0099415	0.060723	NA	NA		NA	NA	Accessory	NA	yes	yes	NA	1777	6176
ENSG00000251357	0	protein_coding	ENSG00000251357	22	CANONICAL	ENST00000433835	ENSG00000251357	protein_coding	AP000350.10	ENST00000433835	0	6.86069	5.80244	6.26464	7.85163	NA	NA	NA	1.744	1.5352	NA	[]	[]	NA	NA	NA	NA	NA		NA	NA	Background	NA	NA	NA	NA	782	782
ENSG00000147117	HGNC:12942	protein_coding	ZNF157	X	MANE_SELECT	ENST00000377073	ENSG00000147117	protein_coding	ZNF157	ENST00000377073	0	2.63529	2.40267	2.54066	2.85253	0.7951	0.465535	0.654482	1.321	1.5345	0.00300126	[]	[]	0.263379	0.659944	2.50568	NA	NA		NA	NA	Background	NA	NA	NA	NA	2314	2512
ENSG00000286190	0	protein_coding	ENSG00000286190	17	MANE_SELECT	ENST00000568641	NA	NA		NA	0	NA	7.39711	NA	7.21149	NA	NA	NA	1.896	1.5337	NA	["low_exome_coverage"]	[]	NA	NA	NA	NA	NA		NA	NA	Background	NA	NA	NA	NA	NA	1498
ENSG00000198547	HGNC:26592	protein_coding	C20orf203	20	MANE_SELECT	ENST00000608990	ENSG00000198547	lincRNA	C20orf203	ENST00000608990	0	0.570184	0.716071	0.530807	0.829263	NA	NA	NA	1.835	1.5323	NA	[]	[]	0.220209	1.12485	5.10809	NA	NA		NA	NA	Background	NA	NA	NA	NA	5070	5097
ENSG00000124260	HGNC:6797	protein_coding	MAGEA10	X	MANE_SELECT	ENST00000370323	ENSG00000124260	protein_coding	MAGEA10	ENST00000370323	1	14.097	13.6895	14.05	2.66218	0.469978	0.691454	0.449001	NA	1.5316	0.0533311	[]	[]	73.7472	3.95613	0.0536435	NA	NA		NA	NA	Background	NA	NA	NA	NA	2624	2648
ENSG00000154079	HGNC:20957	protein_coding	SDHAF4	6	MANE_SELECT	ENST00000370474	ENSG00000154079	protein_coding	C6orf57	ENST00000370474	0	7.21845	7.23505	7.27573	8.40896	7.36835	0.517071	0.271178	1.79	1.5306	0.00213807	[]	[]	0.518803	11.1262	21.4459	NA	NA		NA	NA	Background	NA	NA	NA	NA	1193	1180
ENSG00000073169	HGNC:30395	protein_coding	SELENOO	22	MANE_SELECT	ENST00000380903	ENSG00000073169	protein_coding	SELO	ENST00000380903	0	12.0506	11.8636	11.7449	12.5636	4.11598	0.360575	0.989592	1.709	1.5294	0.00132636	[]	[]	0.346897	52.549	151.483	NA	NA		NA	NA	Background	NA	NA	NA	NA	2306	2274
ENSG00000178605	HGNC:30189	protein_coding	GTPBP6	X	CANONICAL	ENST00000326153	ENSG00000178605	protein_coding	GTPBP6	ENST00000326153	0	5.19257	19.0229	5.27304	12.9844	5.28421	2.13035	1.32804	1.549	1.5284	0.00416327	[]	[]	0.361827	33.4739	92.5135	NA	NA		NA	NA	Background	NA	NA	NA	NA	1520	1897
ENSG00000183560	HGNC:32565	protein_coding	IZUMO1R	11	MANE_SELECT	ENST00000687084	ENSG00000183560	protein_coding	FOLR4	ENST00000440961	0	7.9356	3.93081	7.25127	5.31701	5.15205	0.274123	1.15906	1.474	1.5278	0.00126114	[]	[]	0.353634	0.139042	0.39318	NA	NA		NA	NA	Background	NA	NA	NA	NA	801	1508
ENSG00000130021	HGNC:16818	protein_coding	PUDP	X	MANE_SELECT	ENST00000381077	ENSG00000130021	protein_coding	HDHD1	ENST00000424830	0	7.03937	4.94717	6.61574	5.49918	8.15218	0.547176	0.176807	1.115	1.5277	0.0231929	[]	[]	0.170573	4.40659	25.834	NA	NA		NA	NA	Background	NA	NA	NA	NA	1329	2099
ENSG00000133134	HGNC:30933	protein_coding	BEX2	X	MANE_SELECT	ENST00000372677	ENSG00000133134	protein_coding	BEX2	ENST00000536889	0	5.87268	5.81591	5.44424	7.53676	1.34654	0.351043	0.0689621	0.941	1.5271	0.0376089	[]	[]	0.252773	71.5265	282.967	NA	NA		NA	NA	Background	NA	NA	NA	NA	1074	840
ENSG00000182378	HGNC:23148	protein_coding	PLCXD1	X	MANE_SELECT	ENST00000381657	ENSG00000182378	protein_coding	PLCXD1	ENST00000381657	0	0.494101	0.733312	0.490242	0.821738	2.71129	0.884828	0.541492	1.627	1.5254	0.0011759	[]	[]	0.314491	11.2814	35.8719	NA	NA		NA	NA	Background	NA	NA	NA	NA	5500	5311
ENSG00000133328	HGNC:17824	protein_coding	PLAAT2	11	MANE_SELECT	ENST00000255695	ENSG00000133328	protein_coding	HRASLS2	ENST00000255695	0	7.05917	5.96262	6.36095	8.06691	1.49279	0.12654	1.34233	1.551	1.5245	0.00687472	[]	[]	0.0296909	1.34355	45.2513	NA	NA		NA	NA	Background	NA	NA	NA	NA	738	734
ENSG00000281991	HGNC:51241	protein_coding	TMEM265	16	MANE_SELECT	ENST00000615541	NA	NA		NA	0	NA	3.65757	NA	4.60018	NA	NA	NA	1.636	1.5214	NA	[]	[]	0.328537	15.2582	46.4428	NA	NA		NA	NA	Background	NA	NA	NA	NA	NA	1646
ENSG00000281039	0	protein_coding	ENSG00000281039	7	CANONICAL	ENST00000598361	NA	NA		NA	0	NA	6.00031	NA	8.3175	NA	NA	NA	1.731	1.5213	NA	[]	[]	NA	NA	NA	NA	NA		NA	NA	Background	NA	NA	NA	NA	NA	682
ENSG00000178700	HGNC:27309	protein_coding	DHFR2	3	MANE_SELECT	ENST00000314636	ENSG00000178700	protein_coding	DHFRL1	ENST00000394221	0	1.27111	1.78452	1.46404	2.23437	6.34556	0.468408	0.193265	1.32	1.519	0.0059023	[]	[]	0.581954	5.54423	9.52692	NA	NA		NA	NA	Background	NA	NA	NA	NA	4036	3854
ENSG00000255154	HGNC:53111	protein_coding	HTD2	3	MANE_SELECT	ENST00000461393	ENSG00000255154	protein_coding	RPP14	ENST00000528153	0	8.20211	1.79053	7.35122	2.10798	NA	NA	NA	NA	1.5183	0.0165986	["low_exome_coverage"]	[]	0.294645	0.213602	0.724946	NA	NA		NA	NA	Background	NA	NA	NA	NA	506	3122
ENSG00000261130	0	protein_coding	ENSG00000261130	16	CANONICAL	ENST00000568766	ENSG00000261130	protein_coding	RP11-1021N1.1	ENST00000568766	0	8.04259	6.59156	7.21845	9.46206	NA	NA	NA	1.944	1.5173	NA	[]	[]	NA	NA	NA	NA	NA		NA	NA	Background	NA	NA	NA	NA	496	496
ENSG00000283128	0	protein_coding	ENSG00000283128	7	CANONICAL	ENST00000688916	NA	NA		NA	0	NA	1.43888	NA	1.71702	NA	NA	NA	1.859	1.517	NA	[]	[]	0.00818067	0.105223	12.8624	NA	NA		NA	NA	Background	NA	NA	NA	NA	NA	3532
ENSG00000288796	0	protein_coding	ENSG00000288796	4	CANONICAL	ENST00000693342	NA	NA		NA	0	NA	5.74977	NA	7.8557	NA	NA	NA	1.506	1.5162	NA	[]	[]	NA	NA	NA	NA	NA		NA	NA	Background	NA	NA	NA	NA	NA	764
ENSG00000285733	0	protein_coding	ENSG00000285733	6	CANONICAL	ENST00000648086	NA	NA		NA	0	NA	2.95756	NA	3.04085	NA	NA	NA	1.463	1.5151	NA	[]	[]	NA	NA	NA	NA	NA		NA	NA	Background	NA	NA	NA	NA	NA	2387
ENSG00000104827	HGNC:1886	protein_coding	CGB3	19	MANE_SELECT	ENST00000357383	ENSG00000104827	protein_coding	CGB	ENST00000357383	0	6.41093	5.52788	5.83906	7.33484	0.323282	NA	0.316125	1.905	1.5151	0.0042756	["low_exome_mapping_quality"]	[]	2.83112	0.298494	0.105432	NA	NA		NA	NA	Background	NA	NA	NA	NA	874	874
ENSG00000151881	HGNC:26139	protein_coding	TMEM267	5	MANE_SELECT	ENST00000397080	ENSG00000151881	protein_coding	C5orf28	ENST00000500337	0	1.81233	2.08761	1.7151	2.53087	0.580744	-0.343835	0.173157	1.426	1.5075	0.00118214	[]	[]	0.29092	7.07335	24.3137	NA	NA		NA	NA	Background	NA	NA	NA	NA	2945	2733
ENSG00000155719	HGNC:16378	protein_coding	OTOA	16	MANE_SELECT	ENST00000646100	ENSG00000155719	protein_coding	OTOA	ENST00000388958	0	1.46436	1.93342	1.29829	1.56368	6.43062	-1.14417	-0.301618	0.822	0.77044	0.00096778	[]	[]	5.3788	5.60251	1.04159	NA	NA		AR	Definitive	Relevant	AR	NA	NA	NA	3582	3849
ENSG00000158164	HGNC:30744	protein_coding	TMSB15A	X	MANE_SELECT	ENST00000289373	ENSG00000158164	protein_coding	TMSB15A	ENST00000289373	0	7.17748	6.13984	6.47779	8.55465	0.00800133	0.0630692	-0.306395	1.728	1.5041	0.0291463	[]	[]	0.816033	7.24613	8.8797	NA	NA		NA	NA	Background	NA	NA	NA	NA	682	631
ENSG00000284844	HGNC:55527	protein_coding	TOMT	11	CANONICAL	ENST00000541899	NA	NA		NA	0	NA	4.75136	NA	6.13111	NA	NA	NA	1.548	1.5034	NA	[]	[]	4.51754	6.22612	1.37821	NA	NA		NA	NA	Background	NA	NA	NA	NA	NA	1206
ENSG00000176907	HGNC:1357	protein_coding	TCIM	8	MANE_SELECT	ENST00000315792	ENSG00000176907	protein_coding	C8orf4	ENST00000315792	0	10.9875	10.7998	10.8262	4.14312	0.275701	-0.0799514	0.465838	1.339	1.5023	0.0127767	[]	[]	0.0311496	7.73257	248.24	NA	NA		NA	NA	Background	NA	NA	NA	NA	1832	1828
ENSG00000283654	HGNC:53647	protein_coding	LMLN2	14	MANE_SELECT	ENST00000637218	NA	NA		NA	0	NA	17.6689	NA	17.4941	NA	NA	NA	NA	1.5012	NA	["low_exome_coverage"]	["outlier_mis","outlier_syn"]	0.839977	0.435656	0.518651	NA	NA		NA	NA	Background	NA	NA	NA	NA	NA	2640
ENSG00000268790	0	protein_coding	ENSG00000268790	19	CANONICAL	ENST00000593459	ENSG00000268790	protein_coding	CTC-429P9.4	ENST00000593459	0	9.07732	7.32845	8.00905	10.9842	NA	NA	NA	1.403	1.4972	NA	[]	[]	NA	NA	NA	NA	NA		NA	NA	Background	NA	NA	NA	NA	217	217
ENSG00000205667	HGNC:32488	protein_coding	ARSH	X	MANE_SELECT	ENST00000381130	ENSG00000205667	protein_coding	ARSH	ENST00000381130	0	4.25808	3.12182	4.58945	3.72175	5.15714	1.85206	0.624371	1.394	1.496	0.00139259	[]	[]	0.191354	0.081225	0.424473	NA	NA		NA	NA	Background	NA	NA	NA	NA	1866	2473
ENSG00000176742	HGNC:19597	protein_coding	OR51V1	11	MANE_SELECT	ENST00000641270	ENSG00000176742	protein_coding	OR51V1	ENST00000321255	0	12.4882	11.3972	12.5004	15.5459	6.37052	0.508777	1.33117	1.4	1.4938	0.00194031	[]	[]	0	0	0.078038	NA	NA		NA	NA	Accessory	NA	yes	NA	NA	965	947
ENSG00000130173	HGNC:24933	protein_coding	ANGPTL8	19	MANE_SELECT	ENST00000252453	ENSG00000130173	protein_coding	C19orf80	ENST00000252453	0	8.50717	7.6303	7.39135	8.33109	5.64679	1.12402	1.39436	1.749	1.4937	0.00217683	[]	[]	0.00581894	0.968027	166.358	NA	NA		NA	NA	Background	NA	NA	NA	NA	868	868
ENSG00000105849	HGNC:18027	protein_coding	POLR1F	7	MANE_SELECT	ENST00000222567	ENSG00000105849	protein_coding	TWISTNB	ENST00000222567	0	1.05289	1.23702	0.984346	1.45391	1.57562	0.296938	-0.903592	1.36	1.4934	0.0448089	[]	[]	0.3049	8.79509	28.8458	NA	NA		NA	NA	Background	NA	NA	NA	NA	3938	3889
ENSG00000215547	HGNC:18096	protein_coding	DEFB115	20	MANE_SELECT	ENST00000400552	ENSG00000215547	protein_coding	DEFB115	ENST00000400552	0	8.9312	7.25733	7.9356	10.7827	0.420527	-0.0571366	1.20835	1.486	1.4924	0.00422485	[]	[]	0	0	0	NA	NA		NA	NA	Background	NA	NA	NA	NA	265	265
ENSG00000124172	HGNC:838	protein_coding	ATP5F1E	20	MANE_SELECT	ENST00000243997	ENSG00000124172	protein_coding	ATP5E	ENST00000243997	0	1.20058	1.39537	1.13654	1.65282	0.326632	0.161119	0.397976	1.654	1.4917	0.00535877	[]	[]	0.468447	73.4867	156.873	NA	NA		NA	NA	Background	NA	NA	NA	NA	3662	3607
ENSG00000253148	HGNC:26839	protein_coding	RGS21	1	MANE_SELECT	ENST00000417209	ENSG00000253148	protein_coding	RGS21	ENST00000417209	0	3.65099	3.43401	3.48386	4.31973	1.55175	0.170655	0.433885	1.862	1.4877	0.0021389	[]	[]	19328	0.019328	0	NA	NA		NA	NA	Background	NA	NA	NA	NA	1789	1789
ENSG00000184163	HGNC:32308	protein_coding	C1QTNF12	1	MANE_SELECT	ENST00000330388	ENSG00000184163	protein_coding	FAM132A	ENST00000330388	0	9.28272	8.35045	8.40255	9.94326	8.3148	1.18337	0.660344	1.788	1.4873	0.00097352	[]	[]	0.398454	7.61598	19.1138	NA	NA		NA	NA	Background	NA	NA	NA	NA	1028	1028
ENSG00000277893	HGNC:11285	protein_coding	SRD5A2	2	MANE_SELECT	ENST00000622030	NA	NA		NA	0	NA	3.17522	NA	1.63886	NA	NA	NA	1.717	1.4871	NA	[]	[]	0.141596	3.93008	27.7555	NA	NA		NA	NA	Background	NA	NA	NA	NA	NA	4514
ENSG00000183668	HGNC:9526	protein_coding	PSG9	19	MANE_SELECT	ENST00000270077	ENSG00000183668	protein_coding	PSG9	ENST00000270077	1	15.1016	12.4246	16.8108	13.7087	8.00804	3.07574	2.70456	1.474	1.4848	0.00120302	[]	[]	0.535975	0.074895	0.139735	NA	NA		NA	NA	Background	NA	NA	yes	NA	1699	1701
ENSG00000259916	HGNC:53895	protein_coding	ENSG00000259916	2	CANONICAL	ENST00000561882	NA	NA		NA	0	NA	5.51212	NA	6.8461	NA	NA	NA	1.796	1.4816	NA	[]	[]	0.0320148	0.281666	8.79798	NA	NA		NA	NA	Background	NA	NA	NA	NA	NA	1037
ENSG00000157870	HGNC:28390	protein_coding	PRXL2B	1	MANE_SELECT	ENST00000419916	ENSG00000157870	protein_coding	FAM213B	ENST00000419916	0	1.99318	2.09262	1.87626	2.52451	0.943197	-0.233951	0.398379	1.847	1.4809	0.0013227	[]	[]	0.342399	18.8344	55.0071	NA	NA		NA	NA	Background	NA	NA	NA	NA	2742	2740
ENSG00000251287	HGNC:37258	protein_coding	ALG1L2	3	MANE_SELECT	ENST00000425059	ENSG00000251287	pseudogene	ALG1L2	ENST00000425059	0	6.04294	9.97883	5.52055	11.7939	NA	NA	NA	1.607	1.4803	NA	[]	[]	0.498743	0.230959	0.463081	NA	NA		NA	NA	Background	NA	NA	NA	NA	961	961
ENSG00000186522	HGNC:14349	protein_coding	SEPTIN10	2	MANE_SELECT	ENST00000397712	ENSG00000186522	protein_coding	SEPT10	ENST00000397712	0	1.68553	1.88095	1.62233	2.28184	3.07653	-0.115594	0.404111	1.434	1.4793	0.00148416	[]	[]	0.694974	60.923	87.6623	NA	NA		NA	NA	Background	NA	NA	NA	NA	3060	3003
ENSG00000241690	0	protein_coding	ENSG00000241690	20	CANONICAL	ENST00000380593	ENSG00000241690	protein_coding	TMEM239	ENST00000380593	0	3.54318	3.40534	3.36808	4.18078	NA	NA	NA	1.56	1.4789	NA	[]	[]	NA	NA	NA	NA	NA		NA	NA	Background	NA	NA	NA	NA	1863	1863
ENSG00000221954	HGNC:15168	protein_coding	OR4C12	11	MANE_SELECT	ENST00000335238	ENSG00000221954	protein_coding	OR4C12	ENST00000335238	0	10.0683	9.11754	9.64823	12.0964	10.7174	0.484804	1.34342	1.487	1.4752	0.00486152	[]	[]	0	0	0	NA	NA		NA	NA	Accessory	NA	yes	NA	NA	1062	1062
ENSG00000266953	0	protein_coding	ENSG00000266953	19	CANONICAL	ENST00000592740	ENSG00000266953	protein_coding	RP11-618P17.4	ENST00000592740	0	7.45609	6.24937	6.76257	8.66436	NA	NA	NA	1.464	1.4723	NA	[]	[]	NA	NA	NA	NA	NA		NA	NA	Background	NA	NA	NA	NA	620	620
ENSG00000165583	HGNC:11339	protein_coding	SSX5	X	MANE_SELECT	ENST00000347757	ENSG00000165583	protein_coding	SSX5	ENST00000311798	1	12.8579	13.5823	11.2952	8.35537	0.531528	1.37229	2.39282	1.814	1.4718	0.00662783	[]	[]	21.4797	1.49808	0.069743	NA	NA		NA	NA	Background	NA	NA	NA	NA	1375	1285
ENSG00000151131	HGNC:28628	protein_coding	NOPCHAP1	12	MANE_SELECT	ENST00000552951	ENSG00000151131	protein_coding	C12orf45	ENST00000552951	0	9.63976	0.00287502	8.69696	0.00244516	6.35514	0.361551	0.828542	1.346	1.4717	0.00173815	[]	[]	0.425792	1.17965	2.77048	NA	NA		NA	NA	Background	NA	NA	NA	NA	1127	23520
ENSG00000205808	HGNC:23682	protein_coding	PLPP6	9	MANE_SELECT	ENST00000381883	ENSG00000205808	protein_coding	PPAPDC2	ENST00000381883	0	2.08391	2.37966	2.00556	2.71418	5.99006	-0.348378	0.0576522	1.765	1.4695	0.00767069	[]	[]	0.391649	13.7298	35.0564	NA	NA		NA	NA	Background	NA	NA	NA	NA	2958	2964
ENSG00000265118	0	protein_coding	ENSG00000265118	17	CANONICAL	ENST00000578584	ENSG00000265118	protein_coding	CTD-2370N5.3	ENST00000578584	0	5.92001	5.12193	5.43701	6.83215	NA	NA	NA	1.398	1.4686	NA	[]	[]	NA	NA	NA	NA	NA		NA	NA	Background	NA	NA	NA	NA	1005	1005
ENSG00000203972	HGNC:21349	protein_coding	GLYATL3	6	MANE_SELECT	ENST00000371197	ENSG00000203972	protein_coding	GLYATL3	ENST00000371197	0	12.9566	10.7155	12.4396	14.4589	20.872	NA	0.645595	1.768	1.4683	0.00162921	[]	[]	0.578114	0.056254	0.097305	NA	NA		NA	NA	Background	NA	NA	NA	NA	1107	2173
ENSG00000250298	HGNC:44141	protein_coding	GIMD1	4	MANE_SELECT	ENST00000638719	ENSG00000250298	lincRNA	GIMD1	ENST00000507153	0	9.12777	8.05102	8.03382	10.4449	NA	NA	NA	1.493	1.465	NA	[]	[]	0.220847	0.027247	0.123374	NA	NA		NA	NA	Background	NA	NA	NA	NA	204	1513
ENSG00000169020	HGNC:846	protein_coding	ATP5ME	4	MANE_SELECT	ENST00000304312	ENSG00000169020	protein_coding	ATP5I	ENST00000304312	0	8.63612	7.20242	7.73331	10.7694	0.972543	0.0527485	-0.00798014	1.607	1.464	0.00262358	[]	[]	0.357049	125.815	352.375	NA	NA		NA	NA	Background	NA	NA	NA	NA	361	299
ENSG00000213793	HGNC:38695	protein_coding	ZNF888	19	MANE_SELECT	ENST00000638862	ENSG00000213793	lincRNA	ZNF888	ENST00000596623	0	7.79785	6.79705	7.00812	2.84226	NA	NA	NA	1.665	1.4619	NA	[]	[]	0.0965632	2.00862	20.8011	NA	NA		NA	NA	Background	NA	NA	NA	NA	547	4139
ENSG00000128534	HGNC:20471	protein_coding	LSM8	7	MANE_SELECT	ENST00000249299	ENSG00000128534	protein_coding	NAA38	ENST00000249299	0	4.90749	0.0422101	4.52646	0.0502907	NA	-0.103926	-0.0895703	1.42	1.4612	0.00258822	[]	[]	0.276519	5.05465	18.2796	NA	NA		NA	NA	Background	NA	NA	NA	NA	1301	12380
ENSG00000125531	HGNC:28764	protein_coding	FNDC11	20	MANE_SELECT	ENST00000370097	ENSG00000125531	protein_coding	C20orf195	ENST00000370098	0	5.50176	4.97141	5.06093	6.48725	1.35563	-0.377251	-0.418997	1.308	1.4594	0.00313311	[]	[]	26.5704	88.6552	3.33662	NA	NA		NA	NA	Background	NA	NA	NA	NA	1135	1088
ENSG00000173557	HGNC:27938	protein_coding	FAM166C	2	MANE_SELECT	ENST00000329615	ENSG00000173557	protein_coding	C2orf70	ENST00000329615	0	10.0706	8.71626	9.0073	12.5436	5.62727	1.43553	1.1469	1.545	1.4585	0.00114976	[]	[]	8.70203	55.0392	6.32487	NA	NA		NA	NA	Background	NA	NA	NA	NA	727	714
ENSG00000288671	0	protein_coding	ENSG00000288671	19	CANONICAL	ENST00000678490	NA	NA		NA	0	NA	7.34401	NA	11.015	NA	NA	NA	1.669	1.4568	NA	[]	[]	NA	NA	NA	NA	NA		NA	NA	Background	NA	NA	NA	NA	NA	211
ENSG00000141748	HGNC:31111	protein_coding	ARL5C	17	MANE_SELECT	ENST00000269586	ENSG00000141748	protein_coding	ARL5C	ENST00000444555	0	12.1362	11.3789	11.2429	14.3608	13.8123	NA	0.351101	1.386	1.4551	0.00352241	[]	[]	0.0632815	0.0447915	0.707813	NA	NA		NA	NA	Background	NA	NA	NA	NA	872	935
ENSG00000275896	HGNC:9483	protein_coding	PRSS2	7	MANE_SELECT	ENST00000539842	NA	NA		NA	0	NA	20.1448	NA	8.89074	NA	NA	NA	1.591	1.4545	NA	[]	[]	6.45477e-05	6.47142	100258	NA	NA		NA	NA	Background	NA	NA	NA	NA	NA	804
ENSG00000101892	HGNC:808	protein_coding	ATP1B4	X	MANE_SELECT	ENST00000218008	ENSG00000101892	protein_coding	ATP1B4	ENST00000218008	0	1.16258	0.894086	1.04646	0.985074	1.51131	0.490397	0.725652	0.919	1.4542	0.00783238	[]	[]	0.00375546	0.046763	12.452	NA	NA		NA	NA	Background	NA	NA	NA	NA	3860	4749
ENSG00000165233	HGNC:28148	protein_coding	CARD19	9	MANE_SELECT	ENST00000375464	ENSG00000165233	protein_coding	C9orf89	ENST00000375464	0	7.32509	6.50963	6.72243	8.85303	4.42581	0.308702	0.204122	1.565	1.4507	0.0023027	[]	[]	0.393611	40.0216	101.678	NA	NA		NA	NA	Background	NA	NA	NA	NA	849	851
ENSG00000042781	HGNC:12601	protein_coding	USH2A	1	MANE_SELECT	ENST00000307340	ENSG00000042781	protein_coding	USH2A	ENST00000307340	0	0.0856066	2.43005	0.222703	0.0918546	16.7119	4.59009	2.84049	0.855	0.88934	0.00163489	[]	[]	1.11115	1.18269	1.06438	NA	NA		AR	Definitive	Relevant	AR	NA	NA	NA	18811	18866
ENSG00000267157	0	protein_coding	ENSG00000267157	19	CANONICAL	ENST00000586012	ENSG00000267157	protein_coding	CTB-54O9.9	ENST00000586012	0	10.9818	9.65462	9.52294	12.0144	NA	NA	NA	1.689	1.45	NA	[]	[]	NA	NA	NA	NA	NA		NA	NA	Background	NA	NA	NA	NA	578	578
ENSG00000105341	HGNC:25496	protein_coding	DMAC2	19	MANE_SELECT	ENST00000221943	ENSG00000105341	protein_coding	ATP5SL	ENST00000417807	1	15.0425	11.2209	12.0728	13.6413	3.31711	1.30699	1.24447	1.319	1.4498	0.00140408	[]	[]	0.415667	23.7243	57.0752	NA	NA		NA	NA	Background	NA	NA	NA	NA	1059	1694
ENSG00000160226	HGNC:1260	protein_coding	CFAP410	21	MANE_SELECT	ENST00000339818	ENSG00000160226	protein_coding	C21orf2	ENST00000397956	0	6.11465	7.84162	6.3086	5.8274	4.69156	1.44961	1.12669	1.453	1.4486	0.00077331	[]	[]	0.719368	31.5917	43.9159	NA	NA		SD	Limited	Background	NA	NA	NA	NA	1627	2214
ENSG00000171388	HGNC:16665	protein_coding	APLN	X	MANE_SELECT	ENST00000429967	ENSG00000171388	protein_coding	APLN	ENST00000307484	0	1.52627	1.66806	1.43581	1.99148	5.92963	NA	-0.549672	1.86	1.4476	0.0171008	[]	[]	0.0600849	2.62846	43.7458	NA	NA		NA	NA	Background	NA	NA	NA	NA	3217	3221
ENSG00000180815	HGNC:31689	protein_coding	MAP3K15	X	MANE_SELECT	ENST00000338883	ENSG00000180815	protein_coding	MAP3K15	ENST00000338883	0	1.84593	3.1964	2.6063	0.992888	3.9557	2.13406	0.938712	1.337	1.4473	0.00099999	[]	[]	0.046727	1.2666	27.1064	NA	NA		NA	NA	Background	NA	NA	NA	NA	4606	4850
ENSG00000183644	HGNC:25061	protein_coding	HOATZ	11	MANE_SELECT	ENST00000375618	ENSG00000183644	protein_coding	C11orf88	ENST00000332814	0	7.14403	6.41855	6.60732	8.20581	3.24011	0.781765	0.368478	1.372	1.4463	0.00118885	[]	[]	3.82466	10.8441	2.83531	NA	NA		NA	NA	Background	NA	NA	NA	NA	788	727
ENSG00000277481	HGNC:21716	protein_coding	PKD1L3	16	MANE_SELECT	ENST00000620267	NA	NA		NA	0	NA	16.7728	NA	16.626	NA	NA	NA	1.364	1.4452	NA	[]	["outlier_mis"]	1.30786	1.23879	0.94719	NA	NA		NA	NA	Background	NA	NA	NA	NA	NA	5593
ENSG00000169026	HGNC:26177	protein_coding	SLC49A3	4	MANE_SELECT	ENST00000322224	ENSG00000169026	protein_coding	MFSD7	ENST00000322224	0	3.04559	3.47761	2.81864	4.41756	2.17789	-0.209526	0.577709	1.444	1.4451	0.0007354	[]	[]	1.27195	36.8099	28.9397	NA	NA		NA	NA	Background	NA	NA	NA	NA	2113	1823
ENSG00000260371	0	protein_coding	ENSG00000260371	16	CANONICAL	ENST00000563634	ENSG00000260371	protein_coding	RP11-343C2.9	ENST00000563634	0	7.85215	6.51062	7.00235	9.03068	NA	NA	NA	1.451	1.4438	NA	[]	[]	NA	NA	NA	NA	NA		NA	NA	Background	NA	NA	NA	NA	561	561
ENSG00000140623	HGNC:26348	protein_coding	SEPTIN12	16	MANE_SELECT	ENST00000268231	ENSG00000140623	protein_coding	SEPT12	ENST00000268231	0	4.66411	4.59446	4.33531	5.56912	2.94463	0.135009	1.01721	1.563	1.441	0.00213389	[]	[]	24.4194	202.008	8.27245	NA	NA		NA	NA	Background	NA	NA	NA	NA	1459	1346
ENSG00000196976	HGNC:26058	protein_coding	LAGE3	X	MANE_SELECT	ENST00000357360	ENSG00000196976	protein_coding	LAGE3	ENST00000357360	0	6.41797	5.64552	5.75095	7.04179	1.62247	0.190842	1.02758	1.806	1.441	0.0474796	[]	[]	0.33129	21.0194	63.4472	NA	NA		NA	NA	Background	NA	NA	NA	NA	946	964
ENSG00000188716	HGNC:23481	protein_coding	DUSP29	10	MANE_SELECT	ENST00000338487	ENSG00000188716	protein_coding	DUPD1	ENST00000338487	0	9.86097	7.76695	8.89009	8.23087	6.7098	NA	NA	1.44	1.4407	0.00116626	[]	[]	0.00513528	0.182193	35.4787	NA	NA		NA	NA	Background	NA	NA	NA	NA	660	1131
ENSG00000188716	HGNC:23481	protein_coding	DUSP29	10	MANE_SELECT	ENST00000338487	ENSG00000188716	protein_coding	DUPD1	ENST00000338487	0	9.86097	7.76695	8.89009	8.23087	6.7098	NA	NA	1.44	1.4407	0.00116626	[]	[]	0.00513528	0.182193	35.4787	NA	NA		NA	NA	Background	NA	NA	NA	NA	4158	1131
ENSG00000250803	HGNC:53564	protein_coding	ENSG00000250803	5	MANE_SELECT	ENST00000509403	ENSG00000250803	pseudogene	CTC-441N14.4	ENST00000515596	0	5.77086	9.11213	5.29087	13.8251	NA	NA	NA	1.846	1.4407	NA	[]	[]	118.771	4.75736	0.040054	NA	NA		NA	NA	Background	NA	NA	NA	NA	1030	433
ENSG00000275591	HGNC:20782	protein_coding	XKR5	8	MANE_SELECT	ENST00000618742	NA	NA		NA	0	NA	3.19963	NA	1.75148	NA	NA	NA	1.688	1.4406	NA	[]	["outlier_mis"]	0.143183	0.163193	1.13975	NA	NA		NA	NA	Background	NA	NA	NA	NA	NA	4766
ENSG00000166352	HGNC:25142	protein_coding	IFTAP	11	MANE_SELECT	ENST00000334307	ENSG00000166352	protein_coding	C11orf74	ENST00000532470	0	6.18947	5.7423	5.98423	7.70115	2.48001	NA	NA	1.507	1.4402	0.00131293	[]	[]	1.04095	8.2592	7.93428	NA	NA		NA	NA	Background	NA	NA	NA	NA	923	860
ENSG00000164362	HGNC:11730	protein_coding	TERT	5	MANE_SELECT	ENST00000310581	ENSG00000164362	protein_coding	TERT	ENST00000310581	0	1.04763	1.35048	1.05377	1.47102	1.50879	-0.657446	-1.51213	0.593	0.52214	0.0795479	[]	[]	1.96821	2.17895	1.10707	NA	yes	AD/AR	SD	Definitive	Relevant	AD/AR	NA	NA	NA	4002	4023
ENSG00000162618	HGNC:20822	protein_coding	ADGRL4	1	MANE_SELECT	ENST00000370742	ENSG00000162618	protein_coding	ELTD1	ENST00000370742	0	3.92178	5.95478	5.52137	4.42864	11.965	-0.348285	0.377197	1.44	1.4345	0.00303421	[]	[]	0.0711958	5.94092	83.4448	NA	NA		NA	NA	Background	NA	NA	NA	NA	3512	3524
ENSG00000123427	HGNC:24936	protein_coding	EEF1AKMT3	12	MANE_SELECT	ENST00000300209	ENSG00000123427	protein_coding	METTL21B	ENST00000300209	0	2.23421	2.16517	2.18341	2.66588	1.29388	-0.194379	0.251268	1.345	1.4337	0.00132988	[]	[]	0.393328	9.19232	23.3706	NA	NA		NA	NA	Background	NA	NA	NA	NA	2560	2684
ENSG00000132541	HGNC:16897	protein_coding	RIDA	8	MANE_SELECT	ENST00000254878	ENSG00000132541	protein_coding	HRSP12	ENST00000254878	0	5.70115	5.14067	5.233	6.83858	NA	-0.169696	-0.412587	1.442	1.4329	0.0040341	[]	[]	0.0430927	26.9847	626.201	NA	NA		NA	NA	Background	NA	NA	NA	NA	1051	981
ENSG00000286135	HGNC:55808	protein_coding	ENSG00000286135	10	MANE_SELECT	ENST00000652090	NA	NA		NA	0	NA	7.07093	NA	8.56902	NA	NA	NA	1.655	1.4319	NA	["low_exome_coverage"]	[]	0	0	0.091393	NA	NA		NA	NA	Background	NA	NA	NA	NA	NA	888
ENSG00000269026	0	protein_coding	ENSG00000269026	19	CANONICAL	ENST00000594684	ENSG00000269026	protein_coding	AC003006.7	ENST00000594684	0	7.54393	6.24471	6.78991	8.67909	NA	NA	NA	1.393	1.4315	NA	[]	[]	NA	NA	NA	NA	NA		NA	NA	Background	NA	NA	NA	NA	609	609
ENSG00000257057	HGNC:49544	protein_coding	C11orf97	11	MANE_SELECT	ENST00000542198	ENSG00000257057	lincRNA	RP11-867G2.2	ENST00000542198	0	7.7868	12.7039	7.0012	14.7211	NA	NA	NA	1.68	1.4294	NA	[]	[]	3.99671	40.071	10.026	NA	NA		NA	NA	Background	NA	NA	NA	NA	548	668
ENSG00000283208	0	protein_coding	ENSG00000283208	13	CANONICAL	ENST00000638147	NA	NA		NA	0	NA	3.27934	NA	4.08296	NA	NA	NA	1.514	1.4293	NA	[]	[]	NA	NA	NA	NA	NA		NA	NA	Background	NA	NA	NA	NA	NA	1858
ENSG00000183378	HGNC:29970	protein_coding	OVCH2	11	MANE_SELECT	ENST00000533663	ENSG00000183378	polymorphic_pseudogene	OVCH2	ENST00000454689	1	18.4361	15.3356	18.1418	15.2682	NA	0.682565	1.52169	1.512	1.4265	0.00128868	[]	[]	0.113076	0.858943	7.59617	NA	NA		NA	NA	Background	NA	NA	NA	NA	1680	1962
ENSG00000085231	HGNC:49151	protein_coding	AK6	5	MANE_SELECT	ENST00000380822	ENSG00000085231	protein_coding	TAF9	ENST00000328663	0	4.53886	3.70193	4.22878	4.66996	NA	0.182062	0.141195	1.377	1.4262	0.00218793	[]	[]	0.748134	36.6284	48.9597	NA	NA		NA	NA	Background	NA	NA	NA	NA	1458	1621
ENSG00000269825	0	protein_coding	ENSG00000269825	19	CANONICAL	ENST00000598322	ENSG00000269825	sense_intronic	CTD-3099C6.9	ENST00000598322	0	1.85931	1.01109	1.74967	2.81413	NA	NA	NA	NA	1.4252	NA	[]	[]	0.464548	3.14542	6.77093	NA	NA		NA	NA	Background	NA	NA	NA	NA	2847	4253
ENSG00000112041	HGNC:12423	protein_coding	TULP1	6	MANE_SELECT	ENST00000229771	ENSG00000112041	protein_coding	TULP1	ENST00000229771	0	15.4822	15.5366	14.7655	12.4567	5.03722	-0.102672	0.0574646	1.019	0.94339	0.0163379	[]	[]	0.630452	0.854213	1.35492	NA	NA		AR	Definitive	Relevant	AR	NA	NA	NA	2147	2105
ENSG00000262406	HGNC:7158	protein_coding	MMP12	11	MANE_SELECT	ENST00000571244	NA	NA		NA	0	NA	4.45534	NA	4.59826	NA	NA	NA	1.515	1.4237	NA	[]	[]	0.0109768	0.166478	15.1664	NA	NA		NA	NA	Background	NA	NA	NA	NA	NA	1812
ENSG00000156928	HGNC:21721	protein_coding	MALSU1	7	MANE_SELECT	ENST00000466681	ENSG00000156928	protein_coding	MALSU1	ENST00000466681	0	1.6879	1.94898	1.59538	2.34391	0.925574	0.369571	0.465133	1.488	1.4228	0.00150465	[]	[]	0.908057	33.7879	37.209	NA	NA		NA	NA	Background	NA	NA	NA	NA	3040	2901
ENSG00000185522	HGNC:28561	protein_coding	LMNTD2	11	MANE_SELECT	ENST00000329451	ENSG00000185522	protein_coding	C11orf35	ENST00000329451	1	10.4434	10.4722	10.8457	7.1018	4.96488	1.86768	1.81288	1.752	1.421	0.00055478	[]	["outlier_mis"]	2.57446	67.8626	26.3599	NA	NA		NA	NA	Background	NA	NA	NA	NA	2070	2043
ENSG00000005059	HGNC:26076	protein_coding	MCUB	4	MANE_SELECT	ENST00000394650	ENSG00000005059	protein_coding	CCDC109B	ENST00000394650	0	5.8285	7.42635	6.23654	8.34777	9.22852	0.366898	0.700649	1.487	1.4203	0.00158406	[]	[]	0.0960475	5.09098	53.0048	NA	NA		NA	NA	Background	NA	NA	NA	NA	2262	2222
ENSG00000150244	HGNC:19021	protein_coding	TRIM48	11	MANE_SELECT	ENST00000417545	ENSG00000150244	protein_coding	TRIM48	ENST00000417545	1	7.48818	6.85989	7.45353	8.28144	4.58752	1.24843	1.862	1.579	1.4198	0.00133379	[]	[]	0	0	0	NA	NA		NA	NA	Background	NA	NA	NA	NA	1439	1461
ENSG00000198083	HGNC:16773	protein_coding	KRTAP9-9	17	CANONICAL	ENST00000394008	ENSG00000198083	protein_coding	KRTAP9-9	ENST00000394008	0	11.1942	10.5569	8.58441	7.82866	15.7532	0.750213	0.41723	1.398	1.4178	0.00479182	[]	[]	0	0	0.039706	NA	NA		NA	NA	Background	NA	NA	NA	NA	980	980
ENSG00000185915	HGNC:26634	protein_coding	KLHL34	X	MANE_SELECT	ENST00000379499	ENSG00000185915	protein_coding	KLHL34	ENST00000379499	0	1.89932	1.41339	1.84102	1.66194	1.54794	0.0195589	0.15981	1.374	1.4174	0.00620618	[]	[]	0.0213277	0.19434	9.1121	NA	NA		NA	NA	Background	NA	NA	NA	NA	2839	3640
ENSG00000285655	0	protein_coding	ENSG00000285655	8	CANONICAL	ENST00000523113	NA	NA		NA	0	NA	6.48791	NA	9.09876	NA	NA	NA	1.498	1.4173	NA	[]	[]	NA	NA	NA	NA	NA		NA	NA	Background	NA	NA	NA	NA	NA	552
ENSG00000156253	HGNC:1302	protein_coding	RWDD2B	21	MANE_SELECT	ENST00000493196	ENSG00000156253	protein_coding	RWDD2B	ENST00000493196	0	1.67606	1.85173	1.57552	2.17346	2.82809	0.269935	0.360395	1.456	1.4164	0.002012	[]	[]	0.718771	15.6989	21.8413	NA	NA		NA	NA	Background	NA	NA	NA	NA	3089	3060
ENSG00000171224	HGNC:23519	protein_coding	FAM241B	10	MANE_SELECT	ENST00000373279	ENSG00000171224	protein_coding	C10orf35	ENST00000373279	0	5.69092	4.93338	5.2284	6.54604	0.528267	0.370286	0.146131	1.332	1.4142	0.0123013	[]	[]	0.297216	36.5814	123.08	NA	NA		NA	NA	Background	NA	NA	NA	NA	1058	1069
ENSG00000140104	HGNC:20126	protein_coding	CLBA1	14	MANE_SELECT	ENST00000547315	ENSG00000140104	protein_coding	C14orf79	ENST00000547315	0	2.59878	2.65513	2.52502	3.2083	1.54953	0.36351	0.850354	1.333	1.4138	0.00109201	[]	[]	1.54169	36.3681	23.5897	NA	NA		NA	NA	Background	NA	NA	NA	NA	2365	2374
ENSG00000168672	HGNC:24166	protein_coding	LRATD2	8	MANE_SELECT	ENST00000304916	ENSG00000168672	protein_coding	FAM84B	ENST00000304916	0	0.506991	0.627555	0.465878	0.700729	3.07969	-0.247227	-0.207759	1.612	1.4128	0.00828054	[]	[]	0.111982	5.35423	47.8134	NA	NA		NA	NA	Background	NA	NA	NA	NA	5402	5486
ENSG00000122378	HGNC:28651	protein_coding	PRXL2A	10	MANE_SELECT	ENST00000606162	ENSG00000122378	protein_coding	FAM213A	ENST00000372181	0	3.05394	0.517582	2.84908	0.606701	1.08995	0.27448	0.433416	1.423	1.4086	0.00237003	[]	[]	0.268782	32.4202	120.619	NA	NA		NA	NA	Background	NA	NA	NA	NA	2053	5795
ENSG00000182346	HGNC:21191	protein_coding	DAOA	13	MANE_SELECT	ENST00000375936	ENSG00000182346	protein_coding	DAOA	ENST00000375936	0	10.1389	8.74101	9.12401	12.6405	6.43355	0.881406	0.536959	1.457	1.4082	0.00221176	[]	[]	0	0	0	NA	NA		NA	NA	Background	NA	NA	NA	NA	737	779
ENSG00000171984	HGNC:26318	protein_coding	SHLD1	20	MANE_SELECT	ENST00000303142	ENSG00000171984	protein_coding	C20orf196	ENST00000303142	0	7.87462	6.2587	8.09561	7.58747	2.44751	0.247477	0.200539	1.082	1.4047	0.00266974	[]	[]	0.291712	3.16904	10.8636	NA	NA		NA	NA	Background	NA	NA	NA	NA	1151	1630
ENSG00000225526	HGNC:40375	protein_coding	MKRN2OS	3	MANE_SELECT	ENST00000564146	ENSG00000225526	protein_coding	C3orf83	ENST00000564146	0	6.20766	5.04425	5.75009	6.48626	2.96611	NA	0.549349	1.326	1.4019	0.00221331	[]	[]	0.0274669	0.342131	12.4561	NA	NA		NA	NA	Background	NA	NA	NA	NA	981	1120
ENSG00000260458	HGNC:39080	protein_coding	KCNJ18	17	MANE_SELECT	ENST00000567955	NA	NA		NA	0	NA	16.6689	NA	15.2607	NA	NA	NA	1.766	1.4011	NA	["low_exome_mapping_quality"]	[]	0.114089	1.185	10.3866	NA	NA		NA	NA	Background	NA	NA	NA	NA	NA	2193
ENSG00000159588	HGNC:26574	protein_coding	CCDC17	1	MANE_SELECT	ENST00000528266	ENSG00000159588	protein_coding	CCDC17	ENST00000528266	0	12.6374	12.3215	12.8358	8.7954	3.74344	0.657076	0.670995	1.519	1.4008	0.00311394	[]	[]	0.136297	3.91432	28.719	NA	NA		NA	NA	Background	NA	NA	NA	NA	2168	2232
ENSG00000204583	HGNC:44160	protein_coding	LRCOL1	12	MANE_SELECT	ENST00000376608	ENSG00000204583	lincRNA	LRCOL1	ENST00000545517	0	6.2091	12.0937	5.65318	15.2384	NA	NA	NA	1.468	1.3988	NA	[]	[]	0.09162	1.05505	11.5155	NA	NA		NA	NA	Background	NA	NA	NA	NA	917	998
ENSG00000149651	HGNC:16130	protein_coding	SPINT4	20	MANE_SELECT	ENST00000279058	ENSG00000149651	protein_coding	SPINT4	ENST00000279058	0	11.7141	10.2794	10.549	13.8736	0.353769	0.360394	0.504662	1.447	1.397	0.00200895	[]	[]	0	0	0	NA	NA		NA	NA	Background	NA	NA	NA	NA	509	513
ENSG00000282872	HGNC:53426	protein_coding	C1orf232	1	MANE_SELECT	ENST00000634842	NA	NA		NA	0	NA	9.13019	NA	12.1911	NA	NA	NA	1.72	1.397	NA	["low_exome_coverage"]	[]	0.88458	0.332949	0.376391	NA	NA		NA	NA	Background	NA	NA	NA	NA	NA	1081
ENSG00000251503	HGNC:38843	protein_coding	CENPS-CORT	1	CANONICAL	ENST00000602787	ENSG00000251503	protein_coding	APITD1-CORT	ENST00000400900	0	4.47691	6.40114	4.12095	8.98822	0.326393	-0.184132	0.173742	1.536	1.3953	0.00211337	[]	[]	NA	NA	NA	NA	NA		NA	NA	Background	NA	NA	NA	NA	1464	565
ENSG00000204936	HGNC:30072	protein_coding	CD177	19	MANE_SELECT	ENST00000618265	ENSG00000204936	polymorphic_pseudogene	CD177	ENST00000457794	0	4.35718	18.6187	7.84515	34.4589	NA	1.66683	1.33927	1.557	1.3948	NA	[]	[]	0.00066681	0.355556	533.219	NA	NA		NA	NA	Background	NA	NA	NA	NA	1503	2186
ENSG00000188921	HGNC:20920	protein_coding	HACD4	9	MANE_SELECT	ENST00000495827	ENSG00000188921	protein_coding	PTPLAD2	ENST00000495827	0	0.191621	0.322527	0.186103	0.309914	8.75183	-0.0818212	0.06964	1.78	1.3944	0.00219064	[]	[]	0.0996599	1.03749	10.4103	NA	NA		NA	NA	Background	NA	NA	NA	NA	8260	8270
ENSG00000219435	HGNC:19231	protein_coding	CATSPERZ	11	MANE_SELECT	ENST00000328404	ENSG00000219435	protein_coding	TEX40	ENST00000328404	0	8.12684	7.04958	7.92989	10.5901	3.96344	NA	0.244465	1.623	1.3928	0.015869	[]	[]	137.278	972.481	7.08402	NA	NA		NA	NA	Background	NA	NA	NA	NA	738	775
ENSG00000165490	HGNC:26351	protein_coding	DDIAS	11	MANE_SELECT	ENST00000533655	ENSG00000165490	protein_coding	C11orf82	ENST00000533655	0	3.82815	6.66069	4.60335	5.16474	6.08187	-0.00561868	1.05567	1.118	1.3919	0.00145351	[]	[]	0.849474	8.49975	10.0059	NA	NA		NA	NA	Background	NA	NA	NA	NA	3527	3518
ENSG00000257184	HGNC:51908	protein_coding	ENSG00000257184	7	CANONICAL	ENST00000470747	ENSG00000257184	protein_coding	RP1-170O19.20	ENST00000470747	0	6.86404	5.77728	6.22593	7.88837	NA	NA	NA	1.371	1.3919	NA	[]	[]	NA	NA	NA	NA	NA		NA	NA	Background	NA	NA	NA	NA	762	762
ENSG00000270299	0	protein_coding	ENSG00000270299	20	CANONICAL	ENST00000488788	ENSG00000270299	protein_coding	RP5-850E9.3	ENST00000488788	0	2.12456	2.25936	2.13544	2.87445	NA	NA	NA	1.841	1.3903	NA	[]	[]	NA	NA	NA	NA	NA		NA	NA	Background	NA	NA	NA	NA	2711	2711
ENSG00000215912	HGNC:34297	protein_coding	TTC34	1	CANONICAL	ENST00000401095	ENSG00000215912	protein_coding	TTC34	ENST00000401095	0	4.07462	0.378127	3.9003	0.282792	3.26688	NA	0.469951	1.467	1.3895	0.00240672	[]	[]	4.25283	17.4593	4.10534	NA	NA		NA	NA	Background	NA	NA	NA	NA	1774	8805
ENSG00000274443	HGNC:51258	protein_coding	C8orf89	8	MANE_SELECT	ENST00000624510	NA	NA		NA	0	NA	9.04951	NA	11.5969	NA	NA	NA	1.716	1.389	NA	[]	[]	9.20693	16.2205	1.76177	NA	NA		NA	NA	Background	NA	NA	NA	NA	NA	680
ENSG00000184786	HGNC:11695	protein_coding	DYNLT2	6	MANE_SELECT	ENST00000366774	ENSG00000184786	protein_coding	TCTE3	ENST00000366774	0	8.61938	7.62902	7.63892	10.0431	8.51676	NA	NA	1.376	1.3875	0.00115567	[]	[]	1.05524	18.2956	17.3378	NA	NA		NA	NA	Background	NA	NA	NA	NA	765	783
ENSG00000259330	HGNC:35165	protein_coding	INAFM2	15	MANE_SELECT	ENST00000638170	ENSG00000259330	antisense	LINC00984	ENST00000560415	0	7.59513	1.83989	6.83291	2.20436	NA	NA	NA	1.755	1.3874	NA	["low_exome_coverage"]	[]	0.18449	36.8829	199.918	NA	NA		NA	NA	Background	NA	NA	NA	NA	592	3023
ENSG00000150756	HGNC:27029	protein_coding	ATPSCKMT	5	MANE_SELECT	ENST00000511437	ENSG00000150756	protein_coding	FAM173B	ENST00000511437	0	7.69396	4.41177	6.29292	3.6193	11.4925	0.235712	0.896542	1.436	1.3869	0.00057923	[]	[]	0.559408	8.18296	14.6279	NA	NA		NA	NA	Background	NA	NA	NA	NA	1418	2646
ENSG00000188897	0	protein_coding	ENSG00000188897	16	CANONICAL	ENST00000598234	ENSG00000188897	protein_coding	CTD-3088G3.8	ENST00000598234	0	0.179873	24.359	21.0631	28.4383	NA	NA	NA	1.754	1.3846	NA	[]	["outlier_mis"]	0.141584	4.07948	28.8132	NA	NA		NA	NA	Background	NA	NA	NA	NA	7577	10524
ENSG00000166246	HGNC:25081	protein_coding	DNAAF8	16	MANE_SELECT	ENST00000299320	ENSG00000166246	protein_coding	C16orf71	ENST00000299320	1	13.784	12.4518	14.8279	14.4714	6.738	1.0093	2.29467	1.456	1.3827	0.00109193	[]	[]	24.9136	115.87	4.65088	NA	NA		NA	NA	Background	NA	NA	NA	NA	2712	2447
ENSG00000168970	HGNC:34449	protein_coding	JMJD7-PLA2G4B	15	CANONICAL	ENST00000382448	ENSG00000168970	protein_coding	JMJD7-PLA2G4B	ENST00000382448	1	2.3927	3.11457	2.26197	2.68109	NA	2.03726	1.86221	1.405	1.3816	0.0118804	[]	[]	NA	NA	NA	NA	NA		NA	NA	Background	NA	NA	NA	NA	3306	3306
ENSG00000230268	HGNC:43627	protein_coding	SSU72P8	7	CANONICAL	ENST00000473520	ENSG00000230268	pseudogene	SSU72P8	ENST00000473520	0	7.63226	7.92719	6.85623	10.3235	NA	NA	NA	NA	1.3782	NA	["low_exome_coverage"]	[]	198885	0.198885	0	NA	NA		NA	NA	Background	NA	NA	NA	NA	584	584
ENSG00000265303	0	protein_coding	ENSG00000265303	17	CANONICAL	ENST00000577660	ENSG00000265303	protein_coding	CTD-2510F5.6	ENST00000577660	0	7.78542	6.42631	6.98855	9.06638	NA	NA	NA	1.431	1.3781	NA	[]	[]	NA	NA	NA	NA	NA		NA	NA	Background	NA	NA	NA	NA	554	554
ENSG00000273088	0	protein_coding	ENSG00000273088	1	CANONICAL	ENST00000473363	ENSG00000273088	protein_coding	RP11-201K10.3	ENST00000473363	0	7.04519	5.98712	6.3431	8.00892	NA	NA	NA	1.274	1.3768	NA	[]	[]	NA	NA	NA	NA	NA		NA	NA	Background	NA	NA	NA	NA	748	748
ENSG00000197125	HGNC:8477	protein_coding	OR8B8	11	MANE_SELECT	ENST00000642064	ENSG00000197125	protein_coding	OR8B8	ENST00000328064	0	5.98514	1.25706	5.43861	1.45142	2.37248	0.434985	1.06744	1.307	1.3765	0.00169155	[]	[]	2.85661	0.02313	0.008096	NA	NA		NA	NA	Accessory	NA	yes	NA	NA	1032	3911
ENSG00000163377	HGNC:21591	protein_coding	TAFA4	3	MANE_SELECT	ENST00000295569	ENSG00000163377	protein_coding	FAM19A4	ENST00000295569	0	2.63824	2.70307	2.47071	3.3014	0.999293	0.197658	-0.051997	1.334	1.3764	0.00905845	[]	[]	0.0431255	0.802471	18.6078	NA	NA		NA	NA	Background	NA	NA	NA	NA	2286	2223
ENSG00000177685	HGNC:28703	protein_coding	CRACR2B	11	MANE_SELECT	ENST00000525077	ENSG00000177685	protein_coding	EFCAB4A	ENST00000450448	1	15.9988	14.305	16.1952	13.9447	3.6943	0.590503	1.0968	1.722	1.3756	0.00110073	[]	[]	0.0222849	3.98588	178.86	NA	NA		NA	NA	Background	NA	NA	NA	NA	1811	2157
ENSG00000105198	HGNC:15449	protein_coding	LGALS13	19	MANE_SELECT	ENST00000221797	ENSG00000105198	protein_coding	LGALS13	ENST00000221797	0	7.72242	6.44968	6.97594	8.94443	1.62957	0.417074	1.23935	1.433	1.3751	0.00144914	[]	[]	2.34171	0.79053	0.337585	NA	NA		NA	NA	Background	NA	NA	NA	NA	598	596
ENSG00000153789	HGNC:24781	protein_coding	CIBAR2	16	MANE_SELECT	ENST00000539556	ENSG00000153789	protein_coding	FAM92B	ENST00000539556	0	3.55098	3.49192	3.31354	4.16104	3.65342	NA	NA	1.39	1.375	0.00066184	[]	[]	0.0319249	0.753044	23.588	NA	NA		NA	NA	Background	NA	NA	NA	NA	1888	1853
ENSG00000165762	HGNC:14728	protein_coding	OR4K2	14	MANE_SELECT	ENST00000641885	ENSG00000165762	protein_coding	OR4K2	ENST00000298642	0	8.58773	0.258704	8.81076	0.30276	7.14062	0.887907	1.52993	1.239	1.3748	0.00234152	[]	["outlier_mis"]	7.00433	0.0460815	0.006578	NA	NA		NA	NA	Accessory	NA	yes	NA	NA	1077	8679
ENSG00000205755	HGNC:14281	protein_coding	CRLF2	X	MANE_SELECT	ENST00000400841	ENSG00000205755	protein_coding	CRLF2	ENST00000381567	0	7.1679	11.4959	7.08845	15.0424	1.93269	0.190753	0.360715	1.396	1.3746	0.00320385	[]	[]	0.0401415	0.049794	1.24046	NA	NA		NA	NA	Background	NA	NA	NA	NA	765	1530
ENSG00000133321	HGNC:9869	protein_coding	PLAAT4	11	MANE_SELECT	ENST00000255688	ENSG00000133321	protein_coding	RARRES3	ENST00000255688	0	7.02777	5.86342	6.28314	7.95031	0.257991	-0.0772771	0.435312	1.496	1.3742	0.00318404	[]	[]	0.0328018	1.4979	45.6652	NA	NA		NA	NA	Background	NA	NA	NA	NA	745	754
ENSG00000188056	HGNC:30807	protein_coding	TREML4	6	MANE_SELECT	ENST00000341495	ENSG00000188056	protein_coding	TREML4	ENST00000341495	1	13.0299	12.1514	12.907	5.63287	2.86745	0.582127	1.49916	1.323	1.3734	0.00120569	[]	[]	0.00237837	0.004514	1.89794	NA	NA		NA	NA	Background	NA	NA	NA	NA	2064	2539
ENSG00000268133	0	protein_coding	ENSG00000268133	19	CANONICAL	ENST00000597658	ENSG00000268133	protein_coding	AC003002.4	ENST00000597658	0	10.3578	8.24145	13.3111	12.1073	NA	NA	NA	1.326	1.373	NA	[]	[]	NA	NA	NA	NA	NA		NA	NA	Background	NA	NA	NA	NA	452	452
ENSG00000215274	HGNC:30968	protein_coding	GAGE10	X	MANE_SELECT	ENST00000407599	ENSG00000215274	protein_coding	GAGE10	ENST00000407599	0	7.92704	8.6737	7.12384	9.15693	0.0739033	NA	1.5268	1.828	1.3694	0.00956644	["low_exome_mapping_quality"]	[]	0.404456	0.83849	2.07313	NA	NA		NA	NA	Background	NA	NA	NA	NA	533	553
ENSG00000123561	HGNC:11583	protein_coding	SERPINA7	X	MANE_SELECT	ENST00000372563	ENSG00000123561	protein_coding	SERPINA7	ENST00000327674	0	4.90678	4.17128	4.25685	3.78344	7.36351	0.0540764	-0.021245	1.266	1.3686	0.0102593	[]	[]	0.000424747	0.065318	153.781	NA	NA		NA	NA	Background	NA	NA	NA	NA	1874	2355
ENSG00000258674	0	protein_coding	ENSG00000258674	19	CANONICAL	ENST00000555938	ENSG00000258674	protein_coding	CTC-260F20.3	ENST00000555938	0	5.64011	4.98045	5.20626	6.52802	NA	NA	NA	1.397	1.3669	NA	[]	[]	NA	NA	NA	NA	NA		NA	NA	Background	NA	NA	NA	NA	1093	1093
ENSG00000102109	HGNC:17301	protein_coding	PCSK1N	X	MANE_SELECT	ENST00000218230	ENSG00000102109	protein_coding	PCSK1N	ENST00000218230	0	5.71226	5.06124	5.24605	6.68363	0.0831737	NA	-0.43412	1.254	1.3657	0.172113	[]	[]	0.0189532	33.4181	1763.19	NA	NA		NA	NA	Background	NA	NA	NA	NA	1047	1022
ENSG00000241127	HGNC:24857	protein_coding	YAE1	7	MANE_SELECT	ENST00000223273	ENSG00000241127	protein_coding	YAE1D1	ENST00000223273	0	8.15228	7.44963	7.47146	8.82073	7.11084	0.465377	0.62218	1.266	1.3657	0.00090434	[]	[]	0.952759	27.0937	28.4371	NA	NA		NA	NA	Background	NA	NA	NA	NA	896	868
ENSG00000105219	HGNC:25805	protein_coding	CCNP	19	MANE_SELECT	ENST00000430325	ENSG00000105219	protein_coding	CNTD2	ENST00000430325	0	3.65259	3.45208	3.44458	4.28025	1.33173	-0.201243	0.0251712	1.397	1.3639	0.00094274	[]	[]	0.0708097	2.08764	29.4824	NA	NA		NA	NA	Background	NA	NA	NA	NA	1812	1811
ENSG00000161010	HGNC:30817	protein_coding	MRNIP	5	MANE_SELECT	ENST00000292586	ENSG00000161010	protein_coding	C5orf45	ENST00000292586	1	15.3228	16.4002	14.1147	16.1156	2.09797	1.0773	1.20772	1.718	1.3639	0.0009759	[]	[]	0.200556	16.908	84.3056	NA	NA		NA	NA	Background	NA	NA	NA	NA	1231	1161
ENSG00000235718	HGNC:18121	protein_coding	MFRP	11	MANE_SELECT	ENST00000619721	ENSG00000235718	protein_coding	MFRP	ENST00000555262	0	1.45311	1.89392	1.67437	2.1819	6.22008	0.305407	0.65387	1.307	1.3636	0.00233927	[]	[]	0.538276	0.055837	0.103732	NA	NA		NA	NA	Background	NA	NA	NA	NA	3902	3934
ENSG00000134595	HGNC:11199	protein_coding	SOX3	X	MANE_SELECT	ENST00000370536	ENSG00000134595	protein_coding	SOX3	ENST00000370536	0	3.19496	3.1835	3.06555	3.66712	2.56977	NA	-0.49476	0.855	1.3631	0.217582	[]	[]	2.04953	3.63822	1.77515	NA	NA		XL	Moderate	Background	NA	NA	NA	NA	2073	2084
ENSG00000188659	HGNC:33727	protein_coding	SAXO2	15	MANE_SELECT	ENST00000682753	ENSG00000188659	protein_coding	FAM154B	ENST00000339465	1	5.43701	1.60042	7.17868	13.0243	20.1717	1.05867	1.72686	1.449	1.3623	0.00087618	[]	[]	2.25466	8.33119	3.6951	NA	NA		NA	NA	Background	NA	NA	NA	NA	3131	3300
ENSG00000064205	HGNC:12770	protein_coding	CCN5	20	MANE_SELECT	ENST00000190983	ENSG00000064205	protein_coding	WISP2	ENST00000372868	0	4.36157	4.80651	4.00417	5.96825	2.05143	0.153187	0.599592	1.47	1.3616	0.00083773	[]	[]	0.0412258	19.7917	480.08	NA	NA		NA	NA	Background	NA	NA	NA	NA	1595	1275
ENSG00000122783	HGNC:22432	protein_coding	CYREN	7	MANE_SELECT	ENST00000393114	ENSG00000122783	protein_coding	C7orf49	ENST00000393114	0	4.43812	3.99579	4.1171	5.06659	0.22419	0.556639	-0.165187	1.31	1.3608	0.00453485	[]	[]	0.38817	9.50135	24.4773	NA	NA		NA	NA	Background	NA	NA	NA	NA	1478	1490
ENSG00000243749	HGNC:40021	protein_coding	TMEM35B	1	CANONICAL	ENST00000373337	ENSG00000243749	protein_coding	ZMYM6NB	ENST00000373337	0	6.71811	5.92786	6.1109	7.25143	3.09687	NA	-0.399878	1.523	1.3602	0.00377604	[]	[]	0.510518	42.9149	84.0615	NA	NA		NA	NA	Background	NA	NA	NA	NA	919	919
ENSG00000175279	HGNC:23163	protein_coding	CENPS	1	MANE_SELECT	ENST00000309048	ENSG00000175279	protein_coding	APITD1	ENST00000602787	0	4.47691	5.37355	4.12095	7.215	NA	0.123867	0.641209	1.478	1.3597	0.00146724	[]	[]	3.4593	122.034	35.2771	NA	NA		NA	NA	Background	NA	NA	NA	NA	1464	900
ENSG00000223614	HGNC:32466	protein_coding	ZNF735	7	CANONICAL	ENST00000429565	ENSG00000223614	pseudogene	RP11-468B6.1	ENST00000429565	0	7.56224	12.7204	6.8086	13.2018	NA	NA	NA	1.556	1.3596	NA	[]	[]	208746	0.208746	0	NA	NA		NA	NA	Background	NA	NA	NA	NA	598	1566
ENSG00000198088	HGNC:25960	protein_coding	NUP62CL	X	MANE_SELECT	ENST00000372466	ENSG00000198088	protein_coding	NUP62CL	ENST00000372466	0	7.611	8.03975	6.49416	6.19541	NA	0.31512	0.388473	1.49	1.3543	0.00590632	[]	[]	1.95318	17.0984	8.75412	NA	NA		NA	NA	Background	NA	NA	NA	NA	1746	1746
ENSG00000178882	HGNC:27051	protein_coding	RFLNA	12	MANE_SELECT	ENST00000546355	ENSG00000178882	protein_coding	FAM101A	ENST00000324038	0	2.9503	2.47477	2.91914	2.97555	2.59916	0.625085	-0.510682	1.809	1.3537	0.0265279	[]	[]	0.0054835	0.484334	88.3257	NA	NA		NA	NA	Background	NA	NA	NA	NA	2145	2484
ENSG00000162069	HGNC:33584	protein_coding	BICDL2	16	MANE_SELECT	ENST00000572449	ENSG00000162069	protein_coding	CCDC64B	ENST00000572449	0	8.82651	9.1995	9.40918	13.6827	15.7699	NA	0.69345	1.918	1.3535	0.00142815	[]	[]	0.00277044	0.377012	136.084	NA	NA		NA	NA	Background	NA	NA	NA	NA	1974	2022
ENSG00000130988	HGNC:9989	protein_coding	RGN	X	MANE_SELECT	ENST00000397180	ENSG00000130988	protein_coding	RGN	ENST00000397180	0	2.78274	2.87492	2.58917	3.44048	1.73887	1.22065	0.15872	0.991	1.3529	0.00412097	[]	[]	0.0309492	5.72644	185.027	NA	NA		NA	NA	Background	NA	NA	NA	NA	2227	2160
ENSG00000149716	HGNC:17589	protein_coding	LTO1	11	MANE_SELECT	ENST00000279147	ENSG00000149716	protein_coding	ORAOV1	ENST00000279147	0	2.40107	2.46462	2.26236	2.88739	2.42688	0.0824259	0.22029	1.878	1.3489	0.00172108	[]	[]	0.551982	12.7451	23.0897	NA	NA		NA	NA	Background	NA	NA	NA	NA	2473	2479
ENSG00000275342	HGNC:25438	protein_coding	PRAG1	8	MANE_SELECT	ENST00000615670	NA	NA		NA	0	NA	14.2753	NA	14.4838	25.8375	-0.212912	1.11383	1.295	1.3487	NA	[]	["outlier_mis","outlier_syn"]	0.0638002	5.4833	85.9449	NA	NA		NA	NA	Background	NA	NA	NA	NA	4885	4839
ENSG00000135390	HGNC:842	protein_coding	ATP5MC2	12	MANE_SELECT	ENST00000394349	ENSG00000135390	protein_coding	ATP5G2	ENST00000394349	0	6.59996	6.1736	5.91731	8.60916	2.49498	0.010952	0.606149	1.471	1.3469	0.0107495	[]	[]	0.337327	110.693	328.147	NA	NA		NA	NA	Background	NA	NA	NA	NA	873	627
ENSG00000056998	HGNC:4700	protein_coding	GYG2	X	MANE_SELECT	ENST00000398806	ENSG00000056998	protein_coding	GYG2	ENST00000381163	0	11.069	10.079	12.2504	2.12281	4.48403	1.07724	1.0478	1.595	1.3463	0.00274536	[]	[]	0.023775	1.96365	82.5932	NA	NA		NA	NA	Background	NA	NA	NA	NA	3381	3181
ENSG00000131171	HGNC:10823	protein_coding	SH3BGRL	X	MANE_SELECT	ENST00000373212	ENSG00000131171	protein_coding	SH3BGRL	ENST00000373212	0	3.30764	3.42378	3.07161	4.2886	0.0929176	-0.107531	-0.678128	1.172	1.3455	0.0891717	[]	[]	0.11537	62.5281	541.978	NA	NA		NA	NA	Background	NA	NA	NA	NA	1919	1760
ENSG00000147003	HGNC:29437	protein_coding	CLTRN	X	MANE_SELECT	ENST00000380342	ENSG00000147003	protein_coding	TMEM27	ENST00000380342	0	4.17739	4.29431	3.8582	5.50945	0.427872	-0.249051	0.109585	1.746	1.3444	0.0039275	[]	[]	0.0363054	1.97026	54.269	NA	NA		NA	NA	Background	NA	NA	NA	NA	1572	1346
ENSG00000125375	HGNC:18799	protein_coding	DMAC2L	14	MANE_SELECT	ENST00000557421	ENSG00000125375	protein_coding	ATP5S	ENST00000311459	0	9.93502	1.88879	9.48197	4.17671	1.96155	0.431154	0.415672	1.315	1.3432	0.00078266	[]	[]	1.75254	20.5059	11.7007	NA	NA		NA	NA	Background	NA	NA	NA	NA	1287	2938
ENSG00000160256	HGNC:15811	protein_coding	SLX9	21	MANE_SELECT	ENST00000291634	ENSG00000160256	protein_coding	FAM207A	ENST00000291634	0	9.11838	8.11214	8.65799	11.6324	7.34419	0.713317	0.213224	1.458	1.3415	0.00461551	[]	[]	0.416761	43.3994	104.135	NA	NA		NA	NA	Background	NA	NA	NA	NA	921	886
ENSG00000254979	0	protein_coding	ENSG00000254979	11	CANONICAL	ENST00000529411	ENSG00000254979	protein_coding	RP11-872D17.8	ENST00000529411	0	7.39135	6.22706	7.39892	8.75851	NA	NA	NA	1.435	1.3412	NA	[]	[]	NA	NA	NA	NA	NA		NA	NA	Background	NA	NA	NA	NA	677	677
ENSG00000168004	HGNC:24978	protein_coding	PLAAT5	11	MANE_SELECT	ENST00000540857	ENSG00000168004	protein_coding	HRASLS5	ENST00000301790	1	8.15078	3.35144	7.47788	2.43794	3.63903	1.33285	1.61234	1.612	1.34	0.00331711	[]	[]	4.31817	110.284	25.5395	NA	NA		NA	NA	Background	NA	NA	NA	NA	1160	3036
ENSG00000133393	HGNC:26435	protein_coding	CEP20	16	MANE_SELECT	ENST00000255759	ENSG00000133393	protein_coding	FOPNL	ENST00000255759	0	3.48437	3.82339	3.17392	3.84441	9.44776	NA	NA	1.579	1.3359	0.0012854	[]	[]	0.703066	35.8568	51.0006	NA	NA		NA	NA	Background	NA	NA	NA	NA	2270	2259
ENSG00000171944	HGNC:19580	protein_coding	OR52A5	11	MANE_SELECT	ENST00000307388	ENSG00000171944	protein_coding	OR52A5	ENST00000307388	1	6.74408	1.33964	6.13064	1.4208	3.13372	0.669999	1.63755	1.271	1.3352	0.00219199	[]	[]	0.52199	0.0267875	0.051317	NA	NA		NA	NA	Accessory	NA	yes	NA	NA	950	3971
ENSG00000147813	HGNC:30450	protein_coding	NAPRT	8	MANE_SELECT	ENST00000449291	ENSG00000147813	protein_coding	NAPRT1	ENST00000449291	0	3.46545	3.96759	3.2137	4.62525	4.92191	0.803505	1.08133	1.486	1.3346	0.00060914	[]	[]	0.498567	53.6348	107.578	NA	NA		NA	NA	Background	NA	NA	NA	NA	1952	1669
ENSG00000171433	HGNC:33358	protein_coding	GLOD5	X	MANE_SELECT	ENST00000303227	ENSG00000171433	protein_coding	GLOD5	ENST00000303227	0	7.32261	6.23634	6.74734	8.22053	3.22235	1.24383	0.555329	1.638	1.3331	0.00388487	[]	[]	0.0537543	0.495385	9.21573	NA	NA		NA	NA	Background	NA	NA	NA	NA	731	736
ENSG00000163956	HGNC:6701	protein_coding	LRPAP1	4	MANE_SELECT	ENST00000650182	ENSG00000163956	protein_coding	LRPAP1	ENST00000500728	0	0.188021	0.099287	0.172457	0.516667	4.65509	1.41199	0.686879	1.375	1.3326	0.00152624	[]	[]	0.728424	34.2318	46.9943	NA	NA		NA	NA	Background	NA	NA	NA	NA	7811	10438
ENSG00000153294	HGNC:19011	protein_coding	ADGRF4	6	MANE_SELECT	ENST00000283303	ENSG00000153294	protein_coding	GPR115	ENST00000283303	1	6.04017	8.80769	7.43822	2.64335	4.19693	1.49195	1.63395	1.36	1.3294	0.00137882	[]	[]	0.0129916	0.862368	66.3789	NA	NA		NA	NA	Background	NA	NA	NA	NA	3152	3118
ENSG00000263961	HGNC:25341	protein_coding	RHEX	1	MANE_SELECT	ENST00000331555	NA	NA		NA	0	NA	4.9624	NA	6.1613	2.84602	0.00105947	0.179976	1.544	1.3282	NA	[]	[]	0.0353984	1.80138	50.8888	NA	NA		NA	NA	Background	NA	NA	NA	NA	1659	1199
ENSG00000188596	HGNC:26456	protein_coding	CFAP54	12	MANE_SELECT	ENST00000524981	ENSG00000188596	protein_coding	C12orf55	ENST00000524981	0	28.2942	15.0506	21.3356	16.8569	10.0735	NA	0.564477	0.928	0.86277	0.00570822	[]	[]	2.86671	4.11296	1.43473	NA	NA		AR	Strong	Relevant	AR	NA	NA	NA	9698	9708
ENSG00000155622	HGNC:4112	protein_coding	XAGE2	X	MANE_SELECT	ENST00000286049	ENSG00000155622	protein_coding	XAGE2B	NA	0	NA	6.31607	NA	8.63019	NA	NA	-0.0213558	NA	1.3248	NA	[]	[]	0.565729	0.94849	1.67658	NA	NA		NA	NA	Background	NA	NA	NA	NA	613	622
ENSG00000214960	HGNC:37276	protein_coding	CRPPA	7	MANE_SELECT	ENST00000407010	ENSG00000214960	protein_coding	ISPD	ENST00000407010	0	5.78912	0.979947	6.01532	0.938486	6.7359	NA	0.328037	1.462	1.0658	0.00775926	[]	[]	0.673051	0.986336	1.46547	NA	NA		AR	Definitive	Relevant	AR	NA	NA	NA	1849	5732
ENSG00000186376	HGNC:13145	protein_coding	ZNF75D	X	MANE_SELECT	ENST00000370766	ENSG00000186376	protein_coding	ZNF75D	ENST00000370766	0	0.450306	0.56743	0.417558	0.661475	0.457378	-0.294515	0.322419	0.964	1.3236	0.0381759	[]	[]	0.198848	3.83457	19.2839	NA	NA		NA	NA	Background	NA	NA	NA	NA	5585	5604
ENSG00000205542	HGNC:11881	protein_coding	TMSB4X	X	MANE_SELECT	ENST00000451311	ENSG00000205542	protein_coding	TMSB4X	ENST00000380636	0	3.80988	6.18185	3.53644	8.61562	NA	-0.00531712	-0.912485	1.673	1.3225	0.18718	[]	[]	0.0248263	217.588	8764.4	NA	NA		NA	NA	Background	NA	NA	NA	NA	1700	619
ENSG00000235173	HGNC:24161	protein_coding	HGH1	8	MANE_SELECT	ENST00000347708	ENSG00000235173	protein_coding	FAM203A	ENST00000347708	0	2.25656	2.79424	2.12456	3.40043	0.127766	NA	-0.274917	1.441	1.3187	0.00141657	[]	[]	1.28804	40.7642	31.6483	NA	NA		NA	NA	Background	NA	NA	NA	NA	2525	2528
ENSG00000261949	HGNC:44663	protein_coding	GFY	19	MANE_SELECT	ENST00000610896	ENSG00000261949	protein_coding	CTD-3148I10.1	ENST00000576655	0	7.79094	8.04538	8.80726	7.53424	8.92864	NA	0.541093	1.283	1.3177	0.00999119	[]	[]	2.13684	2.99957	1.40374	NA	NA		NA	NA	Background	NA	NA	NA	NA	1871	1845
ENSG00000122121	HGNC:12823	protein_coding	XPNPEP2	X	MANE_SELECT	ENST00000371106	ENSG00000122121	protein_coding	XPNPEP2	ENST00000371106	0	1.67843	1.69509	1.45857	1.99324	4.84534	0.411153	0.704096	1.107	1.3176	0.00168157	[]	[]	0.00170667	0.102554	60.09	NA	NA		NA	NA	Background	NA	NA	NA	NA	3249	3290
ENSG00000267952	0	protein_coding	ENSG00000267952	19	CANONICAL	ENST00000599312	ENSG00000267952	protein_coding	CTD-2207O23.12	ENST00000599312	0	8.53003	6.98948	7.61233	10.2878	NA	NA	NA	0.974	1.3163	NA	[]	[]	NA	NA	NA	NA	NA		NA	NA	Background	NA	NA	NA	NA	380	380
ENSG00000251655	HGNC:9337	protein_coding	PRB1	12	CANONICAL	ENST00000500254	ENSG00000251655	protein_coding	PRB1	ENST00000500254	0	10.9674	9.24943	10.9846	12.9756	3.78677	0.62018	1.30354	1.678	1.315	0.00311209	["low_exome_mapping_quality"]	[]	0.204843	0.125358	0.611969	NA	NA		NA	NA	Background	NA	NA	NA	NA	770	770
ENSG00000124343	HGNC:12806	protein_coding	XG	X	MANE_SELECT	ENST00000644266	ENSG00000124343	protein_coding	XG	ENST00000419513	1	16.0819	11.2267	15.2916	2.70547	0.379622	-0.0170382	0.728494	NA	1.314	0.00354271	[]	[]	0.00261761	0.100125	38.2506	NA	NA		NA	NA	Background	NA	NA	NA	NA	968	2932
ENSG00000178752	HGNC:26727	protein_coding	ERFE	2	MANE_SELECT	ENST00000546354	ENSG00000178752	protein_coding	FAM132B	ENST00000546354	0	6.65385	2.9975	6.50544	3.21995	3.88615	NA	0.960987	1.697	1.313	0.00286982	[]	[]	1.48795	20.2465	13.607	NA	NA		NA	NA	Background	NA	NA	NA	NA	1057	2931
ENSG00000131355	HGNC:23647	protein_coding	ADGRE3	19	MANE_SELECT	ENST00000253673	ENSG00000131355	protein_coding	EMR3	ENST00000253673	0	12.262	12.4987	14.097	7.01488	7.47132	1.1249	1.01436	1.265	1.3125	0.00078003	[]	[]	0.00546266	0.150439	27.5395	NA	NA		NA	NA	Background	NA	NA	NA	NA	2238	2333
ENSG00000249590	0	protein_coding	ENSG00000249590	22	CANONICAL	ENST00000439838	ENSG00000249590	protein_coding	RP4-539M6.19	ENST00000439838	0	4.4882	4.05388	4.15162	5.14871	NA	NA	NA	1.256	1.3123	NA	[]	[]	NA	NA	NA	NA	NA		NA	NA	Background	NA	NA	NA	NA	1461	1461
ENSG00000270011	HGNC:42964	protein_coding	ZNF559-ZNF177	19	MANE_SELECT	ENST00000683217	ENSG00000270011	protein_coding	ZNF177	ENST00000541595	0	10.4613	2.21716	10.5308	10.5471	1.96818	0.526962	0.879386	1.333	1.3122	0.00489801	[]	[]	NA	NA	NA	NA	NA		NA	NA	Background	NA	NA	NA	NA	2423	2598
ENSG00000131152	0	protein_coding	ENSG00000131152	16	CANONICAL	ENST00000568879	ENSG00000131152	protein_coding	RP11-178L8.4	ENST00000568879	0	6.28412	5.69774	5.84523	7.42111	NA	NA	NA	1.313	1.3121	NA	[]	[]	NA	NA	NA	NA	NA		NA	NA	Background	NA	NA	NA	NA	948	948
ENSG00000186090	HGNC:24004	protein_coding	HTR3D	3	MANE_SELECT	ENST00000428798	ENSG00000186090	protein_coding	HTR3D	ENST00000382489	1	16.5126	14.8032	15.6731	16.0704	7.83334	0.749854	0.958056	1.281	1.3098	0.00180668	[]	[]	1.09196	0.0787005	0.072072	NA	NA		NA	NA	Background	NA	NA	yes	NA	1666	1601
ENSG00000187642	HGNC:28208	protein_coding	PERM1	1	CANONICAL	ENST00000433179	ENSG00000187642	protein_coding	C1orf170	ENST00000433179	0	20.3106	27.3693	19.7772	25.428	2.63364	NA	0.828104	1.483	1.3097	0.0025341	[]	[]	0.0169569	2.07363	122.288	NA	NA		NA	NA	Background	NA	NA	NA	NA	3059	3337
ENSG00000099785	HGNC:28038	protein_coding	MARCHF2	19	MANE_SELECT	ENST00000215555	ENSG00000099785	protein_coding	MARCH2	ENST00000602117	0	6.1034	7.03392	7.69261	12.1109	8.5215	0.0121111	0.139853	1.238	1.3094	0.0153825	[]	[]	0.22729	28.1039	123.648	NA	NA		NA	NA	Background	NA	NA	NA	NA	1662	1375
ENSG00000099785	HGNC:28038	protein_coding	MARCHF2	19	MANE_SELECT	ENST00000215555	ENSG00000099785	protein_coding	MARCH2	ENST00000602117	0	6.1034	7.03392	7.69261	12.1109	8.5215	0.0121111	0.139853	1.238	1.3094	0.0153825	[]	[]	0.22729	28.1039	123.648	NA	NA		NA	NA	Background	NA	NA	NA	NA	1662	1375
ENSG00000283496	HGNC:38088	protein_coding	ZNF511-PRAP1	10	CANONICAL	ENST00000368554	NA	NA		NA	0	NA	7.27854	NA	7.33966	NA	NA	NA	1.276	1.3089	NA	[]	[]	NA	NA	NA	NA	NA		NA	NA	Background	NA	NA	NA	NA	NA	1036
ENSG00000104522	HGNC:12390	protein_coding	GFUS	8	MANE_SELECT	ENST00000425753	ENSG00000104522	protein_coding	TSTA3	ENST00000425753	0	4.79864	4.35114	4.44771	5.56591	1.16219	NA	NA	1.309	1.3077	0.00239796	[]	[]	0.699883	80.5943	115.154	NA	NA		AR	Limited	Background	NA	NA	NA	NA	1351	1334
ENSG00000167302	HGNC:26458	protein_coding	TEPSIN	17	MANE_SELECT	ENST00000637944	ENSG00000167302	protein_coding	ENTHD2	ENST00000300714	0	3.03634	5.15223	2.94125	3.2335	3.51406	0.544158	0.696514	1.505	1.3053	0.00101434	[]	[]	0.310537	26.5852	85.6103	NA	NA		NA	NA	Background	NA	NA	NA	NA	2275	2442
ENSG00000274180	HGNC:30770	protein_coding	NATD1	17	MANE_SELECT	ENST00000611551	NA	NA		NA	0	NA	0.797387	NA	0.920594	3.00808	NA	-0.697712	1.167	1.3041	NA	[]	[]	0.268348	17.7228	66.0442	NA	NA		NA	NA	Background	NA	NA	NA	NA	4780	4928
ENSG00000196747	HGNC:4725	protein_coding	H2AC13	6	MANE_SELECT	ENST00000358739	ENSG00000196747	protein_coding	HIST1H2AI	ENST00000358739	0	7.90713	6.64535	7.08258	9.49161	0.473939	-0.402033	-0.187241	1.413	1.3035	0.00396541	["low_exome_mapping_quality"]	[]	0.161967	0.315351	1.94701	NA	NA		NA	NA	Background	NA	NA	NA	NA	530	494
ENSG00000188676	HGNC:27269	protein_coding	IDO2	8	CANONICAL	ENST00000502986	ENSG00000188676	protein_coding	IDO2	ENST00000502986	0	9.11651	8.97205	8.97816	10.788	23.6191	1.48767	1.32584	1.256	1.3029	0.00734797	[]	[]	0.836722	3.568	4.26426	NA	NA		NA	NA	Background	NA	NA	NA	NA	2283	2630
ENSG00000172366	HGNC:14142	protein_coding	MCRIP2	16	MANE_SELECT	ENST00000307650	ENSG00000172366	protein_coding	FAM195A	ENST00000307650	0	6.13064	5.38958	5.60657	7.11322	0.318261	0.304872	-0.512568	1.752	1.3028	0.0433593	[]	[]	0.982357	63.1086	64.242	NA	NA		NA	NA	Background	NA	NA	NA	NA	941	926
ENSG00000104889	HGNC:18518	protein_coding	RNASEH2A	19	MANE_SELECT	ENST00000221486	ENSG00000104889	protein_coding	RNASEH2A	ENST00000221486	0	5.95064	5.50662	5.37955	6.57321	3.31139	0.00908148	-0.356372	1.164	1.2456	0.00928204	[]	[]	0.273267	0.404187	1.47909	NA	yes	AR	AR	Definitive	Relevant	AR	NA	NA	NA	1157	1156
ENSG00000185860	HGNC:28736	protein_coding	CCDC190	1	MANE_SELECT	ENST00000367912	ENSG00000185860	protein_coding	C1orf110	ENST00000367910	0	5.65529	0.921334	5.28621	1.17892	2.39902	0.415201	0.410514	1.224	1.2985	0.0026755	[]	[]	0.0694323	0.188547	2.71555	NA	NA		NA	NA	Background	NA	NA	NA	NA	1494	4827
ENSG00000087842	HGNC:30048	protein_coding	PIR	X	MANE_SELECT	ENST00000380420	ENSG00000087842	protein_coding	PIR	ENST00000380421	0	4.5723	4.90661	4.24585	5.87098	3.43891	0.736382	1.24267	1.799	1.2983	0.00116246	[]	[]	0.170362	6.28212	36.8751	NA	NA		NA	NA	Background	NA	NA	NA	NA	1529	1264
ENSG00000184140	HGNC:15372	protein_coding	OR4F6	15	MANE_SELECT	ENST00000328882	ENSG00000184140	protein_coding	OR4F6	ENST00000328882	0	6.15522	4.70017	5.74491	6.00087	1.96644	0.175646	0.931793	1.275	1.2982	0.00305126	[]	[]	0	0	0.030016	NA	NA		NA	NA	Accessory	NA	yes	NA	NA	974	1236
ENSG00000165182	HGNC:26356	protein_coding	CXorf58	X	MANE_SELECT	ENST00000379211	ENSG00000165182	protein_coding	CXorf58	ENST00000379211	1	21.8667	19.7517	22.5954	5.41719	4.77543	1.33426	1.36165	1.407	1.2982	0.00115845	[]	[]	23.3444	6.35794	0.272353	yes	NA		NA	NA	Accessory	NA	NA	NA	NA	1743	1540
ENSG00000007174	HGNC:2953	protein_coding	DNAH9	17	MANE_SELECT	ENST00000262442	ENSG00000007174	protein_coding	DNAH9	ENST00000262442	0	0.0711044	0.346405	0.0818595	0.0948063	23.182	1.95099	1.46563	0.775	0.79966	0.00272269	[]	[]	3.07527	4.77937	1.55413	NA	NA		AR	Definitive	Relevant	AR	NA	NA	NA	13681	13642
ENSG00000135842	HGNC:16784	protein_coding	NIBAN1	1	MANE_SELECT	ENST00000367511	ENSG00000135842	protein_coding	FAM129A	ENST00000367511	0	0.340601	0.596247	0.360025	0.496938	4.49277	0.412716	1.24384	1.211	1.2971	0.00219279	[]	[]	0.00778986	1.81623	233.153	NA	NA		NA	NA	Background	NA	NA	NA	NA	6914	6870
ENSG00000258417	0	protein_coding	ENSG00000258417	8	CANONICAL	ENST00000262283	ENSG00000258417	protein_coding	OC90	ENST00000603859	0	13.8588	17.6948	13.4183	16.2354	NA	NA	NA	1.281	1.2957	NA	[]	[]	NA	NA	NA	NA	NA		NA	NA	Background	NA	NA	NA	NA	1768	2395
ENSG00000179600	HGNC:18055	protein_coding	GPHB5	14	MANE_SELECT	ENST00000621500	ENSG00000179600	processed_transcript	GPHB5	ENST00000539258	0	7.83398	6.68638	7.04402	9.68979	NA	NA	NA	1.34	1.2954	NA	[]	[]	1.27097	0.222494	0.175058	NA	NA		NA	NA	Background	NA	NA	NA	NA	539	596
ENSG00000203740	HGNC:31932	protein_coding	NTMT2	1	MANE_SELECT	ENST00000439373	ENSG00000203740	protein_coding	METTL11B	ENST00000439373	0	9.37722	6.18736	8.93839	6.22699	9.01096	NA	0.782555	1.196	1.2945	0.0021601	[]	[]	0.522736	0.501907	0.960152	NA	NA		NA	NA	Background	NA	NA	NA	NA	988	2106
ENSG00000162062	HGNC:25849	protein_coding	TEDC2	16	MANE_SELECT	ENST00000361837	ENSG00000162062	protein_coding	C16orf59	ENST00000361837	0	4.09522	3.96428	3.86044	4.81499	1.33445	0.188212	0.56495	1.482	1.2935	0.00133802	[]	[]	0.7825	14.0526	17.9586	NA	NA		NA	NA	Background	NA	NA	NA	NA	1652	1623
ENSG00000285815	HGNC:54635	protein_coding	GET1-SH3BGR	21	CANONICAL	ENST00000647779	NA	NA		NA	0	NA	12.3442	NA	14.7409	NA	NA	NA	1.26	1.2923	NA	[]	[]	NA	NA	NA	NA	NA		NA	NA	Background	NA	NA	NA	NA	NA	1319
ENSG00000180096	HGNC:2879	protein_coding	SEPTIN1	16	MANE_SELECT	ENST00000321367	ENSG00000180096	protein_coding	SEPT1	ENST00000321367	0	4.29807	4.31039	4.06934	5.61017	2.59431	0.362352	0.0186796	1.329	1.2915	0.0026918	[]	[]	0.00771197	1.50621	195.308	NA	NA		NA	NA	Background	NA	NA	NA	NA	1580	1426
ENSG00000120860	HGNC:24256	protein_coding	WASHC3	12	MANE_SELECT	ENST00000240079	ENSG00000120860	protein_coding	CCDC53	ENST00000240079	0	6.23944	5.4249	5.70115	7.34689	0.155986	0.0497186	-0.151932	1.621	1.2909	0.00448134	[]	[]	2.82984	150.199	53.0769	NA	NA		NA	NA	Background	NA	NA	NA	NA	909	875
ENSG00000155749	HGNC:14439	protein_coding	FLACC1	2	MANE_SELECT	ENST00000392257	ENSG00000155749	protein_coding	ALS2CR12	ENST00000405148	0	8.81425	8.88567	8.43607	6.65885	1.57243	0.349073	1.37964	1.205	1.2897	0.00065696	[]	[]	6.77269	25.9187	3.82694	NA	NA		NA	NA	Background	NA	NA	NA	NA	1998	2049
ENSG00000080608	HGNC:29676	protein_coding	PUM3	9	MANE_SELECT	ENST00000397885	ENSG00000080608	protein_coding	KIAA0020	ENST00000397885	1	7.52181	8.85839	8.04698	8.05838	6.02638	1.84229	1.69832	1.363	1.2893	0.00142932	[]	["outlier_mis"]	0.424081	32.3178	76.2066	NA	NA		NA	NA	Background	NA	NA	NA	NA	2303	2169
ENSG00000187889	HGNC:27295	protein_coding	FYB2	1	MANE_SELECT	ENST00000343433	ENSG00000187889	protein_coding	C1orf168	ENST00000343433	0	2.15275	2.54888	1.87874	2.25188	6.41114	0.450674	1.37724	1.152	1.289	0.00123983	[]	[]	0.189314	3.61059	19.072	NA	NA		NA	NA	Background	NA	NA	NA	NA	3115	3163
ENSG00000182093	HGNC:12790	protein_coding	GET1	21	MANE_SELECT	ENST00000649170	ENSG00000182093	protein_coding	WRB	ENST00000333781	0	4.181	4.06514	3.89353	4.96573	0.642608	0.113618	0.48203	1.237	1.2885	0.00668508	[]	[]	0.84971	21.1469	24.8872	NA	NA		NA	NA	Background	NA	NA	NA	NA	1611	1529
ENSG00000171402	HGNC:14618	protein_coding	XAGE3	X	MANE_SELECT	ENST00000346279	ENSG00000171402	protein_coding	XAGE3	ENST00000346279	0	8.07344	6.57244	7.22694	9.38809	0.0897427	0.0292197	0.0660137	1.307	1.2884	0.00944236	[]	[]	5.12602	2.42186	0.472463	NA	NA		NA	NA	Background	NA	NA	NA	NA	492	507
ENSG00000131264	HGNC:1808	protein_coding	CDX4	X	MANE_SELECT	ENST00000373514	ENSG00000131264	protein_coding	CDX4	ENST00000373514	0	4.3528	3.68279	4.02675	4.63687	0.40368	-0.0777784	0.34337	1.432	1.2875	0.00488178	[]	[]	0.164443	0.163297	0.993029	NA	NA		NA	NA	Background	NA	NA	NA	NA	1512	1639
ENSG00000288558	HGNC:54422	protein_coding	DUS4L-BCAP29	7	CANONICAL	ENST00000673665	NA	NA		NA	0	NA	0.314201	NA	0.370478	NA	NA	NA	1.245	1.2869	NA	[]	[]	NA	NA	NA	NA	NA		NA	NA	Background	NA	NA	NA	NA	NA	7114
ENSG00000146476	HGNC:17872	protein_coding	ARMT1	6	MANE_SELECT	ENST00000367294	ENSG00000146476	protein_coding	C6orf211	ENST00000367294	0	2.76577	3.77092	2.75882	3.77495	4.55697	-0.0224662	0.615331	1.083	1.2864	0.00389339	[]	[]	0.475475	16.7901	35.3123	NA	NA		NA	NA	Background	NA	NA	NA	NA	2571	2392
ENSG00000165197	HGNC:3708	protein_coding	VEGFD	X	MANE_SELECT	ENST00000297904	ENSG00000165197	protein_coding	FIGF	ENST00000297904	0	3.17869	3.05385	2.96801	3.65524	2.35335	0.190061	-0.127096	1.154	1.2864	0.00359544	[]	[]	0.0186725	1.33215	71.3429	NA	NA		NA	NA	Background	NA	NA	NA	NA	2030	2062
ENSG00000166803	HGNC:28961	protein_coding	PCLAF	15	MANE_SELECT	ENST00000300035	ENSG00000166803	protein_coding	KIAA0101	ENST00000300035	0	4.34592	2.81533	4.00763	3.47398	1.04058	-0.0328071	-0.263465	1.127	1.2861	0.0288727	[]	[]	0.134698	6.96956	51.7423	NA	NA		NA	NA	Background	NA	NA	NA	NA	1507	2128
ENSG00000006015	HGNC:26098	protein_coding	REX1BD	19	MANE_SELECT	ENST00000358607	ENSG00000006015	protein_coding	C19orf60	ENST00000358607	0	6.62946	5.85319	6.00249	7.96419	1.01722	NA	0.322737	1.864	1.2861	0.00356714	[]	[]	0.137808	35.981	261.095	NA	NA		NA	NA	Background	NA	NA	NA	NA	834	762
ENSG00000156469	HGNC:24258	protein_coding	MTERF3	8	MANE_SELECT	ENST00000287025	ENSG00000156469	protein_coding	MTERFD1	ENST00000287025	0	5.08531	4.69104	4.78825	5.34355	4.35805	-0.12932	0.805436	1.212	1.286	0.00123118	[]	[]	0.394254	15.6953	39.8101	NA	NA		NA	NA	Background	NA	NA	NA	NA	1401	1455
ENSG00000286165	0	protein_coding	ENSG00000286165	2	CANONICAL	ENST00000606910	NA	NA		NA	0	NA	6.21132	NA	8.23679	NA	NA	NA	1.102	1.2852	NA	[]	[]	NA	NA	NA	NA	NA		NA	NA	Background	NA	NA	NA	NA	NA	736
ENSG00000255439	0	protein_coding	ENSG00000255439	16	CANONICAL	ENST00000529564	ENSG00000255439	protein_coding	RP11-196G11.1	ENST00000529564	0	9.66947	8.39148	7.21966	9.3554	NA	NA	NA	1.255	1.2849	NA	[]	[]	NA	NA	NA	NA	NA		NA	NA	Background	NA	NA	NA	NA	720	720
ENSG00000288636	0	protein_coding	ENSG00000288636	1	CANONICAL	ENST00000617114	NA	NA		NA	0	NA	7.2691	NA	10.6259	NA	NA	NA	1.3	1.2839	NA	[]	[]	NA	NA	NA	NA	NA		NA	NA	Background	NA	NA	NA	NA	NA	308
ENSG00000172361	HGNC:26530	protein_coding	CFAP53	18	MANE_SELECT	ENST00000398545	ENSG00000172361	protein_coding	CCDC11	ENST00000398545	0	5.80308	6.69154	6.17326	7.72741	11.0862	0.633548	1.22885	1.282	1.2833	0.00092007	[]	[]	20.7523	200.771	9.67465	NA	NA		NA	NA	Background	NA	NA	NA	NA	1843	1816
ENSG00000165509	HGNC:23798	protein_coding	MAGEC3	X	MANE_SELECT	ENST00000298296	ENSG00000165509	protein_coding	MAGEC3	ENST00000298296	1	18.0528	16.4978	19.0736	7.05305	5.58529	0.2068	1.33745	1.722	1.2829	0.0026731	[]	[]	0.563036	1.74839	3.10529	NA	NA		NA	NA	Background	NA	NA	NA	NA	1924	1924
ENSG00000285458	0	protein_coding	ENSG00000285458	4	CANONICAL	ENST00000473559	NA	NA		NA	0	NA	9.75167	NA	5.1779	NA	NA	NA	1.237	1.2808	NA	[]	[]	NA	NA	NA	NA	NA		NA	NA	Background	NA	NA	NA	NA	NA	2299
ENSG00000175164	HGNC:79	protein_coding	ABO	9	CANONICAL	ENST00000611156	ENSG00000175164	processed_transcript	ABO	ENST00000453660	0	0.307927	16.5775	0.282846	16.933	NA	NA	NA	1.416	1.2805	NA	[]	[]	0.36792	21.7619	59.1485	NA	NA		NA	NA	Background	NA	NA	NA	NA	6334	1569
ENSG00000122490	HGNC:26188	protein_coding	SLC66A2	18	MANE_SELECT	ENST00000397778	ENSG00000122490	protein_coding	PQLC1	ENST00000397778	0	2.26777	2.34918	2.11932	2.80606	1.97413	-0.162027	-0.370514	1.262	1.2787	0.00492341	[]	[]	1.14342	125.187	109.485	NA	NA		NA	NA	Background	NA	NA	NA	NA	2549	2538
ENSG00000102313	HGNC:28907	protein_coding	ITIH6	X	MANE_SELECT	ENST00000218436	ENSG00000102313	protein_coding	ITIH6	ENST00000218436	1	0.752888	1.23996	0.811752	1.23113	5.4805	4.05366	2.48642	1.518	1.2784	0.00195022	[]	["outlier_mis"]	0.00913162	0.0121205	1.32731	NA	NA		NA	NA	Background	NA	NA	NA	NA	4955	4951
ENSG00000162976	HGNC:28503	protein_coding	SLC66A3	2	MANE_SELECT	ENST00000295083	ENSG00000162976	protein_coding	PQLC3	ENST00000295083	0	3.59597	3.59237	3.32884	4.44283	1.86837	0.474112	0.833807	1.601	1.2784	0.00152549	[]	[]	0.172259	13.6829	79.432	NA	NA		NA	NA	Background	NA	NA	NA	NA	1823	1710
ENSG00000268361	0	protein_coding	ENSG00000268361	19	CANONICAL	ENST00000594374	ENSG00000268361	protein_coding	L34079.2	ENST00000594374	0	8.62439	7.07995	7.72242	10.257	NA	NA	NA	1.245	1.278	NA	[]	[]	NA	NA	NA	NA	NA		NA	NA	Background	NA	NA	NA	NA	390	390
ENSG00000147124	HGNC:13107	protein_coding	ZNF41	X	MANE_SELECT	ENST00000684689	ENSG00000147124	protein_coding	ZNF41	ENST00000377065	0	0.836749	0.729649	0.783596	0.949533	3.56574	2.5956	1.01835	NA	1.2757	0.0254759	[]	[]	0.357902	3.47708	9.71517	NA	NA		XL	Disputed	Background	NA	NA	NA	NA	4526	4994
ENSG00000069998	HGNC:1843	protein_coding	HDHD5	22	MANE_SELECT	ENST00000336737	ENSG00000069998	protein_coding	CECR5	ENST00000336737	0	5.3041	6.11717	6.44119	7.62975	6.20152	-0.645327	0.413697	1.287	1.2756	0.00255215	[]	[]	0.603476	35.0363	58.0575	NA	NA		NA	NA	Background	NA	NA	NA	NA	1791	1791
ENSG00000248993	0	protein_coding	ENSG00000248993	6	CANONICAL	ENST00000429234	ENSG00000248993	protein_coding	XXbac-BPG181M17.5	ENST00000429234	0	8.33157	6.97623	7.82701	10.2312	NA	NA	NA	1.264	1.2745	NA	[]	[]	NA	NA	NA	NA	NA		NA	NA	Background	NA	NA	NA	NA	608	608
ENSG00000162384	HGNC:26059	protein_coding	CZIB	1	MANE_SELECT	ENST00000294360	ENSG00000162384	protein_coding	C1orf123	ENST00000294360	0	5.62499	4.88341	5.22228	6.45864	0.736037	-0.21684	0.151159	1.244	1.2735	0.00315102	[]	[]	0.51709	75.9476	146.875	NA	NA		NA	NA	Background	NA	NA	NA	NA	1077	1094
ENSG00000150456	HGNC:27351	protein_coding	EEF1AKMT1	13	MANE_SELECT	ENST00000382758	ENSG00000150456	protein_coding	N6AMT2	ENST00000382758	0	5.75786	4.97906	5.28854	6.6036	0.55695	-0.00767382	0.163935	1.169	1.2732	0.00164592	[]	[]	0.33996	6.55646	19.286	NA	NA		NA	NA	Background	NA	NA	NA	NA	1037	1049
ENSG00000186526	HGNC:2648	protein_coding	CYP4F8	19	MANE_SELECT	ENST00000612078	ENSG00000186526	processed_transcript	CYP4F8	ENST00000589787	0	1.4173	3.50478	1.33562	3.92485	NA	NA	NA	1.232	1.2729	NA	[]	[]	0.017653	0.180288	10.2129	NA	NA		NA	NA	Background	NA	NA	NA	NA	3357	2895
ENSG00000165192	HGNC:17186	protein_coding	ASB11	X	MANE_SELECT	ENST00000480796	ENSG00000165192	protein_coding	ASB11	ENST00000480796	0	4.64734	2.17464	4.4114	2.53884	2.91021	0.905707	0.914726	1.611	1.2711	0.00303664	[]	[]	0.0026841	0.06442	24.0006	NA	NA		NA	NA	Background	NA	NA	NA	NA	1477	2808
ENSG00000288695	0	protein_coding	ENSG00000288695	4	CANONICAL	ENST00000679707	NA	NA		NA	0	NA	2.14157	NA	2.61202	NA	NA	NA	1.325	1.2708	NA	[]	[]	NA	NA	NA	NA	NA		NA	NA	Background	NA	NA	NA	NA	NA	2670
ENSG00000111780	0	protein_coding	ENSG00000111780	12	CANONICAL	ENST00000551806	ENSG00000111780	protein_coding	AL021546.6	ENST00000551806	0	7.86478	6.48201	7.03241	9.13139	NA	NA	NA	1.334	1.2706	NA	[]	[]	NA	NA	NA	NA	NA		NA	NA	Background	NA	NA	NA	NA	547	547
ENSG00000255713	HGNC:8294	protein_coding	OR4D2	17	MANE_SELECT	ENST00000545221	ENSG00000255713	protein_coding	OR4D2	ENST00000545221	1	10.1818	8.24292	8.46986	7.09952	8.792	0.845306	1.77069	1.157	1.2697	0.00447989	[]	[]	2.86241	0.0366675	0.012809	NA	NA		NA	NA	Accessory	NA	yes	NA	NA	923	1549
ENSG00000188636	HGNC:13343	protein_coding	RTL6	22	MANE_SELECT	ENST00000341255	ENSG00000188636	protein_coding	LDOC1L	ENST00000341255	0	0.463577	0.610727	0.433013	0.719571	0.258462	-0.625993	-0.55232	1.2	1.2671	0.00657346	[]	[]	0.733046	26.3052	35.8848	NA	NA		NA	NA	Background	NA	NA	NA	NA	5493	5417
ENSG00000102007	HGNC:9087	protein_coding	PLP2	X	MANE_SELECT	ENST00000376327	ENSG00000102007	protein_coding	PLP2	ENST00000376327	0	5.66883	4.88954	5.22381	6.50609	0.904739	0.663998	0.682719	1.553	1.2654	0.00366938	[]	[]	0.0566287	36.9017	651.643	NA	NA		NA	NA	Background	NA	NA	NA	NA	1074	1098
ENSG00000144649	HGNC:24485	protein_coding	GASK1A	3	MANE_SELECT	ENST00000430121	ENSG00000144649	protein_coding	FAM198A	ENST00000430121	0	9.67799	11.5209	7.78542	13.9945	9.09668	NA	0.914483	1.335	1.2652	0.00084292	[]	[]	0.25773	4.15932	16.1383	NA	NA		NA	NA	Background	NA	NA	NA	NA	3116	3384
ENSG00000204640	HGNC:32203	protein_coding	NMS	2	MANE_SELECT	ENST00000376865	ENSG00000204640	protein_coding	NMS	ENST00000376865	0	10.2397	8.73439	9.03849	12.36	7.86854	0.523931	0.747981	1.454	1.2644	0.00172368	[]	[]	0	0	0.132066	NA	NA		NA	NA	Background	NA	NA	NA	NA	475	475
ENSG00000006757	HGNC:24887	protein_coding	PNPLA4	X	MANE_SELECT	ENST00000381042	ENSG00000006757	protein_coding	PNPLA4	ENST00000381042	0	1.42272	1.59436	1.33874	1.88935	0.827487	0.417946	0.362013	1.271	1.2623	0.00296878	[]	[]	0.409537	6.78987	16.5794	NA	NA		NA	NA	Background	NA	NA	NA	NA	3365	3335
ENSG00000257046	HGNC:54403	protein_coding	SLCO1B3-SLCO1B7	12	CANONICAL	ENST00000540229	ENSG00000257046	protein_coding	LST3	ENST00000540229	0	13.3062	12.915	13.1658	6.44098	NA	NA	NA	1.227	1.2617	0.0010757	[]	[]	NA	NA	NA	NA	NA		NA	NA	Background	NA	NA	NA	NA	2435	2435
ENSG00000198759	HGNC:3235	protein_coding	EGFL6	X	MANE_SELECT	ENST00000361306	ENSG00000198759	protein_coding	EGFL6	ENST00000380602	0	3.24851	3.64067	2.87973	3.26637	5.96983	1.3065	0.375202	1.284	1.2614	0.00231605	[]	[]	0.00898873	0.412258	45.8639	NA	NA		NA	NA	Background	NA	NA	NA	NA	2373	2391
ENSG00000215612	HGNC:5017	protein_coding	HMX1	4	MANE_SELECT	ENST00000400677	ENSG00000215612	protein_coding	HMX1	ENST00000400677	0	4.10289	4.10478	3.9542	4.50446	5.74653	NA	-0.731286	1.957	1.6263	0.0385389	[]	[]	1.49326	2.38695	1.59848	NA	NA		AR	Definitive	Relevant	AR	NA	NA	NA	1891	1915
ENSG00000189269	HGNC:28031	protein_coding	DRICH1	22	MANE_SELECT	ENST00000317749	ENSG00000189269	protein_coding	C22orf43	ENST00000317749	1	8.37718	11.5714	8.51858	10.5345	7.44412	0.0862585	1.60839	1.309	1.2599	0.00206566	[]	[]	30.1971	115.309	3.81855	NA	NA		NA	NA	Background	NA	NA	NA	NA	1288	1288
ENSG00000242498	HGNC:28782	protein_coding	ARPIN	15	MANE_SELECT	ENST00000357484	ENSG00000242498	protein_coding	C15orf38	ENST00000357484	0	2.09692	0.252373	1.96167	0.29776	NA	-0.0148923	0.22648	1.294	1.2596	0.00198829	[]	[]	0.361667	8.23957	22.7822	NA	NA		NA	NA	Background	NA	NA	NA	NA	2664	7581
ENSG00000258465	0	protein_coding	ENSG00000258465	1	CANONICAL	ENST00000485079	ENSG00000258465	protein_coding	DCAF8	ENST00000556710	0	2.16748	5.35151	2.0999	7.1812	NA	NA	NA	1.115	1.2591	NA	[]	[]	NA	NA	NA	NA	NA		NA	NA	Background	NA	NA	NA	NA	2617	907
ENSG00000127252	HGNC:14922	protein_coding	PLAAT1	3	MANE_SELECT	ENST00000264735	ENSG00000127252	protein_coding	HRASLS	ENST00000264735	0	5.74663	5.22599	5.28699	6.92748	1.94171	0.338736	0.0246312	1.224	1.2583	0.0006708	[]	[]	6.5979	159.037	24.1042	NA	NA		NA	NA	Background	NA	NA	NA	NA	1062	965
ENSG00000285625	0	protein_coding	ENSG00000285625	12	CANONICAL	ENST00000647707	NA	NA		NA	0	NA	6.54441	NA	9.41519	NA	NA	NA	1.399	1.258	NA	[]	[]	NA	NA	NA	NA	NA		NA	NA	Background	NA	NA	NA	NA	NA	581
ENSG00000177225	HGNC:26616	protein_coding	GATD1	11	MANE_SELECT	ENST00000319863	ENSG00000177225	protein_coding	PDDC1	ENST00000319863	0	0.832294	0.986046	0.78112	1.15711	1.10854	0.436858	-0.398128	1.488	1.2571	0.01719	[]	[]	0.574304	40.6871	70.8459	NA	NA		NA	NA	Background	NA	NA	NA	NA	4349	4355
ENSG00000156500	HGNC:25202	protein_coding	PABIR3	X	MANE_SELECT	ENST00000645433	ENSG00000156500	protein_coding	FAM122C	ENST00000370784	0	6.27437	4.13847	6.51058	4.9916	1.49812	0.284705	0.914484	NA	1.2559	0.00965135	[]	[]	0.596947	6.54935	10.9714	NA	NA		NA	NA	Background	NA	NA	NA	NA	1361	1581
ENSG00000171722	HGNC:27648	protein_coding	SPATA46	1	MANE_SELECT	ENST00000367935	ENSG00000171722	protein_coding	C1orf111	ENST00000367935	0	11.1074	10.7786	10.8568	4.60659	1.53464	0.33116	1.18574	1.029	1.2533	0.00164606	[]	[]	46.3757	76.2509	1.6442	NA	NA		NA	NA	Background	NA	NA	NA	NA	1708	1692
ENSG00000127989	HGNC:21463	protein_coding	MTERF1	7	MANE_SELECT	ENST00000351870	ENSG00000127989	protein_coding	MTERF	ENST00000351870	0	5.96423	2.5716	6.70088	2.71626	1.84488	0.340696	1.29846	1.205	1.2504	0.00128104	[]	[]	0.450445	5.00453	11.1102	NA	NA		NA	NA	Background	NA	NA	NA	NA	1994	3938
ENSG00000165689	HGNC:10667	protein_coding	ENTR1	9	MANE_SELECT	ENST00000357365	ENSG00000165689	protein_coding	SDCCAG3	ENST00000357365	0	3.8941	4.28244	3.74193	4.70002	7.83738	0.244537	1.0551	1.338	1.2501	0.0022912	[]	[]	0.890568	65.6645	73.7333	NA	NA		NA	NA	Background	NA	NA	NA	NA	2291	2381
ENSG00000198723	HGNC:24745	protein_coding	TEX45	19	MANE_SELECT	ENST00000361664	ENSG00000198723	protein_coding	C19orf45	ENST00000361664	1	14.6567	14.6457	15.2839	18.0385	19.5687	0.970438	1.96213	1.311	1.2497	0.00063561	[]	[]	14.0662	48.8919	3.47584	NA	NA		NA	NA	Background	NA	NA	NA	NA	1670	1681
ENSG00000177453	HGNC:28646	protein_coding	NIM1K	5	MANE_SELECT	ENST00000326035	ENSG00000177453	protein_coding	NIM1	ENST00000512796	0	1.81652	2.61498	1.71271	3.17125	1.55556	-0.226637	0.226615	1.189	1.2494	0.00378767	[]	[]	0.0832	1.0242	12.3101	NA	NA		NA	NA	Background	NA	NA	NA	NA	2925	2309
ENSG00000228594	HGNC:42951	protein_coding	FNDC10	1	MANE_SELECT	ENST00000422725	ENSG00000228594	protein_coding	C1orf233	ENST00000422725	0	2.96391	2.83652	2.7649	3.49082	0.359313	NA	0.0699271	1.894	1.248	0.0578367	[]	[]	0.567386	19.9459	35.154	NA	NA		NA	NA	Background	NA	NA	NA	NA	2084	2123
ENSG00000256060	HGNC:10710	protein_coding	TRAPPC2B	19	MANE_SELECT	ENST00000543226	ENSG00000256060	protein_coding	TRAPPC2P1	ENST00000543226	0	7.03821	5.89853	6.35797	7.9879	1.16625	NA	0.166725	1.302	1.2474	0.008706	[]	[]	1.60665	13.4893	8.39593	NA	NA		NA	NA	Background	NA	NA	NA	NA	730	742
ENSG00000175513	HGNC:26555	protein_coding	TSGA10IP	11	CANONICAL	ENST00000532620	ENSG00000175513	polymorphic_pseudogene	TSGA10IP	ENST00000532620	0	3.31108	9.19399	3.07114	10.5825	NA	1.61397	1.29661	1.305	1.2468	NA	[]	[]	13.6879	29.3392	2.14344	NA	NA		NA	NA	Background	NA	NA	NA	NA	1917	1917
ENSG00000062096	HGNC:721	protein_coding	ARSF	X	MANE_SELECT	ENST00000381127	ENSG00000062096	protein_coding	ARSF	ENST00000381127	1	20.8068	2.88737	12.0469	4.33538	3.21257	1.31323	0.576098	1.549	1.2463	0.00149204	[]	[]	0.0126981	0.0872835	6.87376	NA	NA		NA	NA	Background	NA	NA	NA	NA	2153	2154
ENSG00000166012	HGNC:28759	protein_coding	TAF1D	11	MANE_SELECT	ENST00000448108	ENSG00000166012	protein_coding	TAF1D	ENST00000448108	0	3.05347	3.81593	2.88776	4.78212	1.48466	0.330002	0.222812	1.194	1.245	0.0265224	[]	[]	0.225431	20.0249	88.8295	NA	NA		NA	NA	Background	NA	NA	NA	NA	2076	1626
ENSG00000181433	HGNC:30369	protein_coding	SAGE1	X	MANE_SELECT	ENST00000370709	ENSG00000181433	protein_coding	SAGE1	ENST00000535938	1	2.37996	3.18488	2.67849	3.69565	2.50683	1.52436	1.59396	1.316	1.2434	0.00335846	[]	[]	38.6084	7.97955	0.206678	yes	NA		NA	NA	Accessory	NA	NA	NA	NA	3025	2926
ENSG00000170236	HGNC:20079	protein_coding	USP50	15	MANE_SELECT	ENST00000532404	ENSG00000170236	protein_coding	USP50	ENST00000532404	0	4.99295	4.72372	4.66748	5.58356	3.42178	0.272608	1.09384	1.268	1.2428	0.0013911	[]	[]	2.17231	10.3641	4.771	NA	NA		NA	NA	Background	NA	NA	NA	NA	1379	1346
ENSG00000260170	0	protein_coding	ENSG00000260170	15	CANONICAL	ENST00000564080	ENSG00000260170	protein_coding	RP11-96O20.4	ENST00000564080	0	8.6378	7.91076	7.60438	9.71053	NA	NA	NA	1.216	1.242	NA	[]	[]	NA	NA	NA	NA	NA		NA	NA	Background	NA	NA	NA	NA	1054	1054
ENSG00000186166	HGNC:30460	protein_coding	CENATAC	11	MANE_SELECT	ENST00000334418	ENSG00000186166	protein_coding	CCDC84	ENST00000334418	0	5.27924	4.57603	4.86362	5.88044	1.13528	NA	NA	1.227	1.2413	0.00177063	[]	[]	0.227491	22.3418	98.2097	NA	NA		NA	NA	Background	NA	NA	NA	NA	1191	1243
ENSG00000269711	0	protein_coding	ENSG00000269711	19	CANONICAL	ENST00000597959	ENSG00000269711	protein_coding	CTD-3214H19.16	ENST00000597959	0	12.7788	10.6973	11.7586	14.5277	NA	NA	NA	1.508	1.2391	NA	[]	[]	NA	NA	NA	NA	NA		NA	NA	Background	NA	NA	NA	NA	774	774
ENSG00000145569	HGNC:25629	protein_coding	OTULINL	5	MANE_SELECT	ENST00000274217	ENSG00000145569	protein_coding	FAM105A	ENST00000274217	0	1.34751	0.342337	1.49602	0.425275	4.15395	1.13889	1.35477	1.212	1.2379	0.00195513	[]	[]	0.123033	4.07391	33.1123	NA	NA		NA	NA	Background	NA	NA	NA	NA	3589	7032
ENSG00000102181	HGNC:18237	protein_coding	CD99L2	X	MANE_SELECT	ENST00000370377	ENSG00000102181	protein_coding	CD99L2	ENST00000370377	0	1.26281	1.44473	1.1909	1.69924	0.801505	0.820772	0.373937	1.037	1.2357	0.00741442	[]	[]	0.145746	16.6604	114.311	NA	NA		NA	NA	Background	NA	NA	NA	NA	3593	3556
ENSG00000162194	HGNC:28351	protein_coding	LBHD1	11	MANE_SELECT	ENST00000354588	ENSG00000162194	protein_coding	C11orf48	ENST00000532208	0	4.54278	3.57471	4.26114	4.2088	2.65282	0.517869	0.22641	1.281	1.2356	0.00459773	[]	[]	0.432482	9.47971	21.9193	NA	NA		NA	NA	Background	NA	NA	NA	NA	1501	1811
ENSG00000168070	HGNC:27441	protein_coding	MAJIN	11	MANE_SELECT	ENST00000301896	ENSG00000168070	protein_coding	C11orf85	ENST00000301896	0	6.59157	4.45226	5.94703	5.74237	0.653177	-0.130125	0.161619	1.253	1.2336	0.0025943	[]	[]	12.0669	30.0412	2.48955	NA	NA		NA	NA	Background	NA	NA	NA	NA	832	1281
ENSG00000133943	HGNC:20498	protein_coding	DGLUCY	14	MANE_SELECT	ENST00000256324	ENSG00000133943	protein_coding	C14orf159	ENST00000518868	1	3.46341	4.91963	3.06137	4.65176	9.02513	1.05726	2.12245	1.215	1.2335	0.00055226	[]	[]	0.566367	20.7241	36.5913	NA	NA		NA	NA	Background	NA	NA	NA	NA	3058	2943
ENSG00000249139	HGNC:38825	protein_coding	EPPIN-WFDC6	20	CANONICAL	ENST00000651288	ENSG00000249139	protein_coding	EPPIN-WFDC6	ENST00000504988	0	6.0144	5.56913	5.4026	6.46356	NA	0.399963	0.708942	1.33	1.233	0.00369078	[]	[]	NA	NA	NA	NA	NA		NA	NA	Background	NA	NA	NA	NA	1151	1132
ENSG00000188691	HGNC:14792	protein_coding	OR56A5	11	MANE_SELECT	ENST00000532411	ENSG00000188691	pseudogene	RP11-451K18.7	ENST00000532411	0	6.12217	10.2912	5.58324	14.2886	NA	NA	NA	1.249	1.2321	NA	[]	[]	2.20076	0.114721	0.052127	NA	NA		NA	NA	Accessory	NA	yes	NA	NA	939	941
ENSG00000184599	HGNC:21590	protein_coding	TAFA3	1	MANE_SELECT	ENST00000361886	ENSG00000184599	protein_coding	FAM19A3	ENST00000369630	0	5.10536	4.19561	4.78894	5.20286	2.63649	0.369928	0.646155	1.246	1.2317	0.00157776	[]	[]	2.87715	15.333	5.32923	NA	NA		NA	NA	Background	NA	NA	NA	NA	1277	1445
ENSG00000169084	HGNC:18399	protein_coding	DHRSX	X	MANE_SELECT	ENST00000334651	ENSG00000169084	protein_coding	DHRSX	ENST00000334651	1	14.29	14.0169	14.8349	15.9115	9.62334	1.15477	0.419409	1.197	1.2313	0.0047209	[]	[]	0.481556	9.75686	20.2611	NA	NA		NA	NA	Background	NA	NA	NA	NA	2564	2572
ENSG00000164430	HGNC:21367	protein_coding	CGAS	6	MANE_SELECT	ENST00000370315	ENSG00000164430	protein_coding	MB21D1	ENST00000370315	0	6.9943	9.03709	9.09967	7.78707	2.51237	0.253982	0.676882	1.529	1.2313	0.00114308	[]	[]	0.0913334	1.53093	16.762	NA	NA		NA	NA	Background	NA	NA	NA	NA	3177	3196
ENSG00000162972	HGNC:26198	protein_coding	MAIP1	2	MANE_SELECT	ENST00000392290	ENSG00000162972	protein_coding	C2orf47	ENST00000295079	0	4.45667	4.27002	4.1165	5.44201	1.18838	-0.0361921	0.252901	1.399	1.231	0.0013518	[]	[]	0.239489	11.4709	47.8974	NA	NA		NA	NA	Background	NA	NA	NA	NA	1489	1394
ENSG00000184210	HGNC:23250	protein_coding	DGAT2L6	X	MANE_SELECT	ENST00000333026	ENSG00000184210	protein_coding	DGAT2L6	ENST00000333026	0	4.30116	3.60249	3.93938	4.45211	1.1425	0.0230087	0.461968	1.665	1.23	0.00091132	[]	[]	0.0565223	0.0465215	0.823064	NA	NA		NA	NA	Background	NA	NA	NA	NA	1546	1705
ENSG00000165716	HGNC:28290	protein_coding	DIPK1B	9	MANE_SELECT	ENST00000371692	ENSG00000165716	protein_coding	FAM69B	ENST00000371692	0	10.6015	9.21239	10.536	3.38829	2.45767	0.19356	0.281273	1.215	1.229	0.00241574	[]	[]	0.405209	23.2925	57.4827	NA	NA		NA	NA	Background	NA	NA	NA	NA	1663	2353
ENSG00000189362	HGNC:33700	protein_coding	NEMP2	2	MANE_SELECT	ENST00000409150	ENSG00000189362	protein_coding	TMEM194B	ENST00000409150	0	0.401654	0.565164	0.400898	0.642109	5.02308	NA	-0.107559	1.35	1.229	0.00451442	[]	[]	0.916296	6.48746	7.08009	NA	NA		NA	NA	Background	NA	NA	NA	NA	6159	6163
ENSG00000116996	HGNC:15770	protein_coding	ZP4	1	MANE_SELECT	ENST00000366570	ENSG00000116996	protein_coding	ZP4	ENST00000366570	0	5.41937	4.20782	4.22696	4.15814	7.90128	1.03212	0.873101	1.174	1.2289	0.00139952	[]	[]	0	0	0	NA	NA		NA	NA	Background	NA	NA	NA	NA	1787	1916
ENSG00000171861	HGNC:18485	protein_coding	MRM3	17	MANE_SELECT	ENST00000304478	ENSG00000171861	protein_coding	RNMTL1	ENST00000304478	0	6.14008	7.04174	7.058	10.4597	9.05897	0.0311846	0.917158	1.158	1.2287	0.00207885	[]	[]	1.1902	47.1259	39.5951	NA	NA		NA	NA	Background	NA	NA	NA	NA	1805	1725
ENSG00000237378	0	protein_coding	ENSG00000237378	13	CANONICAL	ENST00000611641	ENSG00000237378	lincRNA	RP11-473M10.3	ENST00000418943	0	6.78607	10.8533	6.15427	5.44046	NA	NA	NA	1.524	1.2287	NA	["low_exome_mapping_quality"]	[]	59.2445	0.545405	0.009205	NA	NA		NA	NA	Background	NA	NA	NA	NA	774	1435
ENSG00000151135	HGNC:28281	protein_coding	TMEM263	12	MANE_SELECT	ENST00000280756	ENSG00000151135	protein_coding	C12orf23	ENST00000280756	0	1.44253	1.70326	1.34062	1.9943	2.4331	0.0413411	0.228669	0.929	1.228	0.0300143	[]	[]	0.153143	13.8315	90.3177	NA	NA		NA	NA	Background	NA	NA	NA	NA	3358	3224
ENSG00000274386	HGNC:52381	protein_coding	TMEM269	1	MANE_SELECT	ENST00000637012	NA	NA		NA	0	NA	1.61194	NA	1.83205	NA	NA	NA	1.25	1.2274	NA	[]	[]	2.88325	2.47837	0.859574	NA	NA		NA	NA	Background	NA	NA	NA	NA	NA	3398
ENSG00000236396	HGNC:31043	protein_coding	SLC35G4	18	MANE_SELECT	ENST00000588001	ENSG00000236396	pseudogene	RP11-677O4.3	ENST00000588001	0	5.41737	17.9492	4.99186	18.9479	NA	NA	NA	1.31	1.2267	NA	["low_exome_mapping_quality"]	[]	460785	0.460785	0	NA	NA		NA	NA	Background	NA	NA	NA	NA	1133	1016
ENSG00000204887	HGNC:18904	protein_coding	KRTAP1-4	17	MANE_SELECT	ENST00000377747	ENSG00000204887	protein_coding	KRTAP1-4	ENST00000377747	1	13.6329	10.9512	10.2251	11.9932	6.51738	0.611005	0.0232504	1.325	1.2266	0.0038738	[]	[]	0	0	0.099262	NA	NA		NA	NA	Background	NA	NA	NA	NA	407	844
ENSG00000241468	HGNC:848	protein_coding	ATP5MF	7	MANE_SELECT	ENST00000292475	ENSG00000241468	protein_coding	ATP5J2	ENST00000292475	0	7.60041	6.84597	6.8909	10.1064	0.320412	0.1965	-0.044185	1.222	1.2262	0.00300821	[]	[]	0.76142	131.211	172.324	NA	NA		NA	NA	Background	NA	NA	NA	NA	603	439
ENSG00000158428	HGNC:25062	protein_coding	CATIP	2	MANE_SELECT	ENST00000289388	ENSG00000158428	protein_coding	C2orf62	ENST00000289388	0	5.03962	4.56336	4.55981	5.70005	2.02197	0.104172	0.631384	1.144	1.2246	0.00223089	[]	[]	1.39499	9.1145	6.53375	NA	NA		NA	NA	Background	NA	NA	NA	NA	1313	1312
ENSG00000196118	HGNC:28078	protein_coding	CCDC189	16	MANE_SELECT	ENST00000543610	ENSG00000196118	protein_coding	C16orf93	ENST00000543610	0	3.3601	4.46893	3.11187	5.64509	5.01603	0.241416	0.0557968	1.198	1.2245	0.00152343	[]	[]	1.87724	41.3266	22.0146	NA	NA		NA	NA	Background	NA	NA	NA	NA	1958	1354
ENSG00000113262	HGNC:4598	protein_coding	GRM6	5	MANE_SELECT	ENST00000517717	ENSG00000113262	protein_coding	GRM6	ENST00000231188	0	0.773153	1.71736	0.998778	1.09291	6.00597	1.23339	0.292686	1.229	1.131	0.00073491	[]	[]	1.14392	1.88323	1.6463	NA	NA		AR	Definitive	Relevant	AR	NA	NA	NA	6133	6014
ENSG00000178033	HGNC:21568	protein_coding	CALHM5	6	MANE_SELECT	ENST00000368599	ENSG00000178033	protein_coding	FAM26E	ENST00000368599	0	0.0673697	0.106078	0.0622398	0.123519	1.64998	-0.0308439	0.552062	1.13	1.2226	0.00200287	[]	[]	0.0732092	1.27436	17.4071	NA	NA		NA	NA	Background	NA	NA	NA	NA	9782	9785
ENSG00000118961	HGNC:26145	protein_coding	LDAH	2	MANE_SELECT	ENST00000237822	ENSG00000118961	protein_coding	C2orf43	ENST00000237822	0	1.86319	1.24939	1.78314	1.45298	5.04644	0.145969	0.205845	1.17	1.22	0.00091223	[]	[]	0.298363	6.93417	23.2407	NA	NA		NA	NA	Background	NA	NA	NA	NA	2896	3910
ENSG00000187616	HGNC:33778	protein_coding	MYMK	9	MANE_SELECT	ENST00000339996	ENSG00000187616	protein_coding	TMEM8C	ENST00000339996	0	6.67623	5.60434	6.04571	7.5811	0.850384	0.110588	0.086241	1.02	1.0872	0.00612631	[]	[]	0.24989	0.424686	1.69949	NA	NA		AR	Definitive	Relevant	AR	NA	NA	NA	813	826
ENSG00000119328	HGNC:1364	protein_coding	ABITRAM	9	MANE_SELECT	ENST00000322940	ENSG00000119328	protein_coding	FAM206A	ENST00000322940	0	2.97165	3.29584	2.83935	4.13102	1.92508	0.367255	0.688954	1.175	1.2196	0.00113616	[]	[]	0.698568	22.4999	32.2086	NA	NA		NA	NA	Background	NA	NA	NA	NA	2115	1895
ENSG00000206113	HGNC:51180	protein_coding	CFAP99	4	CANONICAL	ENST00000635017	ENSG00000206113	lincRNA	RP11-503N18.1	ENST00000382849	0	1.92608	11.9286	1.81163	7.25616	NA	NA	NA	1.203	1.2172	NA	[]	[]	7.17222	25.5418	3.56121	NA	NA		NA	NA	Background	NA	NA	NA	NA	2787	2283
ENSG00000173214	HGNC:21053	protein_coding	MFSD4B	6	MANE_SELECT	ENST00000671876	ENSG00000173214	protein_coding	KIAA1919	ENST00000368847	0	0.396869	0.0177227	0.38857	0.0222796	2.88856	-0.373417	0.675129	1.577	1.217	0.00074506	[]	[]	0.697295	4.0331	5.78392	NA	NA		NA	NA	Background	NA	NA	NA	NA	5954	14801
ENSG00000259784	0	protein_coding	ENSG00000259784	16	CANONICAL	ENST00000569317	ENSG00000259784	protein_coding	ATP6C	ENST00000569317	0	7.63759	6.28682	6.90102	8.865	NA	NA	NA	1.431	1.2168	NA	[]	[]	NA	NA	NA	NA	NA		NA	NA	Background	NA	NA	NA	NA	592	592
ENSG00000159079	HGNC:1301	protein_coding	CFAP298	21	MANE_SELECT	ENST00000290155	ENSG00000159079	protein_coding	C21orf59	ENST00000290155	0	3.91102	1.48002	3.63134	1.75381	0.216714	0.134562	0.0266359	1.267	1.2151	0.00156263	[]	[]	1.1272	50.5742	44.8672	NA	NA		AR	Moderate	Background	NA	NA	NA	NA	1685	3509
ENSG00000183145	HGNC:3047	protein_coding	RIPPLY3	21	MANE_SELECT	ENST00000329553	ENSG00000183145	protein_coding	RIPPLY3	ENST00000329553	0	2.87617	5.04779	2.65302	3.57858	2.21915	0.545231	0.24205	1.609	1.2149	0.00443362	[]	[]	0.252668	0.247149	0.978158	NA	NA		NA	NA	Background	NA	NA	NA	NA	2231	2095
ENSG00000226784	HGNC:21731	protein_coding	PGAM4	X	MANE_SELECT	ENST00000458128	ENSG00000226784	protein_coding	PGAM4	ENST00000458128	0	4.46309	4.286	4.38042	4.9888	4.14472	0.694938	-0.0846311	NA	1.2142	0.0153629	[]	[]	0.205898	0.0527705	0.256294	NA	NA		NA	NA	Background	NA	NA	NA	NA	1677	1689
ENSG00000243477	HGNC:30252	protein_coding	NAA80	3	MANE_SELECT	ENST00000443094	ENSG00000243477	protein_coding	NAT6	ENST00000354862	0	6.75604	6.32649	5.53121	5.70997	5.1981	0.712958	0.173514	1.123	1.214	0.00146994	[]	[]	3.1965	107.369	33.5895	NA	NA		NA	NA	Background	NA	NA	NA	NA	1328	1462
ENSG00000147127	HGNC:18293	protein_coding	RAB41	X	MANE_SELECT	ENST00000374473	ENSG00000147127	protein_coding	RAB41	ENST00000276066	0	5.67816	4.99929	5.24836	6.53502	0.288496	-0.133709	0.067554	1.418	1.2131	0.00349975	[]	[]	3.39697	7.83733	2.30715	NA	NA		NA	NA	Background	NA	NA	NA	NA	1063	1066
ENSG00000198715	HGNC:29436	protein_coding	GLMP	1	MANE_SELECT	ENST00000362007	ENSG00000198715	protein_coding	C1orf85	ENST00000362007	0	8.15679	8.11787	8.77076	12.3067	11.7805	0.687111	0.970988	1.264	1.2128	0.00522174	[]	[]	0.119748	6.53916	54.6075	NA	NA		NA	NA	Background	NA	NA	NA	NA	1598	1605
ENSG00000278139	HGNC:54999	protein_coding	P3R3URF-PIK3R3	1	CANONICAL	ENST00000540385	NA	NA		NA	0	NA	9.5637	NA	7.9977	NA	NA	NA	1.347	1.2118	NA	[]	[]	NA	NA	NA	NA	NA		NA	NA	Background	NA	NA	NA	NA	NA	1543
ENSG00000278615	HGNC:51238	protein_coding	C11orf98	11	MANE_SELECT	ENST00000524958	NA	NA		NA	0	NA	6.12079	NA	8.51659	NA	0.1965	0.152845	1.409	1.2104	NA	[]	[]	0.453115	0.332244	0.733244	NA	NA		NA	NA	Background	NA	NA	NA	NA	NA	642
ENSG00000182612	HGNC:29942	protein_coding	TSPAN10	17	CANONICAL	ENST00000611590	ENSG00000182612	polymorphic_pseudogene	TSPAN10	ENST00000328585	1	17.2269	16.0928	16.4109	16.6774	NA	0.538011	1.06178	1.454	1.2104	0.00314872	[]	[]	1.14497	1.98386	1.73267	NA	NA		NA	NA	Background	NA	NA	NA	NA	1609	1065
ENSG00000234719	HGNC:37451	protein_coding	NPIPB2	16	CANONICAL	ENST00000399147	ENSG00000234719	protein_coding	RP11-166B2.1	ENST00000399147	0	12.1815	17.7472	14.9482	7.49038	NA	NA	NA	1.318	1.2098	0.0152773	["low_exome_mapping_quality"]	[]	6.10916	12.46	2.03956	NA	NA		NA	NA	Background	NA	NA	NA	NA	1186	1186
ENSG00000258311	0	protein_coding	ENSG00000258311	12	CANONICAL	ENST00000550412	ENSG00000258311	protein_coding	RP11-644F5.10	ENST00000550412	0	1.41285	1.55338	1.32875	1.84596	NA	NA	NA	1.234	1.2089	NA	[]	[]	NA	NA	NA	NA	NA		NA	NA	Background	NA	NA	NA	NA	3378	3378
ENSG00000185222	HGNC:30084	protein_coding	TCEAL9	X	MANE_SELECT	ENST00000372661	ENSG00000185222	protein_coding	WBP5	ENST00000372661	0	5.57163	5.03508	5.09718	6.66812	0.367039	-0.256723	0.0149521	1.821	1.2086	0.020941	[]	[]	0.179924	70.4272	391.428	NA	NA		NA	NA	Background	NA	NA	NA	NA	1093	1025
ENSG00000167723	HGNC:18084	protein_coding	TRPV3	17	MANE_SELECT	ENST00000576742	ENSG00000167723	protein_coding	TRPV3	ENST00000301365	0	3.41977	1.33813	4.0378	0.977275	11.0777	0.702096	0.28814	1.235	1.2066	0.00366881	[]	[]	0.459336	9.50963	20.703	NA	NA		NA	NA	Background	NA	NA	NA	NA	3217	5909
ENSG00000257743	HGNC:28101	protein_coding	MGAM2	7	MANE_SELECT	ENST00000477922	ENSG00000257743	protein_coding	RP11-1220K2.2	ENST00000550469	0	8.94019	1.35622	8.5811	0.910168	NA	NA	NA	0.445	1.2061	0.00699127	["low_exome_coverage"]	["outlier_mis","outlier_syn"]	0.430677	4.17323	9.68994	NA	NA		NA	NA	Background	NA	NA	NA	NA	1578	7855
ENSG00000177459	HGNC:26823	protein_coding	ERICH5	8	MANE_SELECT	ENST00000318528	ENSG00000177459	protein_coding	C8orf47	ENST00000318528	0	4.60534	4.55389	3.99033	5.48816	2.58384	0.255497	0.865048	1.148	1.2058	0.00262751	[]	[]	0.201288	4.70142	23.3567	NA	NA		NA	NA	Background	NA	NA	NA	NA	1758	1500
ENSG00000273604	HGNC:34493	protein_coding	EPOP	17	MANE_SELECT	ENST00000621654	NA	NA		NA	0	NA	4.77188	NA	3.61572	9.54465	NA	-0.476372	1.896	1.2045	NA	[]	[]	1.60115	30.1712	18.8435	NA	NA		NA	NA	Background	NA	NA	NA	NA	3226	3254
ENSG00000198354	HGNC:32950	protein_coding	DCAF12L2	X	MANE_SELECT	ENST00000360028	ENSG00000198354	protein_coding	DCAF12L2	ENST00000538699	0	8.75004	6.36557	7.71834	3.99844	0.64905	-0.0749972	-0.353402	1.04	1.2041	0.0161082	[]	[]	2.31306	14.3213	6.1915	NA	NA		NA	NA	Background	NA	NA	NA	NA	1650	2790
ENSG00000124429	HGNC:13711	protein_coding	POF1B	X	MANE_SELECT	ENST00000262753	ENSG00000124429	protein_coding	POF1B	ENST00000262753	0	4.29251	6.02502	4.89967	1.50358	3.26029	0.546336	0.681284	1.138	1.2039	0.00479961	[]	[]	0.000830097	0.181724	218.919	NA	NA		NA	NA	Background	NA	NA	NA	NA	3924	3846
ENSG00000135697	HGNC:13815	protein_coding	BCO1	16	MANE_SELECT	ENST00000258168	ENSG00000135697	protein_coding	BCMO1	ENST00000258168	0	3.76046	6.03034	5.20702	7.93785	9.54665	0.678824	0.246149	1.17	1.2036	0.00644563	[]	[]	0.139453	0.476012	3.41342	NA	NA		NA	NA	Background	NA	NA	NA	NA	2659	2418
ENSG00000185100	HGNC:20093	protein_coding	ADSS1	14	MANE_SELECT	ENST00000330877	ENSG00000185100	protein_coding	ADSSL1	ENST00000332972	0	6.00982	3.73054	4.71484	4.45025	3.1447	0.195075	0.770488	1.245	1.2035	0.00078047	[]	[]	0.151757	46.6662	307.506	NA	NA		NA	NA	Background	NA	NA	NA	NA	1956	1710
ENSG00000156206	HGNC:26782	protein_coding	CFAP161	15	MANE_SELECT	ENST00000286732	ENSG00000156206	protein_coding	C15orf26	ENST00000286732	0	4.3981	4.21132	3.84148	4.81297	4.34958	-0.34116	0.429586	1.029	1.2032	0.00194096	[]	[]	3.81602	10.6807	2.79891	NA	NA		NA	NA	Background	NA	NA	NA	NA	1624	1605
ENSG00000168159	HGNC:27146	protein_coding	RNF187	1	MANE_SELECT	ENST00000305943	ENSG00000168159	protein_coding	RNF187	ENST00000305943	0	1.71544	1.76257	1.61432	2.10401	0.221852	NA	-0.0414404	1.757	1.2032	0.0476267	[]	[]	0.302327	29.2626	96.7913	NA	NA		NA	NA	Background	NA	NA	NA	NA	3013	3114
ENSG00000124334	HGNC:6030	protein_coding	IL9R	X	MANE_SELECT	ENST00000244174	ENSG00000124334	protein_coding	IL9R	ENST00000244174	1	6.42906	6.82144	7.12503	3.82989	5.90794	1.7009	1.74718	1.868	1.2023	0.00168239	["low_exome_mapping_quality"]	[]	0.0178991	0.0243985	1.36311	NA	NA		NA	NA	Background	NA	NA	NA	NA	1935	2029
ENSG00000162585	HGNC:26428	protein_coding	FAAP20	1	MANE_SELECT	ENST00000378546	ENSG00000162585	protein_coding	C1orf86	ENST00000378546	0	9.07175	10.9347	12.2813	10.1915	5.62484	0.465377	0.381592	1.339	1.2011	0.00611615	[]	[]	0.74168	18.5793	25.0503	NA	NA		NA	NA	Background	NA	NA	NA	NA	725	723
ENSG00000273171	0	protein_coding	ENSG00000273171	17	CANONICAL	ENST00000555059	ENSG00000273171	protein_coding	CTB-96E2.2	ENST00000555059	0	9.50856	8.33988	8.18241	13.989	NA	NA	NA	1.168	1.2008	NA	[]	[]	NA	NA	NA	NA	NA		NA	NA	Background	NA	NA	NA	NA	847	847
ENSG00000223953	HGNC:14344	protein_coding	C1QTNF5	11	MANE_SELECT	ENST00000528368	ENSG00000223953	protein_coding	C1QTNF5	ENST00000445041	0	1.06286	4.3086	1.0063	5.50471	0.61873	-0.225218	-1.18045	1.037	0.96631	0.0702438	[]	[]	0	0	1.81171	NA	NA		AD	Definitive	Relevant	AD	NA	NA	NA	3902	1350
ENSG00000203791	HGNC:33787	protein_coding	EEF1AKMT2	10	MANE_SELECT	ENST00000368836	ENSG00000203791	protein_coding	METTL10	ENST00000368836	0	4.99948	1.61804	5.35346	2.0774	3.74555	0.306029	0.740152	1.589	1.2001	0.00111637	[]	[]	1.08352	14.2763	13.1758	NA	NA		NA	NA	Background	NA	NA	NA	NA	1455	3592
ENSG00000278224	HGNC:16805	protein_coding	PRICKLE4	6	MANE_SELECT	ENST00000458694	NA	NA		NA	0	NA	9.04064	NA	10.0297	3.07879	0.155505	0.215043	1.272	1.1978	NA	[]	[]	0.274232	18.5952	67.8083	NA	NA		NA	NA	Background	NA	NA	NA	NA	1638	1698
ENSG00000056050	HGNC:26051	protein_coding	HPF1	4	MANE_SELECT	ENST00000393381	ENSG00000056050	protein_coding	C4orf27	ENST00000393381	0	11.4368	10.6689	10.916	8.24865	1.55651	0.0520366	0.832843	1.321	1.1947	0.00423154	[]	[]	0.51507	26.9703	52.3624	NA	NA		NA	NA	Background	NA	NA	NA	NA	1222	1208
ENSG00000273291	0	protein_coding	ENSG00000273291	3	CANONICAL	ENST00000446977	ENSG00000273291	protein_coding	KRBOX1	ENST00000446977	0	7.78128	6.40984	9.78816	13.5953	NA	NA	NA	1.609	1.194	NA	[]	[]	NA	NA	NA	NA	NA		NA	NA	Background	NA	NA	NA	NA	549	549
ENSG00000147394	HGNC:12976	protein_coding	ZNF185	X	CANONICAL	ENST00000449285	ENSG00000147394	protein_coding	ZNF185	ENST00000535861	0	1.13953	1.66449	1.27234	1.7134	6.97042	0.840069	0.371367	1.178	1.1931	0.00154658	[]	[]	0.0129887	5.05915	389.504	NA	NA		NA	NA	Background	NA	NA	NA	NA	4397	4305
ENSG00000180347	HGNC:27363	protein_coding	ITPRID1	7	MANE_SELECT	ENST00000615280	ENSG00000180347	protein_coding	CCDC129	ENST00000451887	1	15.9173	11.4648	15.4178	0.986747	11.5747	1.70048	1.99144	1.287	1.1927	0.00080114	[]	[]	0.680108	2.00679	2.95069	NA	NA		NA	NA	Background	NA	NA	NA	NA	3514	6923
ENSG00000111537	HGNC:5438	protein_coding	IFNG	12	MANE_SELECT	ENST00000229135	ENSG00000111537	protein_coding	IFNG	ENST00000229135	0	5.16456	4.59764	4.77443	5.98232	0.0727741	-0.128255	-0.775619	1.095	1.0042	0.0256338	[]	[]	0.0279604	0.053292	1.90598	NA	yes	AR	NA	NA	Relevant	AR	NA	NA	NA	1214	1207
ENSG00000213213	HGNC:28236	protein_coding	CCDC183	9	MANE_SELECT	ENST00000338005	ENSG00000213213	protein_coding	KIAA1984	ENST00000338005	1	17.35	15.9426	16.6168	16.719	3.38435	1.99587	1.18993	1.225	1.1918	0.0012225	[]	[]	2.2639	72.353	31.9594	NA	NA		NA	NA	Background	NA	NA	NA	NA	1657	1702
ENSG00000166558	HGNC:32434	protein_coding	SLC38A8	16	MANE_SELECT	ENST00000299709	ENSG00000166558	protein_coding	SLC38A8	ENST00000299709	1	6.14102	4.96309	5.8523	4.91858	6.0166	1.60419	1.97844	1.676	1.7388	0.00057675	[]	["outlier_mis","outlier_syn"]	0.545946	1.10268	2.01976	NA	NA		AR	Definitive	Relevant	AR	NA	NA	NA	1298	1661
ENSG00000122432	HGNC:14682	protein_coding	SPATA1	1	CANONICAL	ENST00000490879	ENSG00000122432	pseudogene	SPATA1	ENST00000263717	0	3.20456	5.07615	2.98807	3.37667	NA	NA	NA	1.389	1.1914	NA	[]	[]	4.72087	6.75255	1.43036	NA	NA		NA	NA	Background	NA	NA	NA	NA	1966	2875
ENSG00000253250	HGNC:44672	protein_coding	C8orf88	8	MANE_SELECT	ENST00000517562	ENSG00000253250	protein_coding	RP11-122A3.2	ENST00000517562	0	6.34211	5.01329	5.78128	6.64856	0.3185	NA	-0.820207	1.909	1.1914	0.0332649	[]	[]	2.44056	172.745	70.7809	NA	NA		NA	NA	Background	NA	NA	NA	NA	888	1035
ENSG00000183324	HGNC:25065	protein_coding	REC114	15	MANE_SELECT	ENST00000331090	ENSG00000183324	protein_coding	C15orf60	ENST00000331090	0	6.60732	5.86086	5.96513	7.23965	3.42325	-0.0917138	0.28835	1.268	1.1913	0.00191823	[]	[]	23.4485	90.421	3.85615	NA	NA		NA	NA	Background	NA	NA	NA	NA	921	914
ENSG00000183760	HGNC:33781	protein_coding	ACP7	19	MANE_SELECT	ENST00000331256	ENSG00000183760	protein_coding	PAPL	ENST00000331256	0	1.80084	2.00439	1.73218	2.41037	2.40442	0.598166	-0.0162333	1.147	1.1905	0.00232574	[]	[]	0.00360534	0.0809175	22.4438	NA	NA		NA	NA	Background	NA	NA	NA	NA	2953	2890
ENSG00000189060	HGNC:4714	protein_coding	H1-0	22	MANE_SELECT	ENST00000340857	ENSG00000189060	protein_coding	H1F0	ENST00000340857	0	2.54809	2.70925	2.38911	3.32475	0.301568	-0.342321	-1.33989	1.137	1.1898	0.0496782	[]	[]	0.207937	93.7461	450.84	NA	NA		NA	NA	Background	NA	NA	NA	NA	2328	2203
ENSG00000249141	0	protein_coding	ENSG00000249141	6	CANONICAL	ENST00000507747	ENSG00000249141	protein_coding	RP11-514O12.4	ENST00000507747	0	12.7097	11.215	15.6141	14.119	NA	NA	NA	1.353	1.1882	NA	[]	[]	NA	NA	NA	NA	NA		NA	NA	Background	NA	NA	NA	NA	592	592
ENSG00000183291	HGNC:17705	protein_coding	SELENOF	1	MANE_SELECT	ENST00000331835	ENSG00000183291	protein_coding	SEP15	ENST00000331835	0	3.6938	3.95273	3.45424	5.02469	1.74816	0.307545	0.176139	1.293	1.1867	0.0138858	[]	[]	0.333279	78.5501	235.689	NA	NA		NA	NA	Background	NA	NA	NA	NA	1772	1537
ENSG00000262874	HGNC:27112	protein_coding	C19orf84	19	MANE_SELECT	ENST00000574814	ENSG00000262874	protein_coding	CTD-2616J11.4	ENST00000574814	0	7.75654	7.65342	6.94286	7.52041	9.36832	NA	-0.51572	1.107	1.1866	0.0200657	[]	[]	39.8015	44.881	1.12762	NA	NA		NA	NA	Background	NA	NA	NA	NA	1316	1333
ENSG00000164871	HGNC:14534	protein_coding	SPAG11B	8	MANE_SELECT	ENST00000398462	ENSG00000164871	protein_coding	SPAG11B	ENST00000398462	0	7.35122	10.4821	10.6279	13.4503	0.423953	0.683641	0.583458	1.643	1.1865	0.00266189	["low_exome_mapping_quality"]	[]	15383	0.015383	0	NA	NA		NA	NA	Background	NA	NA	NA	NA	652	548
ENSG00000198870	HGNC:28669	protein_coding	STKLD1	9	MANE_SELECT	ENST00000371957	ENSG00000198870	protein_coding	C9orf96	ENST00000371957	0	4.9698	7.70004	7.93417	6.21953	6.50247	0.0958874	1.3711	1.179	1.1852	0.00059422	[]	[]	12.7599	23.2389	1.82125	NA	NA		NA	NA	Background	NA	NA	NA	NA	2807	2808
ENSG00000182162	HGNC:15524	protein_coding	P2RY8	X	MANE_SELECT	ENST00000381297	ENSG00000182162	protein_coding	P2RY8	ENST00000381297	0	1.07549	1.31982	1.18305	1.51427	5.95055	-0.86583	-0.296871	1.644	1.1852	0.0195069	[]	[]	0.00238188	0.20987	88.1111	NA	NA		NA	NA	Background	NA	NA	NA	NA	4196	4265
ENSG00000166896	HGNC:29452	protein_coding	ATP23	12	MANE_SELECT	ENST00000300145	ENSG00000166896	protein_coding	XRCC6BP1	ENST00000300145	0	8.26328	3.29914	7.63626	3.27487	5.81546	0.436858	0.707173	1.16	1.1844	0.00572806	[]	[]	3.32034	25.4354	7.66049	NA	NA		NA	NA	Background	NA	NA	NA	NA	1239	3128
ENSG00000248919	HGNC:38844	protein_coding	ATP5MF-PTCD1	7	CANONICAL	ENST00000413834	ENSG00000248919	protein_coding	ATP5J2-PTCD1	ENST00000413834	0	2.80876	3.03914	2.75557	3.20087	4.35321	1.35889	1.22951	1.109	1.184	0.0022513	[]	[]	NA	NA	NA	NA	NA		NA	NA	Background	NA	NA	NA	NA	2482	2482
ENSG00000127054	HGNC:26052	protein_coding	INTS11	1	MANE_SELECT	ENST00000435064	ENSG00000127054	protein_coding	CPSF3L	ENST00000540437	0	2.29691	2.91453	2.169	3.57706	1.19043	-1.04648	-0.166697	1.223	1.1837	0.00304998	[]	[]	0.670518	101.452	151.304	NA	NA		NA	NA	Background	NA	NA	NA	NA	2511	2097
ENSG00000285526	0	protein_coding	ENSG00000285526	19	CANONICAL	ENST00000648240	NA	NA		NA	0	NA	3.68796	NA	4.41633	NA	NA	NA	1.147	1.1818	NA	[]	[]	NA	NA	NA	NA	NA		NA	NA	Background	NA	NA	NA	NA	NA	1772
ENSG00000225663	HGNC:28007	protein_coding	MCRIP1	17	MANE_SELECT	ENST00000455127	ENSG00000225663	protein_coding	FAM195B	ENST00000576730	0	1.73903	4.44118	1.64575	5.75322	0.278778	NA	-0.133518	1.218	1.1818	0.0109897	[]	[]	1.35959	103.446	76.0863	NA	NA		NA	NA	Background	NA	NA	NA	NA	2974	1277
ENSG00000145642	HGNC:34236	protein_coding	SHISAL2B	5	MANE_SELECT	ENST00000389074	ENSG00000145642	protein_coding	FAM159B	ENST00000389074	0	10.1341	9.07802	8.9312	12.1764	6.26401	NA	0.202429	1.396	1.181	0.00260032	[]	[]	0.00669981	0.801579	119.642	NA	NA		NA	NA	Background	NA	NA	NA	NA	844	769
ENSG00000143409	HGNC:25648	protein_coding	MINDY1	1	MANE_SELECT	ENST00000683666	ENSG00000143409	protein_coding	FAM63A	ENST00000361738	1	15.6225	2.28847	15.378	2.96586	3.68029	0.0326995	0.371805	1.123	1.1803	0.00253173	[]	[]	0.662808	41.56	62.7029	NA	NA		NA	NA	Background	NA	NA	NA	NA	1950	2532
ENSG00000215277	HGNC:20438	protein_coding	RNF212B	14	MANE_SELECT	ENST00000430154	ENSG00000215277	protein_coding	C14orf164	ENST00000399910	0	4.02095	3.87596	3.76483	4.88081	1.58617	NA	-0.214226	1	1.1801	0.00264073	[]	[]	13.3949	5.94209	0.443609	yes	NA		NA	NA	Accessory	NA	NA	NA	NA	1654	1595
ENSG00000169093	HGNC:751	protein_coding	ASMTL	X	MANE_SELECT	ENST00000381317	ENSG00000169093	protein_coding	ASMTL	ENST00000381317	1	14.3459	14.5691	11.0631	14.062	9.34725	2.35794	1.42041	0.997	1.1788	0.00316744	[]	[]	0.363242	15.3157	42.1639	NA	NA		NA	NA	Background	NA	NA	NA	NA	2014	2052
ENSG00000049249	HGNC:11924	protein_coding	TNFRSF9	1	MANE_SELECT	ENST00000377507	ENSG00000049249	protein_coding	TNFRSF9	ENST00000377507	0	3.40013	0.512106	3.20264	0.588849	1.52895	0.389713	-0.196716	0.891	0.84283	0.00328462	[]	[]	0.0419228	0.0871055	2.07776	NA	yes	AR	AR	Definitive	Relevant	AR	NA	NA	NA	1915	5864
ENSG00000167210	HGNC:26521	protein_coding	LOXHD1	18	MANE_SELECT	ENST00000642948	ENSG00000167210	protein_coding	LOXHD1	ENST00000300591	0	5.74922	4.50995	7.82561	1.04261	15.3469	NA	0.85086	0.896	0.92721	0.00183513	[]	[]	7.88433	16.5139	2.09452	NA	NA		AR	Definitive	Relevant	AR	NA	NA	NA	3946	7167
ENSG00000197721	HGNC:2335	protein_coding	CR1L	1	MANE_SELECT	ENST00000508064	ENSG00000197721	protein_coding	CR1L	ENST00000508064	1	13.016	13.7678	13.3906	17.4445	8.59961	1.99097	2.62006	1.165	1.1771	0.00103253	[]	[]	0.0340611	0.050965	1.49628	NA	NA		NA	NA	Background	NA	NA	NA	NA	1776	1817
ENSG00000161992	HGNC:14139	protein_coding	PRR35	16	MANE_SELECT	ENST00000409413	ENSG00000161992	protein_coding	C16orf11	ENST00000409413	0	4.03721	4.45842	4.92745	6.86981	3.92325	0.506104	0.414504	1.697	1.1763	0.00673345	[]	[]	0.0154855	4.31316	278.529	NA	NA		NA	NA	Background	NA	NA	NA	NA	2213	2242
ENSG00000272899	HGNC:52392	protein_coding	ATP6V1FNB	7	MANE_SELECT	ENST00000609480	ENSG00000272899	lincRNA	RP11-309L24.9	ENST00000609480	0	4.97377	1.31413	4.5954	1.52026	NA	NA	NA	1.26	1.1762	NA	[]	[]	0.297174	14.0998	47.4463	NA	NA		NA	NA	Background	NA	NA	NA	NA	1277	3881
ENSG00000176887	HGNC:11191	protein_coding	SOX11	2	MANE_SELECT	ENST00000322002	ENSG00000176887	protein_coding	SOX11	ENST00000322002	0	0.108393	0.148193	0.0994522	0.1718	0.308714	-0.343835	-1.42138	1.148	0.62876	0.160679	[]	[]	0.0488488	0.115187	2.35803	NA	NA		AD	Definitive	Relevant	AD	NA	NA	NA	8717	9001
ENSG00000269590	0	protein_coding	ENSG00000269590	19	CANONICAL	ENST00000597961	ENSG00000269590	protein_coding	CTD-2192J16.24	ENST00000597961	0	7.76477	6.47808	7.09668	9.2644	NA	NA	NA	1.135	1.1748	NA	[]	[]	NA	NA	NA	NA	NA		NA	NA	Background	NA	NA	NA	NA	580	580
ENSG00000152193	HGNC:20308	protein_coding	OBI1	13	MANE_SELECT	ENST00000282003	ENSG00000152193	protein_coding	RNF219	ENST00000282003	0	1.31629	1.49092	1.2435	1.75614	1.90575	-0.654773	-0.159464	1.172	1.1745	0.00546314	[]	[]	0.812581	22.257	27.3905	NA	NA		NA	NA	Background	NA	NA	NA	NA	3523	3501
ENSG00000129535	HGNC:8002	protein_coding	NRL	14	MANE_SELECT	ENST00000561028	ENSG00000129535	protein_coding	NRL	ENST00000561028	0	2.94803	1.44381	2.75492	1.70779	0.656792	-0.165507	-0.244196	1.917	1.9478	0.0200433	[]	[]	1.57983	3.92195	2.48252	NA	NA		AD	Definitive	Relevant	AD	NA	NA	NA	2100	3540
ENSG00000267001	0	protein_coding	ENSG00000267001	19	CANONICAL	ENST00000586572	ENSG00000267001	protein_coding	AC006538.4	ENST00000586572	0	7.84515	6.45651	7.04635	9.15877	NA	NA	NA	1.289	1.174	NA	[]	[]	NA	NA	NA	NA	NA		NA	NA	Background	NA	NA	NA	NA	540	540
ENSG00000147119	HGNC:13817	protein_coding	CHST7	X	MANE_SELECT	ENST00000276055	ENSG00000147119	protein_coding	CHST7	ENST00000276055	0	2.66616	2.51995	2.50043	3.02611	0.977825	NA	-0.294775	0.973	1.1735	0.0272222	[]	[]	0.0676822	4.45443	65.8139	NA	NA		NA	NA	Background	NA	NA	NA	NA	2287	2394
ENSG00000250021	HGNC:38824	protein_coding	ARPIN-AP3S2	15	CANONICAL	ENST00000398333	ENSG00000250021	protein_coding	C15orf38-AP3S2	ENST00000398333	0	2.44522	2.50615	2.30628	2.97511	2.41525	-0.0270106	0.470679	1.174	1.1735	0.00282324	[]	[]	NA	NA	NA	NA	NA		NA	NA	Background	NA	NA	NA	NA	2429	2429
ENSG00000172377	HGNC:14718	protein_coding	OR9I1	11	MANE_SELECT	ENST00000641439	ENSG00000172377	protein_coding	OR9I1	ENST00000302610	0	6.37788	1.77253	5.81884	2.09932	1.42629	0.490508	0.389901	1.222	1.1733	0.00239185	[]	[]	0	0	0.02222	NA	NA		NA	NA	Accessory	NA	yes	NA	NA	944	3181
ENSG00000284969	0	protein_coding	ENSG00000284969	11	CANONICAL	ENST00000534312	NA	NA		NA	0	NA	6.35696	NA	8.93399	NA	NA	NA	1.554	1.1733	NA	[]	[]	NA	NA	NA	NA	NA		NA	NA	Background	NA	NA	NA	NA	NA	568
ENSG00000183688	HGNC:28705	protein_coding	RFLNB	17	CANONICAL	ENST00000329099	ENSG00000183688	protein_coding	FAM101B	ENST00000329099	0	1.35001	1.55591	1.3275	1.76547	4.34656	NA	0.532092	1.289	1.1723	0.0207868	[]	[]	0.143098	10.3866	72.584	NA	NA		NA	NA	Background	NA	NA	NA	NA	3619	3619
ENSG00000206072	HGNC:14221	protein_coding	SERPINB11	18	MANE_SELECT	ENST00000544088	ENSG00000206072	polymorphic_pseudogene	SERPINB11	ENST00000544088	1	18.4201	16.9663	17.5413	17.4322	NA	1.82275	1.07988	1.235	1.1713	0.0017293	[]	[]	0.0192797	0.302034	15.6659	NA	NA		NA	NA	Background	NA	NA	NA	NA	1723	1727
ENSG00000177602	HGNC:19682	protein_coding	HASPIN	17	MANE_SELECT	ENST00000325418	ENSG00000177602	protein_coding	GSG2	ENST00000325418	1	15.9806	15.9687	18.8741	18.1387	6.54135	0.523308	1.54743	1.067	1.1707	0.010013	[]	[]	0.878802	15.9826	18.1868	NA	NA		NA	NA	Background	NA	NA	NA	NA	2856	2796
ENSG00000069509	HGNC:28746	protein_coding	FUNDC1	X	MANE_SELECT	ENST00000378045	ENSG00000069509	protein_coding	FUNDC1	ENST00000378045	0	5.25298	4.97837	4.84115	6.58129	0.48336	0.208804	-0.00421428	1.15	1.1698	0.0342084	[]	[]	0.546229	24.4031	44.6756	NA	NA		NA	NA	Background	NA	NA	NA	NA	1191	1049
ENSG00000260286	HGNC:49394	protein_coding	ARMH2	6	MANE_SELECT	ENST00000565469	ENSG00000260286	protein_coding	RP3-369A17.5	ENST00000565469	0	8.70377	7.35602	7.77715	8.43213	5.33852	NA	0.0355134	1.156	1.1688	0.0122444	[]	[]	12.8618	15.9673	1.24145	NA	NA		NA	NA	Background	NA	NA	NA	NA	812	826
ENSG00000153292	HGNC:18990	protein_coding	ADGRF1	6	MANE_SELECT	ENST00000371253	ENSG00000153292	protein_coding	GPR110	ENST00000371253	0	0.848463	1.50934	0.767667	20.7351	7.48499	1.39009	0.904011	1.247	1.1676	0.000993	[]	[]	0.0451343	1.13018	25.0404	NA	NA		NA	NA	Background	NA	NA	NA	NA	5453	5417
ENSG00000157353	HGNC:29500	protein_coding	FCSK	16	MANE_SELECT	ENST00000288078	ENSG00000157353	protein_coding	FUK	ENST00000288078	0	1.11036	1.51968	1.0861	1.57772	4.85756	2.25475	0.581035	1.254	1.1658	0.0024862	[]	[]	0.526658	15.3186	29.0864	NA	NA		AR	Limited	Background	NA	NA	NA	NA	4057	3883
ENSG00000103811	HGNC:2535	protein_coding	CTSH	15	MANE_SELECT	ENST00000220166	ENSG00000103811	protein_coding	CTSH	ENST00000220166	0	7.09904	8.13367	8.01487	7.44449	9.122	0.621695	0.359701	1.267	1.1634	0.00252267	[]	[]	0.0713414	7.12406	99.8587	NA	NA		NA	NA	Background	NA	NA	NA	NA	2178	2133
ENSG00000183671	HGNC:4463	protein_coding	CMKLR2	2	MANE_SELECT	ENST00000621141	ENSG00000183671	protein_coding	GPR1	ENST00000407325	0	5.34166	7.59839	6.35897	7.65558	10.4066	NA	NA	1.057	1.1617	0.00136663	[]	[]	0.088732	1.31295	14.7968	NA	NA		NA	NA	Background	NA	NA	NA	NA	2292	2023
ENSG00000104691	HGNC:30307	protein_coding	UBXN8	8	MANE_SELECT	ENST00000265616	ENSG00000104691	processed_transcript	UBXN8	ENST00000519246	0	4.04362	10.3699	3.73053	5.42648	NA	NA	NA	1.458	1.1612	NA	[]	[]	0.433157	23.7653	54.8653	NA	NA		NA	NA	Background	NA	NA	NA	NA	1615	1443
ENSG00000166948	HGNC:16255	protein_coding	TGM6	20	MANE_SELECT	ENST00000202625	ENSG00000166948	protein_coding	TGM6	ENST00000202625	0	9.83878	10.2069	6.41294	3.68214	5.47971	3.37308	1.47561	1.134	1.1592	0.00174852	[]	[]	0.940591	0.020693	0.021999	NA	NA		NA	NA	Background	NA	NA	NA	NA	2279	2286
ENSG00000250722	HGNC:10751	protein_coding	SELENOP	5	MANE_SELECT	ENST00000514985	ENSG00000250722	protein_coding	SEPP1	ENST00000514985	0	3.61335	4.43258	4.14505	5.27713	6.02905	0.400763	0.544487	1.218	1.1592	0.00127253	[]	[]	0.0334852	10.105	301.775	NA	NA		NA	NA	Background	NA	NA	NA	NA	2238	2051
ENSG00000224383	HGNC:25673	protein_coding	PRR29	17	MANE_SELECT	ENST00000412177	ENSG00000224383	protein_coding	C17orf72	ENST00000425164	0	10.0034	2.85141	9.76852	3.21342	9.49297	NA	0.249165	1.291	1.1588	0.00203912	[]	[]	1.39217	27.0245	19.4118	NA	NA		NA	NA	Background	NA	NA	NA	NA	1261	3122
ENSG00000164976	HGNC:19918	protein_coding	MYORG	9	MANE_SELECT	ENST00000297625	ENSG00000164976	protein_coding	KIAA1161	ENST00000297625	0	0.531067	1.36499	0.458979	0.97199	11.7973	-1.21912	-0.49864	1.206	1.1587	0.0047908	[]	[]	0.0482907	1.76715	36.594	NA	NA		NA	NA	Background	NA	NA	NA	NA	6396	6445
ENSG00000118894	HGNC:32221	protein_coding	EEF2KMT	16	MANE_SELECT	ENST00000427587	ENSG00000118894	protein_coding	FAM86A	ENST00000427587	1	3.61811	4.20491	6.10246	6.91982	4.55507	1.68395	1.67304	1.377	1.1581	0.00176701	[]	[]	1.80471	25.6953	14.2379	NA	NA		NA	NA	Background	NA	NA	NA	NA	2382	2389
ENSG00000261210	HGNC:34522	protein_coding	CLEC19A	16	MANE_SELECT	ENST00000636231	ENSG00000261210	protein_coding	CLEC19A	ENST00000465414	0	9.26911	3.65654	7.63359	3.38974	7.54766	NA	0.118064	1.155	1.1576	0.00910902	[]	[]	0.103992	0.027004	0.259673	NA	NA		NA	NA	Background	NA	NA	NA	NA	663	2541
ENSG00000286112	0	protein_coding	ENSG00000286112	9	CANONICAL	ENST00000651925	NA	NA		NA	0	NA	0.338511	NA	0.387209	NA	NA	NA	1.129	1.1573	NA	[]	[]	NA	NA	NA	NA	NA		NA	NA	Background	NA	NA	NA	NA	NA	6941
ENSG00000187533	HGNC:33193	protein_coding	PRR27	4	MANE_SELECT	ENST00000344526	ENSG00000187533	protein_coding	C4orf40	ENST00000344526	0	4.26298	22.3253	16.7452	1.0832	3.86393	0.897003	1.49727	1.251	1.1566	0.00298639	[]	[]	0.209664	1.69808	8.09907	NA	NA		NA	NA	Background	NA	NA	NA	NA	3122	4742
ENSG00000184788	HGNC:27992	protein_coding	SATL1	X	MANE_SELECT	ENST00000644105	ENSG00000184788	protein_coding	SATL1	ENST00000509231	1	11.1882	15.5923	11.1761	3.39508	1.64966	2.72882	1.87663	NA	1.1564	0.00305342	[]	[]	2.54129	1.08914	0.428577	NA	NA		NA	NA	Background	NA	NA	NA	NA	2219	2813
ENSG00000269547	0	protein_coding	ENSG00000269547	19	CANONICAL	ENST00000599996	ENSG00000269547	protein_coding	CTC-360G5.8	ENST00000599996	0	5.50502	6.14894	5.02936	6.32312	NA	NA	NA	1.136	1.1559	NA	[]	[]	NA	NA	NA	NA	NA		NA	NA	Background	NA	NA	NA	NA	1947	1947
ENSG00000147166	HGNC:6154	protein_coding	ITGB1BP2	X	MANE_SELECT	ENST00000373829	ENSG00000147166	protein_coding	ITGB1BP2	ENST00000373829	0	5.01185	4.52685	4.62196	5.79606	1.38547	-0.146125	-0.00435497	1.336	1.1555	0.00329123	[]	[]	0.0477957	2.49128	52.1235	NA	NA		NA	NA	Background	NA	NA	NA	NA	1285	1269
ENSG00000157423	HGNC:19368	protein_coding	HYDIN	16	MANE_SELECT	ENST00000393567	ENSG00000157423	protein_coding	HYDIN	ENST00000393567	0	0.0461897	0.0455601	0.0673697	0.00644931	25.5893	0.071443	-0.24442	0.555	0.37761	0.0249895	["low_exome_mapping_quality"]	["outlier_syn"]	1.65927	4.23564	2.55271	NA	NA		AR	Definitive	Relevant	AR	NA	NA	NA	15633	20960
ENSG00000269533	0	protein_coding	ENSG00000269533	19	CANONICAL	ENST00000596400	ENSG00000269533	protein_coding	AC003002.6	ENST00000596400	0	9.33562	8.06375	8.46824	11.6227	NA	NA	NA	1.409	1.1543	NA	[]	[]	NA	NA	NA	NA	NA		NA	NA	Background	NA	NA	NA	NA	626	626
ENSG00000171478	HGNC:19142	protein_coding	SPACA5B	X	MANE_SELECT	ENST00000304270	ENSG00000171478	protein_coding	SPACA5B	ENST00000304270	0	7.60174	6.14529	6.83512	8.56502	NA	NA	-0.743187	1.867	1.1543	0.00606202	["low_exome_mapping_quality"]	[]	1.86015	0.0550215	0.029578	NA	NA		NA	NA	Background	NA	NA	NA	NA	591	629
ENSG00000165714	HGNC:17950	protein_coding	BORCS5	12	MANE_SELECT	ENST00000314565	ENSG00000165714	protein_coding	LOH12CR1	ENST00000314565	0	3.4117	0.444477	3.29879	0.511914	4.96279	0.161921	0.267274	1.105	1.1541	0.0123693	[]	[]	0.849886	6.56073	7.71954	NA	NA		NA	NA	Background	NA	NA	NA	NA	2048	6418
ENSG00000284505	HGNC:52291	protein_coding	LYNX1-SLURP2	8	CANONICAL	ENST00000615007	NA	NA		NA	0	NA	4.54318	NA	5.73737	NA	NA	NA	1.259	1.1529	NA	[]	[]	NA	NA	NA	NA	NA		NA	NA	Background	NA	NA	NA	NA	NA	1288
ENSG00000162398	HGNC:26854	protein_coding	LEXM	1	MANE_SELECT	ENST00000371273	ENSG00000162398	protein_coding	C1orf177	ENST00000371273	1	14.4856	9.01589	10.3008	9.41908	17.104	0.829352	1.65104	1.196	1.1523	0.00059635	[]	[]	0.726105	11.9967	16.522	NA	NA		NA	NA	Background	NA	NA	NA	NA	1641	1680
ENSG00000000003	HGNC:11858	protein_coding	TSPAN6	X	MANE_SELECT	ENST00000373020	ENSG00000000003	protein_coding	TSPAN6	ENST00000373020	0	2.99768	1.44072	3.21804	1.84732	4.18527	0.550674	0.0104473	0.985	1.1495	0.0232001	[]	[]	0.864787	67.6136	78.1853	NA	NA		NA	NA	Background	NA	NA	NA	NA	2198	3760
ENSG00000204478	HGNC:25224	protein_coding	PRAMEF20	1	CANONICAL	ENST00000602960	ENSG00000204478	protein_coding	PRAMEF20	ENST00000316412	0	4.13016	16.9994	3.80768	9.32105	0.0958677	NA	0.775164	1.102	1.1476	0.00307193	[]	[]	189128	0.189128	0	NA	NA		NA	NA	Background	NA	NA	NA	NA	1593	1499
ENSG00000140688	HGNC:25848	protein_coding	RUSF1	16	MANE_SELECT	ENST00000327237	ENSG00000140688	protein_coding	C16orf58	ENST00000327237	0	2.03665	2.19402	1.92716	2.50389	2.27691	NA	NA	1.261	1.146	0.00064714	[]	[]	0.463779	73.6658	158.838	NA	NA		NA	NA	Background	NA	NA	NA	NA	2780	2772
ENSG00000196544	HGNC:25939	protein_coding	BORCS6	17	MANE_SELECT	ENST00000389017	ENSG00000196544	protein_coding	C17orf59	ENST00000389017	0	3.37157	3.35766	3.14492	4.17903	1.16829	0.0508776	-0.428359	1.683	1.1459	0.0189304	[]	[]	0.478311	23.3616	48.8419	NA	NA		NA	NA	Background	NA	NA	NA	NA	1912	1835
ENSG00000129195	HGNC:25483	protein_coding	PIMREG	17	MANE_SELECT	ENST00000572447	ENSG00000129195	protein_coding	FAM64A	ENST00000250056	0	4.49272	3.19041	4.14445	3.97008	3.94688	0.0391145	0.466794	1.134	1.1451	0.00496158	[]	[]	0.031405	0.579494	18.4523	NA	NA		NA	NA	Background	NA	NA	NA	NA	1468	1902
ENSG00000249319	0	protein_coding	ENSG00000249319	7	CANONICAL	ENST00000450043	ENSG00000249319	protein_coding	AC068533.7	ENST00000450043	0	6.42805	5.37203	5.85495	7.17887	NA	NA	NA	1.158	1.1451	NA	[]	[]	NA	NA	NA	NA	NA		NA	NA	Background	NA	NA	NA	NA	866	910
ENSG00000171097	HGNC:1564	protein_coding	KYAT1	9	MANE_SELECT	ENST00000302586	ENSG00000171097	protein_coding	CCBL1	ENST00000302586	0	3.44255	3.19456	3.20552	3.8801	2.25558	0.56127	0.777263	1.075	1.1439	0.00140205	[]	[]	0.478896	10.1445	21.1831	NA	NA		NA	NA	Background	NA	NA	NA	NA	1890	1958
ENSG00000168939	HGNC:11271	protein_coding	SPRY3	X	CANONICAL	ENST00000675360	ENSG00000168939	protein_coding	SPRY3	ENST00000302805	0	0.0954583	1.51028	0.0865439	1.83781	1.30046	0.0306064	0.0205924	NA	1.1439	0.0148877	[]	[]	0.0907339	0.659608	7.2697	NA	NA		NA	NA	Background	NA	NA	NA	NA	9017	3420
ENSG00000165175	HGNC:20715	protein_coding	MID1IP1	X	MANE_SELECT	ENST00000614558	ENSG00000165175	protein_coding	MID1IP1	ENST00000336949	0	2.25077	1.30248	2.1152	1.54207	0.494544	-0.356764	-1.28062	NA	1.1432	0.152995	[]	[]	0.287589	27.4584	95.4779	NA	NA		NA	NA	Background	NA	NA	NA	NA	2534	3755
ENSG00000081791	HGNC:28969	protein_coding	DELE1	5	MANE_SELECT	ENST00000432126	ENSG00000081791	protein_coding	KIAA0141	ENST00000432126	0	0.943904	1.49716	1.1713	1.51049	9.84899	0.516799	1.40098	1.179	1.1428	0.00239641	[]	[]	0.262719	21.36	81.3037	NA	NA		NA	NA	Background	NA	NA	NA	NA	4958	4895
ENSG00000167393	HGNC:13417	protein_coding	PPP2R3B	X	MANE_SELECT	ENST00000390665	ENSG00000167393	protein_coding	PPP2R3B	ENST00000390665	0	5.27304	5.8117	5.8878	5.54754	8.65627	1.26311	0.867521	0.892	1.1417	0.00532158	[]	[]	0.852562	53.1778	62.3741	NA	NA		NA	NA	Background	NA	NA	NA	NA	2138	2365
ENSG00000213471	HGNC:32484	protein_coding	TTLL13P	15	CANONICAL	ENST00000438251	ENSG00000213471	protein_coding	TTLL13	ENST00000339615	0	9.88775	8.45297	8.0047	6.1751	0.136007	NA	NA	1.089	1.1412	0.00155681	[]	[]	16.9058	27.7972	1.64424	NA	NA		NA	NA	Background	NA	NA	NA	NA	1793	2723
ENSG00000188917	HGNC:25748	protein_coding	TRMT2B	X	MANE_SELECT	ENST00000372936	ENSG00000188917	protein_coding	TRMT2B	ENST00000372936	0	1.47887	1.49248	1.48857	1.85685	1.34503	-0.565894	0.59678	1.018	1.1401	0.0026235	[]	[]	0.158809	4.89696	30.8356	NA	NA		NA	NA	Background	NA	NA	NA	NA	3313	3533
ENSG00000101084	HGNC:15870	protein_coding	RAB5IF	20	MANE_SELECT	ENST00000344795	ENSG00000101084	protein_coding	C20orf24	ENST00000342422	0	6.31941	4.91552	5.75527	6.52103	0.150235	-0.0130219	-0.751252	1.144	1.1401	0.0533332	[]	[]	0.292499	108.097	369.564	NA	NA		NA	NA	Background	NA	NA	NA	NA	893	1065
ENSG00000123130	HGNC:17152	protein_coding	ACOT9	X	MANE_SELECT	ENST00000379303	ENSG00000123130	protein_coding	ACOT9	ENST00000379303	0	1.70454	1.06415	1.59803	1.2326	3.08375	0.21905	0.629686	1.18	1.14	0.00497434	[]	[]	0.217903	8.20634	37.6606	NA	NA		NA	NA	Background	NA	NA	NA	NA	3101	4302
ENSG00000166797	HGNC:26235	protein_coding	CIAO2A	15	MANE_SELECT	ENST00000300030	ENSG00000166797	protein_coding	FAM96A	ENST00000300030	0	5.53039	5.31753	5.09198	7.1442	0.197384	-0.317992	-0.0218856	1.054	1.1398	0.00868205	[]	[]	0.158832	12.7684	80.3892	NA	NA		NA	NA	Background	NA	NA	NA	NA	1100	914
ENSG00000065600	HGNC:25593	protein_coding	PACC1	1	MANE_SELECT	ENST00000261455	ENSG00000065600	protein_coding	TMEM206	ENST00000535273	0	3.3037	2.40344	3.00135	2.92732	2.42184	-0.370033	0.289756	1.087	1.1391	0.00327386	[]	[]	0.136222	10.2947	75.5731	NA	NA		NA	NA	Background	NA	NA	NA	NA	2104	2461
ENSG00000267179	0	protein_coding	ENSG00000267179	19	CANONICAL	ENST00000590798	ENSG00000267179	protein_coding	ZNF763	ENST00000590798	0	9.76852	11.581	6.354	6.21767	NA	NA	NA	1.094	1.1388	NA	[]	[]	NA	NA	NA	NA	NA		NA	NA	Background	NA	NA	NA	NA	1558	1558
ENSG00000197238	HGNC:4785	protein_coding	H4C11	6	MANE_SELECT	ENST00000355057	ENSG00000197238	protein_coding	HIST1H4J	ENST00000355057	0	8.55137	6.97513	7.611	10.1776	0.158749	-0.248033	-0.716419	1.256	1.1365	0.00526808	["low_exome_mapping_quality"]	[]	0.578759	0.406706	0.70272	NA	NA		NA	NA	Background	NA	NA	NA	NA	373	388
ENSG00000167984	HGNC:29889	protein_coding	NLRC3	16	MANE_SELECT	ENST00000359128	ENSG00000167984	polymorphic_pseudogene	NLRC3	ENST00000448023	0	12.9885	4.77785	20.4613	20.0319	NA	2.43701	1.51939	1.386	1.1352	0.00121081	[]	[]	0.0590131	3.39837	57.5867	NA	NA		NA	NA	Background	NA	NA	NA	NA	6291	6393
ENSG00000169752	HGNC:29862	protein_coding	NRG4	15	MANE_SELECT	ENST00000394907	ENSG00000169752	protein_coding	NRG4	ENST00000394907	0	5.49605	1.73479	5.07199	2.0098	1.74219	-0.0499182	0.307714	1.327	1.1342	0.00268681	[]	[]	0.617435	9.49344	15.3756	NA	NA		NA	NA	Background	NA	NA	NA	NA	1153	3206
ENSG00000204740	HGNC:24331	protein_coding	MALRD1	10	MANE_SELECT	ENST00000454679	ENSG00000204740	protein_coding	C10orf112	ENST00000377266	0	0.775075	16.5275	20.0242	18.4383	20.8181	NA	2.36108	1.135	1.1335	0.00141146	[]	["outlier_mis"]	0.185651	1.68785	9.09152	NA	NA		NA	NA	Background	NA	NA	NA	NA	4436	6810
ENSG00000138678	HGNC:28157	protein_coding	GPAT3	4	MANE_SELECT	ENST00000264409	ENSG00000138678	protein_coding	AGPAT9	ENST00000395226	0	2.22654	2.01809	2.17771	2.51934	2.95251	-0.403095	0.0432612	1.153	1.1334	0.00127871	[]	[]	0.412697	14.8902	36.0802	NA	NA		NA	NA	Background	NA	NA	NA	NA	2618	2916
ENSG00000126773	HGNC:20349	protein_coding	PCNX4	14	MANE_SELECT	ENST00000406854	ENSG00000126773	protein_coding	PCNXL4	ENST00000317623	0	6.16375	0.0332896	6.44626	0.0113483	18.0845	1.28219	0.924911	1.056	1.1322	0.00099986	[]	[]	0.445039	6.89464	15.4922	NA	NA		NA	NA	Background	NA	NA	NA	NA	3922	18058
ENSG00000141696	HGNC:16946	protein_coding	P3H4	17	MANE_SELECT	ENST00000393928	ENSG00000141696	protein_coding	LEPREL4	ENST00000355468	0	3.39912	5.53895	3.6123	5.3902	9.9752	-0.112209	0.269542	1.174	1.1321	0.00169356	[]	[]	0.129026	7.54613	58.4854	NA	NA		NA	NA	Background	NA	NA	NA	NA	2782	2344
ENSG00000260220	HGNC:30942	protein_coding	CCDC187	9	MANE_SELECT	ENST00000638797	NA	NA		NA	0	NA	21.8602	NA	23.989	NA	NA	NA	1.162	1.132	NA	["low_exome_coverage"]	[]	2.81721	34.3178	12.1815	NA	NA		NA	NA	Background	NA	NA	NA	NA	NA	10093
ENSG00000285837	0	protein_coding	ENSG00000285837	10	CANONICAL	ENST00000647733	NA	NA		NA	0	NA	1.54611	NA	1.90897	NA	NA	NA	1.006	1.1319	NA	[]	[]	NA	NA	NA	NA	NA		NA	NA	Background	NA	NA	NA	NA	NA	3371
ENSG00000185347	HGNC:20127	protein_coding	TEDC1	14	MANE_SELECT	ENST00000392523	ENSG00000185347	protein_coding	C14orf80	ENST00000392522	0	5.02936	4.62192	4.8028	4.41941	5.45625	NA	0.345719	1.394	1.1316	0.00226654	[]	[]	0.566658	8.37373	14.7774	NA	NA		NA	NA	Background	NA	NA	NA	NA	1622	1911
ENSG00000267748	0	protein_coding	ENSG00000267748	19	CANONICAL	ENST00000591889	ENSG00000267748	protein_coding	CTB-102L5.4	ENST00000587519	0	8.1164	7.99772	8.46018	11.8344	NA	NA	NA	1.178	1.1315	NA	[]	[]	NA	NA	NA	NA	NA		NA	NA	Background	NA	NA	NA	NA	481	522
ENSG00000122085	HGNC:28785	protein_coding	MTERF4	2	MANE_SELECT	ENST00000391980	ENSG00000122085	protein_coding	MTERFD2	ENST00000391980	0	6.87857	14.2166	7.7374	7.41498	7.90951	0.658592	0.915868	1.037	1.1314	0.0024101	[]	[]	0.281249	12.2488	43.5515	NA	NA		NA	NA	Background	NA	NA	NA	NA	1633	1583
ENSG00000173213	HGNC:24983	protein_coding	TUBB8B	18	MANE_SELECT	ENST00000308911	ENSG00000173213	protein_coding	RP11-683L23.1	ENST00000308911	0	13.9009	14.0449	12.684	13.3052	NA	NA	NA	1.454	1.13	0.0134697	["low_exome_mapping_quality"]	[]	3.56249	6.00701	1.68618	NA	NA		NA	NA	Background	NA	NA	NA	NA	1331	1558
ENSG00000139160	HGNC:28739	protein_coding	ETFBKMT	12	MANE_SELECT	ENST00000357721	ENSG00000139160	protein_coding	METTL20	ENST00000357721	0	0.362272	0.482605	0.34433	0.556648	3.41788	0.582127	1.21183	1.026	1.1298	0.00095839	[]	[]	0.822723	3.32422	4.04051	NA	NA		NA	NA	Background	NA	NA	NA	NA	6124	6124
ENSG00000181264	HGNC:28280	protein_coding	TLCD5	11	MANE_SELECT	ENST00000375095	ENSG00000181264	protein_coding	TMEM136	ENST00000314475	0	4.58747	1.17834	4.23365	1.3956	1.18605	0.402635	0.0776287	1.05	1.1282	0.0010364	[]	[]	0.381598	8.79885	23.0579	NA	NA		NA	NA	Background	NA	NA	NA	NA	1431	3977
ENSG00000165325	HGNC:26344	protein_coding	DEUP1	11	MANE_SELECT	ENST00000298050	ENSG00000165325	protein_coding	CCDC67	ENST00000298050	0	10.7545	13.5924	10.7002	7.91854	6.84621	0.364669	1.15426	1.08	1.1272	0.00096043	[]	[]	11.064	23.9643	2.16596	NA	NA		NA	NA	Background	NA	NA	NA	NA	2650	2627
ENSG00000119636	HGNC:19855	protein_coding	BBOF1	14	MANE_SELECT	ENST00000394009	ENSG00000119636	protein_coding	CCDC176	ENST00000394009	0	8.43607	10.0498	7.32261	7.90892	11.5397	0.993254	1.26554	1.032	1.1271	0.00320044	[]	[]	2.96169	34.5386	11.6618	NA	NA		NA	NA	Background	NA	NA	NA	NA	3094	3101
ENSG00000182890	HGNC:4336	protein_coding	GLUD2	X	MANE_SELECT	ENST00000328078	ENSG00000182890	protein_coding	GLUD2	ENST00000328078	0	3.20504	3.07579	3.15345	3.47843	2.93763	-0.369771	-0.579081	1.273	1.1265	0.0962954	[]	[]	8.28869	34.7714	4.19504	NA	NA		NA	NA	Background	NA	NA	NA	NA	2332	2484
ENSG00000163608	HGNC:24496	protein_coding	NEPRO	3	MANE_SELECT	ENST00000314400	ENSG00000163608	protein_coding	C3orf17	ENST00000314400	0	1.59471	3.73107	1.97757	1.53954	9.16943	-0.0615879	1.22462	1.145	1.1261	0.00242615	[]	[]	0.547257	20.4864	37.4347	NA	NA		NA	NA	Background	NA	NA	NA	NA	4983	4811
ENSG00000260861	0	protein_coding	ENSG00000260861	20	CANONICAL	ENST00000564763	ENSG00000260861	protein_coding	RP4-576H24.4	ENST00000567028	0	7.70749	10.4257	13.0484	14.079	NA	NA	NA	1.018	1.1255	NA	[]	[]	NA	NA	NA	NA	NA		NA	NA	Background	NA	NA	NA	NA	565	585
ENSG00000164898	HGNC:26946	protein_coding	FMC1	7	MANE_SELECT	ENST00000297534	ENSG00000164898	protein_coding	C7orf55	ENST00000297534	0	9.07546	8.75426	8.34097	10.5094	12.5871	0.194985	0.400692	1.039	1.1248	0.00378506	[]	[]	2.46815	95.0874	38.5257	NA	NA		NA	NA	Background	NA	NA	NA	NA	1208	1012
ENSG00000240542	HGNC:18912	protein_coding	KRTAP9-1	17	MANE_SELECT	ENST00000398470	ENSG00000240542	protein_coding	KRTAP9-1	ENST00000398470	1	17.2757	8.02289	16.1857	11.5017	6.74744	0.839961	1.20358	1.17	1.1239	0.00656192	[]	[]	0	0	0	NA	NA		NA	NA	Background	NA	NA	NA	NA	752	752
ENSG00000243910	HGNC:18637	protein_coding	TUBA4B	2	MANE_SELECT	ENST00000490341	ENSG00000243910	pseudogene	TUBA4B	ENST00000490341	0	4.68264	14.0505	4.33219	9.37075	NA	NA	NA	1.109	1.1238	NA	[]	[]	0.0516757	0.366016	7.08294	NA	NA		NA	NA	Background	NA	NA	NA	NA	1376	1385
ENSG00000178202	HGNC:28496	protein_coding	POGLUT3	11	MANE_SELECT	ENST00000323468	ENSG00000178202	protein_coding	KDELC2	ENST00000323468	0	0.879856	1.09732	0.838977	1.28397	3.29002	-0.130835	0.194309	1.201	1.1236	0.00299937	[]	[]	0.0784935	4.88856	62.2798	NA	NA		NA	NA	Background	NA	NA	NA	NA	4304	4245
ENSG00000141934	HGNC:9230	protein_coding	PLPP2	19	MANE_SELECT	ENST00000434325	ENSG00000141934	protein_coding	PPAP2C	ENST00000327790	0	9.45555	8.06799	9.43129	11.4301	7.77707	0.28553	0.526012	1.11	1.1235	0.00460746	[]	[]	0.105468	14.1353	134.025	NA	NA		NA	NA	Background	NA	NA	NA	NA	1028	1273
ENSG00000156920	HGNC:18992	protein_coding	ADGRG4	X	MANE_SELECT	ENST00000394143	ENSG00000156920	protein_coding	GPR112	ENST00000394143	1	14.2045	15.8227	15.7157	2.56644	15.4159	2.6901	1.5403	1.146	1.1232	0.00195549	[]	[]	0.056887	0.196672	3.45724	NA	NA		NA	NA	Background	NA	NA	NA	NA	9905	9907
ENSG00000213123	HGNC:28482	protein_coding	DYNLT2B	3	MANE_SELECT	ENST00000325318	ENSG00000213123	protein_coding	TCTEX1D2	ENST00000325318	0	7.27451	6.23077	6.58947	8.66927	0.59651	0.415917	0.396665	1.236	1.123	0.0113778	[]	[]	1.97554	49.9864	25.3026	NA	NA		AR	Limited	Background	NA	NA	NA	NA	668	620
ENSG00000188523	HGNC:33776	protein_coding	CFAP77	9	MANE_SELECT	ENST00000393216	ENSG00000188523	protein_coding	C9orf171	ENST00000343036	0	5.17211	5.73319	4.58549	5.86498	9.92471	1.44925	0.741576	1.092	1.1226	0.00188807	[]	[]	16.2347	36.8662	2.27082	NA	NA		NA	NA	Background	NA	NA	NA	NA	1811	1719
ENSG00000146729	HGNC:4179	protein_coding	NIPSNAP2	7	MANE_SELECT	ENST00000322090	ENSG00000146729	protein_coding	GBAS	ENST00000322090	0	3.29977	3.16376	3.0493	3.79621	2.384	-0.276905	0.281846	1.196	1.1224	0.00708233	[]	[]	0.119202	31.326	262.798	NA	NA		NA	NA	Background	NA	NA	NA	NA	1989	1983
ENSG00000189325	HGNC:33769	protein_coding	BNIP5	6	MANE_SELECT	ENST00000437635	ENSG00000189325	protein_coding	C6orf222	ENST00000437635	0	2.99219	3.84048	2.79715	3.05924	10.4978	1.18845	1.50758	1.112	1.1215	0.00149765	[]	[]	0.271316	2.78848	10.2776	NA	NA		NA	NA	Background	NA	NA	NA	NA	3724	3723
ENSG00000140406	HGNC:13519	protein_coding	TLNRD1	15	MANE_SELECT	ENST00000267984	ENSG00000140406	protein_coding	MESDC1	ENST00000267984	0	1.69333	0.790751	1.60401	0.918671	1.5702	NA	-1.23152	1.664	1.1208	0.0245253	[]	[]	0.13682	4.29482	31.3904	NA	NA		NA	NA	Background	NA	NA	NA	NA	3047	4865
ENSG00000146700	HGNC:14461	protein_coding	SSC4D	7	MANE_SELECT	ENST00000275560	ENSG00000146700	protein_coding	SRCRB4D	ENST00000275560	0	3.51936	4.54192	3.28359	3.55887	9.39335	1.34086	1.27965	1.353	1.1205	0.00214186	[]	[]	0.18676	1.30739	7.00036	NA	NA		NA	NA	Background	NA	NA	NA	NA	2790	2789
ENSG00000268696	HGNC:32286	protein_coding	ZNF723	19	MANE_SELECT	ENST00000600766	ENSG00000268696	pseudogene	ZNF723	ENST00000600766	0	2.43233	5.13633	2.2829	5.32837	NA	NA	NA	NA	1.1204	NA	[]	[]	65.9188	4.69101	0.0711625	NA	NA		NA	NA	Background	NA	NA	NA	NA	2395	1861
ENSG00000163382	HGNC:18453	protein_coding	NAXE	1	MANE_SELECT	ENST00000368235	ENSG00000163382	protein_coding	APOA1BP	ENST00000368235	0	12.4235	11.4741	11.9812	6.76199	0.678545	0.718662	0.689156	1.079	1.12	0.00362148	[]	[]	0.699265	22.4936	32.1675	NA	NA		AR	Limited	Background	NA	NA	NA	NA	1119	1105
ENSG00000129925	HGNC:17205	protein_coding	PGAP6	16	MANE_SELECT	ENST00000431232	ENSG00000129925	protein_coding	TMEM8A	ENST00000431232	1	25.4418	30.3796	24.505	7.34327	5.10719	1.7077	1.11146	1.19	1.1195	0.00089229	[]	[]	1.10256	117.27	106.362	NA	NA		NA	NA	Background	NA	NA	NA	NA	3678	3659
ENSG00000103245	HGNC:14179	protein_coding	CIAO3	16	MANE_SELECT	ENST00000251588	ENSG00000103245	protein_coding	NARFL	ENST00000251588	0	3.28457	3.40099	3.35761	3.67747	3.28103	1.05832	0.597748	1.14	1.1193	0.00552233	[]	[]	0.365767	16.3324	44.6525	NA	NA		NA	NA	Background	NA	NA	NA	NA	2101	2084
ENSG00000197826	HGNC:28554	protein_coding	CFAP299	4	MANE_SELECT	ENST00000358105	ENSG00000197826	protein_coding	C4orf22	ENST00000508675	1	16.1476	11.218	15.466	9.98071	2.14975	0.507977	1.26151	1.358	1.1192	0.00090963	[]	[]	25.442	9.92786	0.390214	yes	NA		NA	NA	Accessory	NA	NA	NA	NA	746	873
ENSG00000267673	HGNC:30546	protein_coding	FDX2	19	MANE_SELECT	ENST00000393708	ENSG00000267673	protein_coding	FDX1L	ENST00000393708	0	6.16946	5.48077	5.75441	7.19982	1.9154	0.29881	-0.0349269	1.164	1.1185	0.00538171	[]	[]	0.347574	20.2772	58.3393	NA	NA		NA	NA	Background	NA	NA	NA	NA	1007	1007
ENSG00000187323	HGNC:2701	protein_coding	DCC	18	MANE_SELECT	ENST00000442544	ENSG00000187323	protein_coding	DCC	ENST00000442544	0	2.77577	0.768793	5.22687	0.170645	14.8042	0.248573	-0.509579	0.414	0.41833	0.0946047	[]	[]	2.60421	6.75903	2.59542	NA	NA		AD	Definitive	Relevant	AD	NA	NA	NA	5692	10152
ENSG00000250641	HGNC:38821	protein_coding	LY6G6F-LY6G6D	6	CANONICAL	ENST00000503322	ENSG00000250641	protein_coding	MEGT1	ENST00000503322	0	9.30028	8.25474	8.37718	9.76703	NA	NA	NA	1.066	1.1178	0.00200207	[]	[]	NA	NA	NA	NA	NA		NA	NA	Background	NA	NA	NA	NA	1260	1260
ENSG00000277200	HGNC:52279	protein_coding	CCDC92B	17	MANE_SELECT	ENST00000614400	NA	NA		NA	0	NA	0.851112	NA	1.88695	NA	NA	NA	1.41	1.1178	NA	["low_exome_coverage"]	[]	0.120954	4.43246	36.6458	NA	NA		NA	NA	Background	NA	NA	NA	NA	NA	4639
ENSG00000120832	HGNC:30779	protein_coding	MTERF2	12	MANE_SELECT	ENST00000240050	ENSG00000120832	protein_coding	MTERFD3	ENST00000552029	0	1.62099	4.08038	1.53084	4.34927	3.19446	0.276797	0.834055	1.026	1.1174	0.00132072	[]	[]	0.438541	10.8988	24.8524	NA	NA		NA	NA	Background	NA	NA	NA	NA	3233	1781
ENSG00000260643	0	protein_coding	ENSG00000260643	16	CANONICAL	ENST00000564536	ENSG00000260643	processed_transcript	RP11-303E16.8	ENST00000564536	0	6.80915	13.945	6.18088	10.6827	NA	NA	NA	1.537	1.115	NA	[]	[]	NA	NA	NA	NA	NA		NA	NA	Background	NA	NA	NA	NA	769	1026
ENSG00000284512	0	protein_coding	ENSG00000284512	16	CANONICAL	ENST00000640345	NA	NA		NA	0	NA	8.04397	NA	2.40225	NA	NA	NA	1.537	1.115	NA	[]	[]	NA	NA	NA	NA	NA		NA	NA	Background	NA	NA	NA	NA	NA	2886
ENSG00000178965	HGNC:25346	protein_coding	ERICH3	1	MANE_SELECT	ENST00000326665	ENSG00000178965	protein_coding	C1orf173	ENST00000326665	1	8.22494	19.5677	1.7356	21.3566	13.1681	1.89785	2.44381	1.119	1.1145	0.00086515	[]	[]	2.37225	29.6631	12.5042	NA	NA		NA	NA	Background	NA	NA	NA	NA	7144	7186
ENSG00000255432	0	protein_coding	ENSG00000255432	11	CANONICAL	ENST00000528405	ENSG00000255432	protein_coding	RP11-831H9.11	ENST00000528405	0	7.69531	6.35028	6.93605	8.9201	NA	NA	NA	1.204	1.1137	NA	[]	[]	NA	NA	NA	NA	NA		NA	NA	Background	NA	NA	NA	NA	573	573
ENSG00000144820	HGNC:19241	protein_coding	ADGRG7	3	MANE_SELECT	ENST00000273352	ENSG00000144820	protein_coding	GPR128	ENST00000273352	0	2.38513	3.07085	2.90477	3.5867	5.9558	-0.0539218	1.37932	1.194	1.1127	0.00074332	[]	[]	0.00317905	0.0655055	20.6054	NA	NA		NA	NA	Background	NA	NA	NA	NA	3124	3112
ENSG00000188070	HGNC:28449	protein_coding	ZFTA	11	MANE_SELECT	ENST00000433688	ENSG00000188070	lincRNA	C11orf95	ENST00000433688	0	0.446995	0.570203	0.415788	0.654235	NA	NA	NA	1.602	1.1115	NA	[]	[]	0.21391	10.8707	50.819	NA	NA		NA	NA	Background	NA	NA	NA	NA	5577	5711
ENSG00000012171	HGNC:10724	protein_coding	SEMA3B	3	MANE_SELECT	ENST00000616701	ENSG00000012171	processed_transcript	SEMA3B	ENST00000456210	0	3.01927	2.59766	2.80898	2.18999	NA	NA	NA	1.219	1.1114	NA	[]	[]	0.0484599	33.5126	691.553	NA	NA		NA	NA	Background	NA	NA	NA	NA	2057	3167
ENSG00000284753	HGNC:53611	protein_coding	EEF1AKMT4	3	MANE_SELECT	ENST00000324557	NA	NA		NA	0	NA	11.2532	NA	11.6779	NA	NA	NA	1.045	1.1102	NA	[]	[]	2.39007	55.982	23.4227	NA	NA		NA	NA	Background	NA	NA	NA	NA	NA	972
ENSG00000170819	HGNC:1041	protein_coding	BFSP2	3	MANE_SELECT	ENST00000302334	ENSG00000170819	protein_coding	BFSP2	ENST00000302334	0	4.5154	4.31755	4.24829	5.3925	3.56019	0.27644	0.123802	1.067	1.1096	0.00304238	[]	[]	0.0178354	0.125886	7.0582	NA	NA		NA	NA	Background	NA	NA	NA	NA	1551	1505
ENSG00000104415	HGNC:12769	protein_coding	CCN4	8	MANE_SELECT	ENST00000250160	ENSG00000104415	protein_coding	WISP1	ENST00000250160	0	1.18124	0.739598	1.15329	0.850294	2.90067	0.726681	0.365344	1.151	1.1087	0.00478773	[]	[]	0.0203738	1.04196	51.1421	NA	NA		NA	NA	Background	NA	NA	NA	NA	3839	5185
ENSG00000254901	HGNC:37247	protein_coding	BORCS8	19	MANE_SELECT	ENST00000462790	ENSG00000254901	protein_coding	MEF2BNB	ENST00000462790	0	4.82577	5.5843	4.47724	6.87739	3.10322	NA	0.073281	1.104	1.1078	0.00254984	[]	[]	0.566813	10.8963	19.2238	NA	NA		NA	NA	Background	NA	NA	NA	NA	1423	986
ENSG00000156411	HGNC:1188	protein_coding	ATP5MJ	14	MANE_SELECT	ENST00000286953	ENSG00000156411	protein_coding	C14orf2	ENST00000414262	0	8.52676	8.0047	7.78818	10.4155	3.41398	0.161119	-0.215229	0.928	1.1076	0.0146591	[]	[]	0.441223	44.2882	100.376	NA	NA		NA	NA	Background	NA	NA	NA	NA	837	611
ENSG00000167930	HGNC:14163	protein_coding	FAM234A	16	MANE_SELECT	ENST00000399932	ENSG00000167930	protein_coding	ITFG3	ENST00000399932	0	1.77622	2.42657	1.61033	2.40921	3.43352	0.60735	0.408851	1.12	1.1074	0.00139133	[]	[]	0.62997	60.4513	95.959	NA	NA		NA	NA	Background	NA	NA	NA	NA	3200	2896
ENSG00000090530	HGNC:19317	protein_coding	P3H2	3	MANE_SELECT	ENST00000319332	ENSG00000090530	protein_coding	LEPREL1	ENST00000319332	0	1.40999	1.63862	1.32002	1.80536	4.10111	0.136168	0.80319	1.249	1.107	0.00275693	[]	[]	0.0808251	7.98709	98.8194	NA	NA		NA	NA	Background	NA	NA	NA	NA	3494	3462
ENSG00000173465	HGNC:11328	protein_coding	ZNRD2	11	MANE_SELECT	ENST00000309328	ENSG00000173465	protein_coding	SSSCA1	ENST00000309328	0	7.38129	6.02768	6.64747	7.9048	2.88986	-0.179943	0.566837	1.027	1.1068	0.0046756	[]	[]	1.24467	80.9153	65.0094	NA	NA		NA	NA	Background	NA	NA	NA	NA	694	765
ENSG00000169660	HGNC:26307	protein_coding	HEXD	17	MANE_SELECT	ENST00000327949	ENSG00000169660	protein_coding	HEXDC	ENST00000337014	0	6.38787	7.9053	5.67307	6.28611	2.32178	1.71025	0.510981	1.219	1.1063	0.00286945	[]	[]	0.248284	26.3196	106.006	NA	NA		NA	NA	Background	NA	NA	NA	NA	2273	2154
ENSG00000283765	0	protein_coding	ENSG00000283765	3	CANONICAL	ENST00000639401	NA	NA		NA	0	NA	4.58491	NA	4.18252	NA	NA	NA	1.282	1.1055	NA	[]	[]	NA	NA	NA	NA	NA		NA	NA	Background	NA	NA	NA	NA	NA	3047
ENSG00000182854	HGNC:15078	protein_coding	OR4F15	15	MANE_SELECT	ENST00000332238	ENSG00000182854	protein_coding	OR4F15	ENST00000332238	0	6.64641	3.39954	6.20191	3.73906	5.01391	0.52473	1.00768	1.065	1.1049	0.00415024	[]	[]	0	0	0	NA	NA		NA	NA	Accessory	NA	yes	NA	NA	984	2117
ENSG00000164323	HGNC:29276	protein_coding	CFAP97	4	MANE_SELECT	ENST00000458385	ENSG00000164323	protein_coding	KIAA1430	ENST00000458385	0	1.18606	1.85749	1.45889	1.79359	6.27435	0.192045	0.549213	1.095	1.1039	0.00359541	[]	[]	0.68343	22.2034	32.4882	NA	NA		NA	NA	Background	NA	NA	NA	NA	4847	4846
ENSG00000188549	HGNC:33488	protein_coding	CCDC9B	15	MANE_SELECT	ENST00000397536	ENSG00000188549	protein_coding	C15orf52	ENST00000559313	0	1.9354	0.747732	2.11034	0.893211	4.6785	0.922933	0.49321	1.164	1.1026	0.00129855	[]	[]	0.125499	17.6465	140.611	NA	NA		NA	NA	Background	NA	NA	NA	NA	3011	5288
ENSG00000102445	HGNC:20420	protein_coding	RUBCNL	13	MANE_SELECT	ENST00000429979	ENSG00000102445	protein_coding	KIAA0226L	ENST00000429979	0	2.09431	0.149337	2.00993	0.108	7.74261	1.57939	1.4984	1.216	1.1024	0.00075416	[]	[]	0.302526	8.51013	28.1302	NA	NA		NA	NA	Background	NA	NA	NA	NA	3960	11035
ENSG00000142102	HGNC:26210	protein_coding	PGGHG	11	MANE_SELECT	ENST00000409548	ENSG00000142102	protein_coding	ATHL1	ENST00000409548	0	1.39001	1.65413	1.23036	1.70845	5.01814	0.3153	0.115194	1.063	1.1022	0.00123429	[]	[]	0.0200449	26.1245	1303.3	NA	NA		NA	NA	Background	NA	NA	NA	NA	3673	3685
ENSG00000273154	0	protein_coding	ENSG00000273154	20	CANONICAL	ENST00000632538	ENSG00000273154	protein_coding	RP4-583P15.15	ENST00000490623	0	1.63469	5.4419	1.5505	7.42356	NA	NA	NA	1.626	1.102	NA	[]	[]	NA	NA	NA	NA	NA		NA	NA	Background	NA	NA	NA	NA	3108	866
ENSG00000133138	HGNC:24715	protein_coding	TBC1D8B	X	MANE_SELECT	ENST00000357242	ENSG00000133138	protein_coding	TBC1D8B	ENST00000357242	0	0.427179	0.554349	0.403166	0.637732	1.76713	0.246998	0.0506933	0.743	1.0963	0.00382422	[]	[]	0.363398	4.39032	12.0813	NA	NA		XL	Moderate	Background	NA	NA	NA	NA	5696	5708
ENSG00000078596	HGNC:6173	protein_coding	ITM2A	X	MANE_SELECT	ENST00000373298	ENSG00000078596	protein_coding	ITM2A	ENST00000373298	0	4.04537	3.78887	3.76701	4.77944	1.24332	0.0872119	-0.449896	0.933	1.096	0.0342067	[]	[]	0.0685299	11.9155	173.873	NA	NA		NA	NA	Background	NA	NA	NA	NA	1635	1610
ENSG00000154723	HGNC:847	protein_coding	ATP5PF	21	MANE_SELECT	ENST00000284971	ENSG00000154723	protein_coding	ATP5J	ENST00000457143	0	7.88167	6.67095	7.09904	9.30587	2.99523	0.169497	0.011484	1.118	1.0953	0.00677262	[]	[]	0.393543	171.745	436.407	NA	NA		NA	NA	Background	NA	NA	NA	NA	585	522
ENSG00000234602	HGNC:40050	protein_coding	MCIDAS	5	MANE_SELECT	ENST00000513312	ENSG00000234602	protein_coding	MCIDAS	ENST00000513312	0	3.795	2.87749	3.53488	3.51422	1.4371	NA	-0.29882	0.989	0.9198	0.00579522	[]	[]	0.372912	1.00061	2.68323	NA	NA		AR	Definitive	Relevant	AR	NA	NA	NA	1729	2130
ENSG00000049167	HGNC:3439	protein_coding	ERCC8	5	MANE_SELECT	ENST00000676185	ENSG00000049167	protein_coding	ERCC8	ENST00000265038	0	3.90312	0.123785	2.94894	0.144835	6.78011	0.00872584	0.311835	1.608	1.1925	0.00204831	[]	[]	0.871938	2.68374	3.0779	NA	NA		AR	Definitive	Relevant	AR	NA	NA	NA	2005	9402
ENSG00000163507	HGNC:29302	protein_coding	CIP2A	3	MANE_SELECT	ENST00000295746	ENSG00000163507	protein_coding	KIAA1524	ENST00000295746	0	1.51779	2.08439	1.44189	1.72627	9.03223	0.266642	1.03343	1.057	1.0938	0.0045408	[]	[]	0.394088	11.1076	28.1856	NA	NA		NA	NA	Background	NA	NA	NA	NA	4054	4045
ENSG00000139637	HGNC:17590	protein_coding	MYG1	12	MANE_SELECT	ENST00000267103	ENSG00000139637	protein_coding	C12orf10	ENST00000267103	0	23.6276	17.7736	19	6.68156	1.80331	NA	NA	1.09	1.0932	0.00189783	[]	[]	2.48107	210.052	84.662	NA	NA		NA	NA	Background	NA	NA	NA	NA	1185	1195
ENSG00000136932	HGNC:30967	protein_coding	TRMO	9	MANE_SELECT	ENST00000375119	ENSG00000136932	protein_coding	C9orf156	ENST00000375119	0	12.6206	12.1116	10.4485	12.6201	6.00951	-0.0597175	0.896486	0.956	1.0928	0.00132828	[]	[]	0.666627	7.97013	11.9559	NA	NA		NA	NA	Background	NA	NA	NA	NA	1642	1572
ENSG00000095932	HGNC:37244	protein_coding	SMIM24	19	MANE_SELECT	ENST00000215531	ENSG00000095932	protein_coding	C19orf77	ENST00000215531	0	6.48086	4.55831	6.07353	5.90201	2.14138	NA	-0.154583	1.279	1.0923	0.00215916	[]	[]	0.0176945	2.89781	163.769	NA	NA		NA	NA	Background	NA	NA	NA	NA	904	1308
ENSG00000173567	HGNC:18989	protein_coding	ADGRF3	2	MANE_SELECT	ENST00000651242	ENSG00000173567	protein_coding	GPR113	ENST00000311519	1	11.4176	11.3577	12.4964	3.62647	6.48761	2.50885	2.11911	1.069	1.0919	0.00058841	[]	[]	0.596841	1.58333	2.65285	NA	NA		NA	NA	Background	NA	NA	NA	NA	3227	4467
ENSG00000014257	HGNC:125	protein_coding	ACP3	3	MANE_SELECT	ENST00000336375	ENSG00000014257	protein_coding	ACPP	ENST00000351273	0	3.71591	1.76855	3.43343	2.05915	1.68257	-0.498543	0.63003	1.079	1.0915	0.00056721	[]	[]	0.000803241	1.06607	1327.21	NA	NA		NA	NA	Background	NA	NA	NA	NA	1772	3164
[truncated: 18,101 more rows]
